# Supplementary material for: mTORC1-Rps15 Axis Contributes to the Mechanisms Underlying Global Translation Reduction During Senescence of Mouse Embryonic Fibroblasts
Source: Front Cell Dev Biol. 2019 Dec 11;7:337. doi: 10.3389/fcell.2019.00337 (PMC6917584; doi:10.3389/fcell.2019.00337)
Supplement: Supplementary file 2 [file Table_1.XLSX]

## Sheet: Up-regulation 2810
Gene ID	Gene Name	Description	PRE Total mRNA FPKM	SEN Total mRNA FPKM	PRE Polysomal mRNA FPKM	SEN Polysomal mRNA FPKM	Total mRNA SEN/PRE
ENSMUSG00000002781	Tmem143	transmembrane_protein_143	1.3241	1.98635	3.41123	3.4761	1.50015
ENSMUSG00000039873	Neurl2	neuralized_E3_ubiquitin_protein_ligase_2	3.29282	4.93988	6.1933	8.95622	1.5002
ENSMUSG00000018387	Shroom1	shroom_family_member_1	0.321514	0.482334	0.184601	0.377866	1.5002
ENSMUSG00000037049	Smpd1	sphingomyelin_phosphodiesterase_1_acid_lysosomal	29.2668	43.9075	55.7689	73.2888	1.50025
ENSMUSG00000015980	Lrrc27	leucine_rich_repeat_containing_27	1.34808	2.02251	1.55825	2.12447	1.50029
ENSMUSG00000014554	Dguok	deoxyguanosine_kinase	1.79242	2.68964	2.313	2.9736	1.50057
ENSMUSG00000021786	Oxsm	3_oxoacyl_ACP_synthase_mitochondrial	0.882806	1.32472	0.957152	1.05872	1.50058
ENSMUSG00000094724	Rnaset2b	ribonuclease_T2B	11.3722	17.0689	14.6926	26.874	1.50093
ENSMUSG00000037788	Vopp1	vesicular_overexpressed_in_cancer_prosurvival_protein_1	8.26684	12.4178	7.63787	13.6665	1.50212
ENSMUSG00000030282	Cmas	cytidine_monophospho_N_acetylneuraminic_acid_synthetase	8.51213	12.7891	11.9452	16.0643	1.50246
ENSMUSG00000024480	Ap3s1	adaptor_related_protein_complex_3_sigma_1_subunit	33.0204	49.6145	53.1437	55.7562	1.50254
ENSMUSG00000032431	Crtap	cartilage_associated_protein	74.2758	111.626	95.7361	156.374	1.50286
ENSMUSG00000039286	Fndc3b	fibronectin_type_III_domain_containing_3B	14.9465	22.4687	8.4452	13.236	1.50328
ENSMUSG00000031286	Glt28d2	glycosyltransferase_28_domain_containing_2	0.439966	0.661563	0.145191	0.47195	1.50367
ENSMUSG00000024769	Cdc42bpg	CDC42_binding_protein_kinase_gamma_DMPK_like_	10.7255	16.1348	7.46505	13.8081	1.50434
ENSMUSG00000036564	Ndrg4	N_myc_downstream_regulated_gene_4	3.622	5.44945	3.90003	6.19327	1.50454
ENSMUSG00000038195	Rilp	Rab_interacting_lysosomal_protein	0.739987	1.11352	0.742437	0.931814	1.50478
ENSMUSG00000074968	Ano3	anoctamin_3	2.39354	3.60181	1.81637	2.23645	1.5048
ENSMUSG00000054863	Fam19a5	family_with_sequence_similarity_19_member_A5	4.18391	6.29702	6.1613	7.22787	1.50505
ENSMUSG00000018574	Acadvl	acyl_Coenzyme_A_dehydrogenase_very_long_chain	14.3996	21.6892	15.3389	24.3998	1.50623
ENSMUSG00000039988	Ankrd13c	ankyrin_repeat_domain_13c	2.18463	3.29071	2.0512	2.14858	1.5063
ENSMUSG00000026018	Ica1l	islet_cell_autoantigen_1_like	0.782461	1.17864	0.282396	0.615812	1.50632
ENSMUSG00000098702	1500015A07Rik	RIKEN_cDNA_1500015A07_gene	6.19172	9.32696	3.97299	6.05047	1.50636
ENSMUSG00000004568	Arhgef18	rho_rac_guanine_nucleotide_exchange_factor_GEF_18	5.35317	8.06529	2.14819	3.69524	1.50664
ENSMUSG00000001768	Rin2	Ras_and_Rab_interactor_2	4.23989	6.38848	5.60452	6.62865	1.50676
ENSMUSG00000001542	Ell2	elongation_factor_RNA_polymerase_II_2	11.0961	16.7223	12.5795	16.678	1.50704
ENSMUSG00000026737	Pip4k2a	phosphatidylinositol_5_phosphate_4_kinase_type_II_alpha	9.15427	13.7959	9.57775	11.8516	1.50704
ENSMUSG00000024143	Rhoq	ras_homolog_gene_family_member_Q	36.2842	54.7118	40.4381	57.9026	1.50787
ENSMUSG00000027983	Cyp2u1	cytochrome_P450_family_2_subfamily_u_polypeptide_1	0.635345	0.95806	0.556622	1.12007	1.50794
ENSMUSG00000070737	Gm12942	predicted_gene_12942	1.16541	1.75736	1.21135	1.81974	1.50794
ENSMUSG00000107335	Gm43372	predicted_gene_43372	0.147605	0.222581	0.109583	0.148702	1.50795
ENSMUSG00000053004	Hrh1	histamine_receptor_H1	0.0346846	0.0523025	0.0206013	0.0305724	1.50795
ENSMUSG00000027246	Ell3	elongation_factor_RNA_polymerase_II_like_3	0.136935	0.206491	0.0610063	0.0689765	1.50795
ENSMUSG00000028950	Tas1r1	taste_receptor_type_1_member_1	0.155493	0.234475	0.507975	0.195811	1.50795
ENSMUSG00000026574	Dpt	dermatopontin	0.516447	0.778774	2.83749	2.30872	1.50795
ENSMUSG00000015702	Anxa9	annexin_A9	0.331479	0.499853	0.270725	0.396547	1.50795
ENSMUSG00000023055	Calcoco1	calcium_binding_and_coiled_coil_domain_1	8.97477	13.5406	5.69443	9.42336	1.50874
ENSMUSG00000006782	Cnp	2_3_cyclic_nucleotide_3_phosphodiesterase	2.58802	3.90629	6.17017	6.03204	1.50938
ENSMUSG00000052783	Grk4	G_protein_coupled_receptor_kinase_4	0.52849	0.797895	0.560533	0.823935	1.50976
ENSMUSG00000027739	Rab33b	RAB33B_member_RAS_oncogene_family	4.5239	6.83244	7.49891	8.14966	1.5103
ENSMUSG00000046020	Pofut1	protein_O_fucosyltransferase_1	2.02586	3.06207	3.61479	2.903	1.51149
ENSMUSG00000021224	Numb	numb_gene_homolog_Drosophila_	2.37603	3.59236	1.8516	1.94706	1.51192
ENSMUSG00000038375	Trp53inp2	transformation_related_protein_53_inducible_nuclear_protein_2	12.5552	18.9832	22.6627	29.609	1.51199
ENSMUSG00000021917	Spcs1	signal_peptidase_complex_subunit_1_homolog_S._cerevisiae_	11.9022	17.9986	26.0429	35.5235	1.51221
ENSMUSG00000095869	Ppp1r2-ps6	protein_phosphatase_1_regulatory_inhibitor_subunit_2_pseudogene_6	3.29765	4.98936	4.89668	5.4164	1.513
ENSMUSG00000037257	Aagab	alpha_and_gamma_adaptin_binding_protein	13.9721	21.1722	16.6535	25.0758	1.51533
ENSMUSG00000014867	Surf4	surfeit_gene_4	100.11	151.729	214.099	298.127	1.51561
ENSMUSG00000003721	Insig2	insulin_induced_gene_2	4.73141	7.17424	4.13323	6.32846	1.5163
ENSMUSG00000060477	Irak2	interleukin_1_receptor_associated_kinase_2	3.37478	5.11856	3.59627	1.59986	1.51671
ENSMUSG00000044362	Ccdc89	coiled_coil_domain_containing_89	0.246389	0.37372	0.450264	0.429584	1.51679
ENSMUSG00000038496	Slc19a3	solute_carrier_family_19_member_3	0.121005	0.183539	0.0138168	0.0937665	1.51679
ENSMUSG00000043068	Fam89a	family_with_sequence_similarity_89_member_A	0.440127	0.667581	1.40754	1.49209	1.51679
ENSMUSG00000013160	Atp6v0d1	ATPase_H+_transporting_lysosomal_V0_subunit_D1	92.2803	140.043	146.749	198.052	1.51758
ENSMUSG00000020623	Map2k6	mitogen_activated_protein_kinase_kinase_6	1.28987	1.95763	1.27092	2.26181	1.51769
ENSMUSG00000027068	Dhrs9	dehydrogenase_reductase_SDR_family_member_9	1.81985	2.76232	1.12723	1.85948	1.51788
ENSMUSG00000102145	Gm38056	predicted_gene_38056	7.05819	10.7141	8.10046	13.2593	1.51797
ENSMUSG00000030077	Chl1	cell_adhesion_molecule_with_homology_to_L1CAM	0.175571	0.266603	0.137465	0.172851	1.51849
ENSMUSG00000027646	Src	Rous_sarcoma_oncogene	6.03866	9.17261	13.7801	10.2156	1.51898
ENSMUSG00000019877	Serinc1	serine_incorporator_1	57.6934	87.6431	58.5339	79.3237	1.51912
ENSMUSG00000018909	Arrb1	arrestin_beta_1	1.3415	2.03804	1.13261	0.556856	1.51922
ENSMUSG00000021496	Pcbd2	pterin_4_alpha_carbinolamine_dehydratase_dimerization_cofactor_of_hepatocyte_nuclear_factor_1_alpha_TCF1_2	7.45836	11.3339	17.1702	24.0255	1.51962
ENSMUSG00000069874	Irgm2	immunity_related_GTPase_family_M_member_2	0.372653	0.566403	0.448405	0.857602	1.51992
ENSMUSG00000036553	Sh3tc1	SH3_domain_and_tetratricopeptide_repeats_1	0.482815	0.733846	0.420271	0.594001	1.51993
ENSMUSG00000017781	Pitpna	phosphatidylinositol_transfer_protein_alpha	24.2192	36.8177	18.2249	38.4063	1.52018
ENSMUSG00000030772	Dkk3	dickkopf_homolog_3_Xenopus_laevis_	8.00994	12.183	17.8408	20.4065	1.52099
ENSMUSG00000028980	H6pd	hexose_6_phosphate_dehydrogenase_glucose_1_dehydrogenase_	9.07621	13.8091	14.9934	17.7722	1.52147
ENSMUSG00000031840	Rab3a	RAB3A_member_RAS_oncogene_family	2.2911	3.48652	3.32401	5.0157	1.52177
ENSMUSG00000023826	Park2	Parkinson_disease_autosomal_recessive_juvenile_2_parkin	0.0561494	0.0854828	0.0416865	0.0795438	1.52242
ENSMUSG00000062157	Ifnlr1	interferon_lambda_receptor_1	0.170328	0.25931	0.047425	0.201072	1.52242
ENSMUSG00000084880	Tomm6os	translocase_of_outer_mitochondrial_membrane_6_opposite_strand	0.241953	0.368354	0.157184	0.171372	1.52242
ENSMUSG00000081355	Gm15264	predicted_gene_15264	1.41895	2.16023	1.84362	1.56345	1.52242
ENSMUSG00000057069	Ero1lb	ERO1_like_beta_S._cerevisiae_	0.50434	0.767832	0.405652	0.992322	1.52245
ENSMUSG00000028527	Ak4	adenylate_kinase_4	3.39901	5.17532	0.649075	5.40949	1.52259
ENSMUSG00000042682	Selk	selenoprotein_K	39.4372	60.0653	64.2539	75.06	1.52306
ENSMUSG00000001349	Cnn1	calponin_1	26.2826	40.0599	39.5852	86.2435	1.5242
ENSMUSG00000037523	Mavs	mitochondrial_antiviral_signaling_protein	7.90432	12.0577	6.10188	10.2205	1.52546
ENSMUSG00000065979	Cpped1	calcineurin_like_phosphoesterase_domain_containing_1	4.8453	7.39166	8.45536	9.45188	1.52553
ENSMUSG00000034714	Ttyh2	tweety_homolog_2_Drosophila_	11.9294	18.2053	8.04878	11.6371	1.52608
ENSMUSG00000033594	Spata2l	spermatogenesis_associated_2_like	0.33433	0.510267	0.483383	0.609339	1.52624
ENSMUSG00000027506	Tpd52	tumor_protein_D52	3.99652	6.10232	5.02294	7.79665	1.52691
ENSMUSG00000020277	Pfkl	phosphofructokinase_liver_B_type	19.0691	29.118	27.5293	36.668	1.52698
ENSMUSG00000027470	Mylk2	myosin_light_polypeptide_kinase_2_skeletal_muscle	3.00211	4.58474	1.9041	3.76137	1.52717
ENSMUSG00000020056	Ccdc53	coiled_coil_domain_containing_53	2.34804	3.58678	4.1839	4.08483	1.52756
ENSMUSG00000048216	Gpr85	G_protein_coupled_receptor_85	0.448747	0.685567	0.560695	0.661551	1.52774
ENSMUSG00000018906	P4ha2	procollagen_proline_2_oxoglutarate_4_dioxygenase_proline_4_hydroxylase_alpha_II_polypeptide	8.49	12.9706	6.31503	9.5367	1.52775
ENSMUSG00000052139	Bre	brain_and_reproductive_organ_expressed_protein	4.12498	6.30294	4.24616	6.31128	1.52799
ENSMUSG00000004885	Crabp2	cellular_retinoic_acid_binding_protein_II	18.0709	27.6234	61.9038	58.3879	1.52861
ENSMUSG00000045107	Saysd1	SAYSVFN_motif_domain_containing_1	2.56168	3.91687	9.04846	9.04185	1.52903
ENSMUSG00000033684	Qsox1	quiescin_Q6_sulfhydryl_oxidase_1	18.593	28.4304	21.5615	34.4294	1.5291
ENSMUSG00000029030	Tprgl	transformation_related_protein_63_regulated_like	22.8797	34.9965	40.5774	66.0069	1.52959
ENSMUSG00000061455	Stx17	syntaxin_17	2.99788	4.58593	2.71991	3.51715	1.52972
ENSMUSG00000073639	Rab18	RAB18_member_RAS_oncogene_family	60.6931	92.8688	86.6372	113.013	1.53014
ENSMUSG00000027208	Fgf7	fibroblast_growth_factor_7	6.29641	9.635	4.67474	9.48386	1.53024
ENSMUSG00000047067	Dusp28	dual_specificity_phosphatase_28	3.28639	5.03034	8.45186	11.5617	1.53066
ENSMUSG00000097412	1810014B01Rik	RIKEN_cDNA_1810014B01_gene	16.9391	25.9286	18.2278	16.6727	1.53069
ENSMUSG00000074579	Lekr1	leucine_glutamate_and_lysine_rich_1	0.126375	0.193492	0.180141	0.127309	1.53109
ENSMUSG00000068250	Amn1	antagonist_of_mitotic_exit_network_1	0.237317	0.363364	0.219892	0.289275	1.53113
ENSMUSG00000048924	Ccdc125	coiled_coil_domain_containing_125	0.822895	1.25997	0.317685	0.725359	1.53114
ENSMUSG00000031812	Map1lc3b	microtubule_associated_protein_1_light_chain_3_beta	5.20383	7.97009	7.83339	11.7272	1.53158
ENSMUSG00000028559	Osbpl9	oxysterol_binding_protein_like_9	7.61677	11.6703	6.62081	8.94381	1.53218
ENSMUSG00000022453	Naga	N_acetyl_galactosaminidase_alpha	12.0082	18.4099	16.8979	22.9747	1.53311
ENSMUSG00000025586	Cpeb1	cytoplasmic_polyadenylation_element_binding_protein_1	3.1905	4.89146	1.7206	3.1381	1.53313
ENSMUSG00000024993	Fam45a	family_with_sequence_similarity_45_member_A	3.68055	5.64467	4.43668	4.42769	1.53365
ENSMUSG00000040712	Camta2	calmodulin_binding_transcription_activator_2	3.76364	5.77324	2.38516	4.05275	1.53395
ENSMUSG00000020325	Fstl3	follistatin_like_3	11.5251	17.6839	13.6164	27.0054	1.53438
ENSMUSG00000031478	Nek3	NIMA_never_in_mitosis_gene_a_related_expressed_kinase_3	1.87175	2.87257	0.940706	1.5411	1.5347
ENSMUSG00000025907	Rb1cc1	RB1_inducible_coiled_coil_1	1.97023	3.02575	1.38209	2.0654	1.53574
ENSMUSG00000029598	Plbd2	phospholipase_B_domain_containing_2	15.7241	24.1486	23.5968	35.3217	1.53576
ENSMUSG00000015305	Sash1	SAM_and_SH3_domain_containing_1	17.2547	26.4991	9.46074	15.4763	1.53577
ENSMUSG00000015085	Entpd2	ectonucleoside_triphosphate_diphosphohydrolase_2	0.575383	0.88471	0.317905	1.21318	1.5376
ENSMUSG00000075701	Vimp	VCP_interacting_membrane_protein	15.9618	24.5487	22.4665	33.7986	1.53796
ENSMUSG00000039910	Cited2	Cbp_p300_interacting_transactivator_with_Glu_Asp_rich_carboxy_terminal_domain_2	120.866	185.908	73.5962	156.87	1.53813
ENSMUSG00000028420	Tmem38b	transmembrane_protein_38B	3.03327	4.66731	2.83418	4.81994	1.53871
ENSMUSG00000039199	Zdhhc1	zinc_finger_DHHC_domain_containing_1	6.27928	9.66198	4.56688	7.32612	1.53871
ENSMUSG00000055200	Sertad3	SERTA_domain_containing_3	8.30749	12.7836	19.8964	23.5796	1.53881
ENSMUSG00000015846	Rxra	retinoid_X_receptor_alpha	7.31595	11.2588	10.6879	13.6496	1.53893
ENSMUSG00000031504	Rab20	RAB20_member_RAS_oncogene_family	3.10955	4.7854	5.89736	8.37402	1.53894
ENSMUSG00000038497	Tmco3	transmembrane_and_coiled_coil_domains_3	9.90944	15.2538	17.1207	23.4107	1.53932
ENSMUSG00000097025	Gm26558	predicted_gene_26558	2.84381	4.37827	3.91569	4.88324	1.53958
ENSMUSG00000028048	Gba	glucosidase_beta_acid	24.8599	38.2838	25.3218	35.6842	1.53998
ENSMUSG00000024158	Hagh	hydroxyacyl_glutathione_hydrolase	5.96279	9.18297	10.4799	12.6203	1.54005
ENSMUSG00000026667	Uhmk1	U2AF_homology_motif_UHM_kinase_1	14.0904	21.705	13.8641	20.8502	1.54042
ENSMUSG00000034708	Grn	granulin	41.3328	63.6736	46.4434	72.7412	1.54051
ENSMUSG00000064289	Tank	TRAF_family_member_associated_Nf_kappa_B_activator	2.43404	3.75012	2.53138	2.86614	1.5407
ENSMUSG00000022150	Dab2	disabled_2_mitogen_responsive_phosphoprotein	9.09282	14.0094	4.55546	6.81504	1.54071
ENSMUSG00000027706	Sec62	SEC62_homolog_S._cerevisiae_	34.6551	53.3966	24.4022	38.4931	1.5408
ENSMUSG00000031953	Tmem170	transmembrane_protein_170	1.53512	2.36537	1.63308	2.19274	1.54083
ENSMUSG00000073489	Ifi204	interferon_activated_gene_204	1.55907	2.40245	2.33195	2.17818	1.54095
ENSMUSG00000001661	Hoxc6	homeobox_C6	9.25814	14.2672	11.6644	18.6121	1.54105
ENSMUSG00000029312	Klhl8	kelch_like_8	1.00366	1.54683	1.35484	1.99739	1.54119
ENSMUSG00000031007	Atp6ap2	ATPase_H+_transporting_lysosomal_accessory_protein_2	57.4212	88.5571	71.8507	82.4991	1.54224
ENSMUSG00000009035	Tmem184b	transmembrane_protein_184b	47.5524	73.339	44.5837	87.4194	1.54228
ENSMUSG00000038212	Hiatl1	hippocampus_abundant_transcript_like_1	7.66998	11.8306	10.2085	11.2119	1.54245
ENSMUSG00000027615	Hps3	Hermansky_Pudlak_syndrome_3_homolog_human_	0.767792	1.18444	0.818223	0.746493	1.54265
ENSMUSG00000023175	Bsg	basigin	109.014	168.196	230.584	375.588	1.54289
ENSMUSG00000028007	Snx7	sorting_nexin_7	9.73174	15.0186	12.4995	20.2177	1.54326
ENSMUSG00000055723	Rras2	related_RAS_viral_r_ras_oncogene_homolog_2	79.1424	122.167	127.789	175.951	1.54363
ENSMUSG00000027742	Cog6	component_of_oligomeric_golgi_complex_6	4.61976	7.13289	5.42878	7.19534	1.544
ENSMUSG00000034593	Myo5a	myosin_VA	5.92573	9.14965	2.84619	4.56003	1.54405
ENSMUSG00000022131	Gpr180	G_protein_coupled_receptor_180	7.89176	12.1874	17.6236	23.7137	1.54432
ENSMUSG00000043004	Gng2	guanine_nucleotide_binding_protein_G_protein_gamma_2	4.72957	7.30547	6.63076	6.92303	1.54464
ENSMUSG00000029311	Hsd17b11	hydroxysteroid_17_beta_dehydrogenase_11	7.87953	12.1726	8.03168	10.6471	1.54483
ENSMUSG00000050335	Lgals3	lectin_galactose_binding_soluble_3	127.438	196.886	234.773	247.43	1.54495
ENSMUSG00000027997	Casp6	caspase_6	1.78514	2.75807	3.30256	3.20603	1.54502
ENSMUSG00000029571	Tmem106b	transmembrane_protein_106B	14.5248	22.4508	19.9035	23.5915	1.54569
ENSMUSG00000059252	Tpt1-ps5	tumor_protein_translationally_controlled_pseudogene_5	0.514709	0.796014	0.636808	0.432067	1.54653
ENSMUSG00000043670	Diras1	DIRAS_family_GTP_binding_RAS_like_1	0.0782238	0.120976	0.232285	0.196992	1.54653
ENSMUSG00000006462	A530013C23Rik	RIKEN_cDNA_A530013C23_gene	0.0441982	0.068354	0.0328146	0.166958	1.54653
ENSMUSG00000020327	Fgf22	fibroblast_growth_factor_22	0.546287	0.844849	0.270441	0.802448	1.54653
ENSMUSG00000058773	Hist1h1b	histone_cluster_1_H1b	0.359535	0.556031	0.444823	0.829932	1.54653
ENSMUSG00000046480	Scn4b	sodium_channel_type_IV_beta	0.0540757	0.0836298	0.187348	0.124826	1.54653
ENSMUSG00000106777	Gm43150	predicted_gene_43150	0.420022	0.649578	0.207933	0.0881022	1.54653
ENSMUSG00000097534	Gm16675	predicted_gene_16675	0.202835	0.313691	0.351366	0.170268	1.54653
ENSMUSG00000097626	4921504A21Rik	RIKEN_cDNA_4921504A21_gene	0.284471	0.439953	0.53973	0.597006	1.54656
ENSMUSG00000100213	Gm28151	predicted_gene_28151	0.561747	0.868786	0.417101	0.117898	1.54658
ENSMUSG00000069273	Hist1h3e	histone_cluster_1_H3e	0.639021	0.988296	2.21402	1.81054	1.54658
ENSMUSG00000055214	Pld5	phospholipase_D_family_member_5	0.0363194	0.0561707	0.0764042	0.0686037	1.54658
ENSMUSG00000028188	Spata1	spermatogenesis_associated_1	0.303223	0.468959	0.161631	0.156649	1.54658
ENSMUSG00000090643	Gm3453	predicted_gene_3453	0.706648	1.09289	0.349767	0.134813	1.54659
ENSMUSG00000054619	Mettl7a1	methyltransferase_like_7A1	2.62432	4.05876	3.33511	4.40617	1.5466
ENSMUSG00000102014	2900009J06Rik	RIKEN_cDNA_2900009J06_gene	0.416073	0.643507	0.549153	0.465717	1.54662
ENSMUSG00000029727	Cyp3a13	cytochrome_P450_family_3_subfamily_a_polypeptide_13	0.135547	0.20964	0.044738	0.0948159	1.54662
ENSMUSG00000003872	Lin7b	lin_7_homolog_B_C._elegans_	0.162087	0.250687	0.160462	0.294806	1.54662
ENSMUSG00000102759	Gm10463	predicted_gene_10463	0.0693815	0.107307	0.0457866	0.0970748	1.54662
ENSMUSG00000068303	Spr-ps1	sepiapterin_reductase_pseudogene_1	0.158878	0.245725	0.39321	0.266765	1.54662
ENSMUSG00000024873	Cnih2	cornichon_homolog_2_Drosophila_	0.971695	1.50286	3.52708	3.26294	1.54664
ENSMUSG00000048292	Olfr1417	olfactory_receptor_1417	0.140869	0.217896	0.1395	0.118271	1.5468
ENSMUSG00000040919	4930505A04Rik	RIKEN_cDNA_4930505A04_gene	0.126342	0.195426	0.125114	0.106075	1.5468
ENSMUSG00000054203	Ifi205	interferon_activated_gene_205	0.0273263	0.0422684	0.0541063	0.0802941	1.5468
ENSMUSG00000090260	2810442N19Rik	RIKEN_cDNA_2810442N19_gene	0.0982662	0.151998	0.437763	0.206237	1.5468
ENSMUSG00000097654	Gm26714	predicted_gene_26714	0.0806911	0.124813	0.0799067	0.135494	1.5468
ENSMUSG00000081729	Hspa9-ps1	heat_shock_protein_9_pseudogene_1	0.0690863	0.106863	0.102603	0.0869914	1.5468
ENSMUSG00000078787	Cyp2t4	cytochrome_P450_family_2_subfamily_t_polypeptide_4	0.0671749	0.103906	0.0665219	0.0281856	1.5468
ENSMUSG00000097860	Gm26857	predicted_gene_26857	0.0398995	0.0617167	0.0790013	0.117238	1.5468
ENSMUSG00000026497	Mixl1	Mix1_homeobox_like_1_Xenopus_laevis_	0.0582144	0.0900461	0.0576485	0.0733018	1.5468
ENSMUSG00000092309	4930518C09Rik	RIKEN_cDNA_4930518C09_gene	0.27938	0.432146	0.276664	0.234563	1.5468
ENSMUSG00000079357	Gm11100	predicted_gene_11100	0.0595115	0.0920524	0.058933	0.0249702	1.5468
ENSMUSG00000102828	Gm38182	predicted_gene_38182	0.0421806	0.065245	0.125288	0.885337	1.5468
ENSMUSG00000107736	RP23-27C9.6	-	0.422607	0.653689	0.418499	0.886948	1.5468
ENSMUSG00000097890	4930547M16Rik	RIKEN_cDNA_4930547M16_gene	0.0556432	0.086069	0.13771	0.0467172	1.5468
ENSMUSG00000087253	Gm12043	predicted_gene_12043	0.0478995	0.074091	0.0948412	0.120647	1.5468
ENSMUSG00000053182	Gm609	predicted_gene_609	0.0287438	0.044461	0.0569129	0.0482658	1.5468
ENSMUSG00000059305	Vpreb1	pre_B_lymphocyte_gene_1	0.0590118	0.0912796	0.292126	0.198182	1.5468
ENSMUSG00000097134	1110002J07Rik	RIKEN_cDNA_1110002J07_gene	0.0597244	0.0923818	0.177398	0.100287	1.5468
ENSMUSG00000084936	Gm11583	predicted_gene_11583	0.286575	0.443274	0.283789	0.120243	1.5468
ENSMUSG00000101355	Hist1h3h	histone_cluster_1_H3h	0.324924	0.502593	0.965117	0.136333	1.5468
ENSMUSG00000034473	Sec22a	SEC22_homolog_A_vesicle_trafficking_protein	3.32432	5.14413	3.47757	5.49479	1.54743
ENSMUSG00000020585	Laptm4a	lysosomal_associated_protein_transmembrane_4A	230.453	356.613	466.467	557.243	1.54744
ENSMUSG00000042115	Klhdc8a	kelch_domain_containing_8A	18.6042	28.7894	21.9578	48.3511	1.54746
ENSMUSG00000032014	Oaf	OAF_homolog_Drosophila_	65.8088	101.873	197.043	215.669	1.54802
ENSMUSG00000036560	Lgi4	leucine_rich_repeat_LGI_family_member_4	1.33153	2.06273	2.44546	1.79805	1.54915
ENSMUSG00000024146	Cript	cysteine_rich_PDZ_binding_protein	15.6433	24.2372	21.0639	28.2886	1.54937
ENSMUSG00000024816	Frmd8	FERM_domain_containing_8	20.4744	31.7417	31.0761	43.6113	1.55031
ENSMUSG00000008429	Herpud2	HERPUD_family_member_2	18.0736	28.0216	20.7905	30.9103	1.55042
ENSMUSG00000025815	Dhtkd1	dehydrogenase_E1_and_transketolase_domain_containing_1	1.01339	1.5715	0.434531	0.668757	1.55073
ENSMUSG00000085611	Ap3s1-ps1	adaptor_related_protein_complex_3_sigma_1_subunit_pseudogene_1	56.129	87.047	87.9124	110.86	1.55084
ENSMUSG00000031841	Cdh13	cadherin_13	5.0132	7.77716	3.30608	6.14437	1.55134
ENSMUSG00000055407	Map6	microtubule_associated_protein_6	13.6805	21.2327	9.78481	22.0551	1.55204
ENSMUSG00000044083	Efcab8	EF_hand_calcium_binding_domain_8	0.650673	1.01039	0.218175	0.145365	1.55284
ENSMUSG00000032411	Tfdp2	transcription_factor_Dp_2	0.619846	0.962595	0.417815	1.24782	1.55296
ENSMUSG00000024055	Cyp4f13	cytochrome_P450_family_4_subfamily_f_polypeptide_13	1.43787	2.2345	1.32759	2.04274	1.55403
ENSMUSG00000038708	Golga4	golgi_autoantigen_golgin_subfamily_a_4	18.7056	29.0716	5.39548	9.53792	1.55417
ENSMUSG00000049411	Tmem241	transmembrane_protein_241	0.667246	1.03713	1.08988	1.05867	1.55435
ENSMUSG00000057522	Spop	speckle_type_POZ_protein	39.9751	62.1805	19.541	19.2495	1.55548
ENSMUSG00000068196	Col8a1	collagen_type_VIII_alpha_1	38.2959	59.6261	17.8076	45.0517	1.55698
ENSMUSG00000071379	Hpcal1	hippocalcin_like_1	31.7421	49.4231	50.0132	77.6429	1.55702
ENSMUSG00000044231	Nhlrc1	NHL_repeat_containing_1	1.4173	2.20702	1.78743	3.66722	1.5572
ENSMUSG00000036957	Lrfn3	leucine_rich_repeat_and_fibronectin_type_III_domain_containing_3	3.12767	4.87336	6.67756	9.42489	1.55814
ENSMUSG00000005982	Naa60	N_alpha_acetyltransferase_60_NatF_catalytic_subunit	2.199	3.42701	2.7151	3.81122	1.55844
ENSMUSG00000106662	Gm43034	predicted_gene_43034	1.04444	1.62795	1.21163	2.13717	1.55867
ENSMUSG00000021185	9030617O03Rik	RIKEN_cDNA_9030617O03_gene	1.90754	2.97449	1.73851	3.08525	1.55933
ENSMUSG00000028847	Trappc3	trafficking_protein_particle_complex_3	33.0453	51.5611	73.7705	87.5379	1.56031
ENSMUSG00000024712	Rfk	riboflavin_kinase	15.5905	24.335	25.6211	33.8807	1.56088
ENSMUSG00000032715	Trib3	tribbles_homolog_3_Drosophila_	5.23998	8.18019	10.9307	11.8346	1.56111
ENSMUSG00000010025	Aldh3a2	aldehyde_dehydrogenase_family_3_subfamily_A2	6.32772	9.87846	5.25271	8.44264	1.56114
ENSMUSG00000095407	Tmem200c	transmembrane_protein_200C	0.360251	0.562524	0.596664	0.593217	1.56148
ENSMUSG00000037003	Tns2	tensin_2	10.0723	15.7305	8.0402	12.2377	1.56176
ENSMUSG00000062376	Borcs7	BLOC_1_related_complex_subunit_7	4.60327	7.19061	3.7063	5.87388	1.56207
ENSMUSG00000074212	Dnajb14	DnaJ_Hsp40_homolog_subfamily_B_member_14	1.61877	2.52907	1.49155	2.30731	1.56234
ENSMUSG00000043432	Leng9	leukocyte_receptor_cluster_LRC_member_9	1.71922	2.68694	3.11717	4.14749	1.56288
ENSMUSG00000026111	Unc50	unc_50_homolog_C._elegans_	6.50262	10.1674	10.5854	14.3295	1.56358
ENSMUSG00000029781	Fkbp9	FK506_binding_protein_9	83.0943	129.999	81.7123	133.216	1.56447
ENSMUSG00000025759	Mfsd8	major_facilitator_superfamily_domain_containing_8	0.849444	1.32903	0.745067	1.00995	1.56458
ENSMUSG00000029428	Stx2	syntaxin_2	6.3758	9.98178	6.7541	9.38664	1.56557
ENSMUSG00000060681	Slc9a6	solute_carrier_family_9_sodium_hydrogen_exchanger_member_6	2.0841	3.26309	2.92992	3.13326	1.56571
ENSMUSG00000024098	Twsg1	twisted_gastrulation_homolog_1_Drosophila_	24.471	38.3148	42.6108	51.3763	1.56572
ENSMUSG00000048249	Crebrf	CREB3_regulatory_factor	1.3354	2.0909	1.79875	2.8946	1.56575
ENSMUSG00000108181	RP23-370A2.5	-	1.04708	1.63966	0.570103	0.505436	1.56593
ENSMUSG00000036181	Hist1h1c	histone_cluster_1_H1c	66.1218	103.544	130.686	215.757	1.56596
ENSMUSG00000091514	Gm17484	predicted_gene_17484	0.718365	1.12602	1.32614	0.757895	1.56747
ENSMUSG00000055943	Emc7	ER_membrane_protein_complex_subunit_7	17.2696	27.0695	24.1343	34.7557	1.56747
ENSMUSG00000001630	Stk38l	serine_threonine_kinase_38_like	4.37192	6.85695	3.95058	4.10306	1.56841
ENSMUSG00000030598	Fbxo17	F_box_protein_17	1.27722	2.00376	2.00568	4.21169	1.56885
ENSMUSG00000030291	Med21	mediator_complex_subunit_21	6.73647	10.5711	15.5669	18.8085	1.56924
ENSMUSG00000026679	Enkur	enkurin_TRPC_channel_interacting_protein	0.317987	0.499031	0.194432	0.235549	1.56934
ENSMUSG00000005131	4930550C14Rik	RIKEN_cDNA_4930550C14_gene	0.611811	0.96014	0.534422	0.407856	1.56934
ENSMUSG00000028708	Mknk1	MAP_kinase_interacting_serine_threonine_kinase_1	3.87996	6.08898	3.37903	5.48591	1.56934
ENSMUSG00000027488	Snta1	syntrophin_acidic_1	7.9251	12.438	23.3538	23.1593	1.56944
ENSMUSG00000001323	Srr	serine_racemase	1.29174	2.02779	0.801788	1.86702	1.56981
ENSMUSG00000031666	Rbl2	retinoblastoma_like_2	2.0756	3.25839	2.41775	2.82983	1.56985
ENSMUSG00000024900	Cpt1a	carnitine_palmitoyltransferase_1a_liver	20.5925	32.3287	10.4539	19.0863	1.56993
ENSMUSG00000034757	Tmub2	transmembrane_and_ubiquitin_like_domain_containing_2	8.44796	13.2631	7.93501	10.5885	1.56998
ENSMUSG00000031447	Lamp1	lysosomal_associated_membrane_protein_1	582.614	914.764	918.325	1275.84	1.5701
ENSMUSG00000002105	Slc39a13	solute_carrier_family_39_metal_ion_transporter_member_13	14.4329	22.6675	25.0064	34.3932	1.57055
ENSMUSG00000056268	Dennd1b	DENN_MADD_domain_containing_1B	0.272641	0.428195	0.324231	0.322049	1.57055
ENSMUSG00000033355	Rtp4	receptor_transporter_protein_4	1.35848	2.13386	2.56352	2.45906	1.57077
ENSMUSG00000070972	Dnajc25	DnaJ_Hsp40_homolog_subfamily_C_member_25	3.00071	4.71551	5.47259	6.66348	1.57147
ENSMUSG00000028161	Ppp3ca	protein_phosphatase_3_catalytic_subunit_alpha_isoform	9.98324	15.6923	11.3645	16.1162	1.57186
ENSMUSG00000025314	Ptprj	protein_tyrosine_phosphatase_receptor_type_J	2.20984	3.47432	1.07206	1.79985	1.5722
ENSMUSG00000006219	Fblim1	filamin_binding_LIM_protein_1	4.51443	7.09768	6.00685	4.85426	1.57222
ENSMUSG00000040701	Ap1g2	adaptor_protein_complex_AP_1_gamma_2_subunit	1.4114	2.21925	0.586821	1.27964	1.57238
ENSMUSG00000025932	Eya1	eyes_absent_1_homolog_Drosophila_	0.563409	0.885892	0.492665	0.953836	1.57238
ENSMUSG00000040462	Os9	amplified_in_osteosarcoma	31.2148	49.1016	19.51	37.9775	1.57302
ENSMUSG00000042659	Arrdc4	arrestin_domain_containing_4	4.56558	7.18287	3.4806	6.55311	1.57327
ENSMUSG00000006717	Acot13	acyl_CoA_thioesterase_13	37.5415	59.0882	59.5958	75.1088	1.57394
ENSMUSG00000021003	Galc	galactosylceramidase	5.78908	9.12001	4.56615	6.38039	1.57538
ENSMUSG00000029166	Mapre3	microtubule_associated_protein_RP_EB_family_member_3	3.70742	5.84306	4.62254	8.76631	1.57604
ENSMUSG00000046794	Ppp1r3b	protein_phosphatase_1_regulatory_inhibitor_subunit_3B	2.064	3.25356	2.20037	3.35876	1.57634
ENSMUSG00000033159	Cnppd1	cyclin_Pas1_PHO80_domain_containing_1	5.82346	9.18801	6.71296	10.1734	1.57776
ENSMUSG00000021978	Extl3	exostoses_multiple_like_3	22.3302	35.2414	27.7385	42.6472	1.5782
ENSMUSG00000022365	Derl1	Der1_like_domain_family_member_1	33.789	53.3307	56.8991	84.419	1.57835
ENSMUSG00000024524	Gnal	guanine_nucleotide_binding_protein_alpha_stimulating_olfactory_type	0.749578	1.1832	0.711435	0.904965	1.57849
ENSMUSG00000039782	Cpeb2	cytoplasmic_polyadenylation_element_binding_protein_2	1.7651	2.78625	1.55095	2.40619	1.57852
ENSMUSG00000056938	Acbd4	acyl_Coenzyme_A_binding_domain_containing_4	0.950803	1.50115	2.18051	1.75601	1.57882
ENSMUSG00000042073	Abhd14b	abhydrolase_domain_containing_14b	2.19884	3.47466	3.61996	5.4976	1.58022
ENSMUSG00000031596	Slc7a2	solute_carrier_family_7_cationic_amino_acid_transporter_y+_system_member_2	0.410167	0.648275	0.238636	0.41078	1.58052
ENSMUSG00000029413	Naaa	N_acylethanolamine_acid_amidase	3.1749	5.01892	2.82654	5.47504	1.58081
ENSMUSG00000033526	Ppip5k1	diphosphoinositol_pentakisphosphate_kinase_1	0.690214	1.0915	0.536361	0.756152	1.5814
ENSMUSG00000029298	Gbp9	guanylate_binding_protein_9	0.0514252	0.0813409	0.124952	0.111848	1.58173
ENSMUSG00000074629	4930518I15Rik	RIKEN_cDNA_4930518I15_gene	0.367936	0.581976	0.0993581	0.126337	1.58173
ENSMUSG00000033576	Apol6	apolipoprotein_L_6	0.062116	0.0982508	0.176084	0.177764	1.58173
ENSMUSG00000064307	Lrrc51	leucine_rich_repeat_containing_51	0.338663	0.53568	0.335254	0.400612	1.58175
ENSMUSG00000059301	Gm5434	predicted_gene_5434	1.01249	1.6015	0.911156	1.04315	1.58175
ENSMUSG00000026832	Cytip	cytohesin_1_interacting_protein	0.109283	0.17286	0.132773	0.13136	1.58176
ENSMUSG00000027316	Gfra4	glial_cell_line_derived_neurotrophic_factor_family_receptor_alpha_4	0.198621	0.31417	0.710522	0.9095	1.58176
ENSMUSG00000097148	Gm3839	predicted_pseudogene_3839	0.572079	0.90489	0.810892	0.654914	1.58176
ENSMUSG00000029455	Aldh2	aldehyde_dehydrogenase_2_mitochondrial	19.2206	30.4063	14.9889	25.3059	1.58197
ENSMUSG00000003458	Ncstn	nicastrin	26.1454	41.367	19.9845	32.657	1.58219
ENSMUSG00000005514	Por	P450_cytochrome_oxidoreductase	30.3705	48.0922	25.9933	45.1154	1.58352
ENSMUSG00000033467	Crlf2	cytokine_receptor_like_factor_2	4.0038	6.34378	11.688	13.5161	1.58444
ENSMUSG00000028603	Scp2	sterol_carrier_protein_2_liver	7.25183	11.4969	10.2506	16.0974	1.58538
ENSMUSG00000025161	Slc16a3	solute_carrier_family_16_monocarboxylic_acid_transporters_member_3	3.83625	6.08461	10.8715	11.6219	1.58608
ENSMUSG00000053702	Nebl	nebulette	0.223692	0.355068	0.14277	0.244617	1.58731
ENSMUSG00000018143	Mafk	v_maf_musculoaponeurotic_fibrosarcoma_oncogene_family_protein_K_avian_	9.60972	15.2573	10.9677	22.933	1.5877
ENSMUSG00000028104	Polr3gl	polymerase_RNA_III_DNA_directed_polypeptide_G_like	2.04492	3.24692	3.43471	6.05763	1.5878
ENSMUSG00000055172	C1ra	complement_component_1_r_subcomponent_A	0.970729	1.54173	1.77404	2.08742	1.58822
ENSMUSG00000004221	Ikbkg	inhibitor_of_kappaB_kinase_gamma	1.76868	2.80912	1.0346	2.83459	1.58826
ENSMUSG00000021281	Tnfaip2	tumor_necrosis_factor_alpha_induced_protein_2	11.9955	19.0583	9.11904	14.991	1.58878
ENSMUSG00000022257	Laptm4b	lysosomal_associated_protein_transmembrane_4B	36.4223	57.8733	46.2774	63.5656	1.58895
ENSMUSG00000052369	Tmem106c	transmembrane_protein_106C	7.95077	12.6335	15.2427	28.6641	1.58897
ENSMUSG00000027130	Slc12a6	solute_carrier_family_12_member_6	2.75978	4.38671	2.31359	3.07836	1.58951
ENSMUSG00000002257	Def6	differentially_expressed_in_FDCP_6	6.5439	10.4026	10.5729	18.2097	1.58967
ENSMUSG00000037752	Xkr8	X_Kell_blood_group_precursor_related_family_member_8_homolog	1.42395	2.26462	1.99474	2.25546	1.59038
ENSMUSG00000029452	Tmem116	transmembrane_protein_116	0.304806	0.484878	0.284494	0.405755	1.59078
ENSMUSG00000039474	Wfs1	Wolfram_syndrome_1_homolog_human_	7.94588	12.6404	4.69719	11.2102	1.59081
ENSMUSG00000091764	Zfp964	zinc_finger_protein_964	0.212818	0.338715	0.154335	0.180737	1.59157
ENSMUSG00000058152	Chsy3	chondroitin_sulfate_synthase_3	4.07064	6.48357	5.86401	5.91006	1.59276
ENSMUSG00000029570	Lfng	LFNG_O_fucosylpeptide_3_beta_N_acetylglucosaminyltransferase	4.70815	7.50052	9.29195	12.2325	1.59309
ENSMUSG00000051853	Arf3	ADP_ribosylation_factor_3	59.4838	94.7868	60.4864	120.106	1.59349
ENSMUSG00000039105	Atp6v1g1	ATPase_H+_transporting_lysosomal_V1_subunit_G1	171.564	273.394	254.521	347.223	1.59354
ENSMUSG00000074811	Hps6	Hermansky_Pudlak_syndrome_6	5.119	8.15965	9.6118	8.94124	1.59399
ENSMUSG00000060260	Pwwp2b	PWWP_domain_containing_2B	8.08429	12.8875	15.0873	19.7063	1.59414
ENSMUSG00000056131	Pgm3	phosphoglucomutase_3	3.97003	6.32966	4.34616	5.70495	1.59436
ENSMUSG00000026976	Pax8	paired_box_8	0.140863	0.224665	0.00871271	0.192159	1.59492
ENSMUSG00000029869	Ephb6	Eph_receptor_B6	1.52914	2.43887	3.66393	4.26682	1.59493
ENSMUSG00000042498	D330045A20Rik	RIKEN_cDNA_D330045A20_gene	0.145607	0.232234	0.135135	0.0343733	1.59493
ENSMUSG00000104093	A330015K06Rik	RIKEN_cDNA_A330015K06_gene	0.0549417	0.087634	0.0305973	0.0345947	1.59504
ENSMUSG00000097992	Gm27016	predicted_gene_27016	0.498087	0.794467	0.184959	0.70562	1.59504
ENSMUSG00000031497	Tnfsf13b	tumor_necrosis_factor_ligand_superfamily_member_13b	0.382938	0.6108	0.28432	0.361682	1.59504
ENSMUSG00000017774	Myo1c	myosin_IC	88.7077	141.536	57.8652	108.839	1.59553
ENSMUSG00000084128	Esrp2	epithelial_splicing_regulatory_protein_2	0.702457	1.12123	0.445752	1.20964	1.59616
ENSMUSG00000030788	Rnf141	ring_finger_protein_141	2.73634	4.36942	2.01839	4.02742	1.59681
ENSMUSG00000036644	Tbc1d9b	TBC1_domain_family_member_9B	11.3328	18.1037	15.9674	22.4038	1.59746
ENSMUSG00000053012	Krcc1	lysine_rich_coiled_coil_1	4.26892	6.82424	7.13791	8.56778	1.59859
ENSMUSG00000041268	Dmxl2	Dmx_like_2	0.663802	1.0616	0.248873	0.408219	1.59926
ENSMUSG00000049593	Lce1h	late_cornified_envelope_1H	37.7716	60.4899	12.9215	62.9676	1.60146
ENSMUSG00000000184	Ccnd2	cyclin_D2	42.4107	67.9206	39.8271	57.6341	1.6015
ENSMUSG00000031951	Tmem231	transmembrane_protein_231	4.33314	6.94012	5.12908	8.36911	1.60164
ENSMUSG00000030342	Cd9	CD9_antigen	75.883	121.633	93.6752	130.174	1.6029
ENSMUSG00000074649	BC029722	cDNA_sequence_BC029722	21.9424	35.1724	30.6173	49.4642	1.60295
ENSMUSG00000022840	Adcy5	adenylate_cyclase_5	0.565461	0.906472	0.952857	0.728041	1.60307
ENSMUSG00000016206	H2-M3	histocompatibility_2_M_region_locus_3	2.75535	4.417	3.8615	5.2239	1.60307
ENSMUSG00000003546	Klc4	kinesin_light_chain_4	7.57317	12.1426	12.3272	16.1756	1.60337
ENSMUSG00000035279	Ssc5d	scavenger_receptor_cysteine_rich_family_5_domains	3.14873	5.05064	1.95971	2.10681	1.60402
ENSMUSG00000021678	F2rl1	coagulation_factor_II_thrombin_receptor_like_1	4.08978	6.56275	2.0643	6.85985	1.60467
ENSMUSG00000042632	Pla2g6	phospholipase_A2_group_VI	3.40792	5.46923	5.73626	7.47312	1.60486
ENSMUSG00000021483	Cdk20	cyclin_dependent_kinase_20	2.09671	3.36532	5.75616	5.77173	1.60505
ENSMUSG00000064267	Hvcn1	hydrogen_voltage_gated_channel_1	1.18266	1.89851	2.74395	1.40947	1.60529
ENSMUSG00000040690	Col16a1	collagen_type_XVI_alpha_1	8.97602	14.412	8.17262	9.27628	1.60562
ENSMUSG00000038903	Ccdc68	coiled_coil_domain_containing_68	3.04603	4.89217	3.52564	4.5831	1.60608
ENSMUSG00000028031	Dkk2	dickkopf_homolog_2_Xenopus_laevis_	12.7128	20.4189	9.72402	16.084	1.60617
ENSMUSG00000021226	Acot2	acyl_CoA_thioesterase_2	2.47327	3.97408	1.74594	2.60386	1.60681
ENSMUSG00000030616	Sytl2	synaptotagmin_like_2	1.55975	2.50683	1.15439	1.61313	1.6072
ENSMUSG00000002393	Nr2f6	nuclear_receptor_subfamily_2_group_F_member_6	6.31898	10.1571	27.406	25.5634	1.60739
ENSMUSG00000032076	Cadm1	cell_adhesion_molecule_1	1.01075	1.62488	0.963935	1.30504	1.60759
ENSMUSG00000040188	Scamp2	secretory_carrier_membrane_protein_2	23.9424	38.4925	34.0835	56.251	1.60771
ENSMUSG00000027339	Rassf2	Ras_association_RalGDS_AF_6_domain_family_member_2	0.520028	0.83619	0.388134	0.523175	1.60797
ENSMUSG00000027303	Ptpra	protein_tyrosine_phosphatase_receptor_type_A	27.8522	44.7889	37.0889	53.9748	1.60809
ENSMUSG00000020593	Lpin1	lipin_1	2.97829	4.78962	2.51721	3.32929	1.60818
ENSMUSG00000034163	Zfc3h1	zinc_finger_C3H1_type_containing	6.14254	9.88457	2.16443	2.86068	1.6092
ENSMUSG00000038022	Fam188b	family_with_sequence_similarity_188_member_B	0.44293	0.71299	0.979832	0.853699	1.60971
ENSMUSG00000013495	Tmem175	transmembrane_protein_175	2.83713	4.56851	3.32938	5.02145	1.61026
ENSMUSG00000074622	Mafb	v_maf_musculoaponeurotic_fibrosarcoma_oncogene_family_protein_B_avian_	6.71158	10.8101	14.7425	13.6356	1.61066
ENSMUSG00000008226	Scrn3	secernin_3	2.49265	4.01485	2.34769	3.26438	1.61067
ENSMUSG00000056515	Rab31	RAB31_member_RAS_oncogene_family	27.1903	43.7955	49.9215	65.9779	1.61071
ENSMUSG00000028518	Prkaa2	protein_kinase_AMP_activated_alpha_2_catalytic_subunit	0.402231	0.648005	0.431359	0.633122	1.61103
ENSMUSG00000048647	Exd1	exonuclease_3_5_domain_containing_1	0.246885	0.39801	0.118056	0.237118	1.61213
ENSMUSG00000031196	F8	coagulation_factor_VIII	0.164422	0.26515	0.0952769	0.151497	1.61262
ENSMUSG00000042251	Pm20d1	peptidase_M20_domain_containing_1	0.219013	0.353183	0.158638	0.383414	1.61262
ENSMUSG00000050989	Sepn1	selenoprotein_N_1	28.9235	46.6479	44.991	63.5849	1.61281
ENSMUSG00000035199	Arl6ip5	ADP_ribosylation_factor_like_6_interacting_protein_5	72.181	116.422	82.1964	160.209	1.61291
ENSMUSG00000016534	Lamp2	lysosomal_associated_membrane_protein_2	36.9984	59.7041	56.7909	62.7593	1.6137
ENSMUSG00000005355	Casp14	caspase_14	0.43965	0.709523	0.141908	0.457332	1.61384
ENSMUSG00000004798	Ulk2	unc_51_like_kinase_2	5.80651	9.37079	7.88216	10.9676	1.61384
ENSMUSG00000003623	Crot	carnitine_O_octanoyltransferase	4.38961	7.08917	4.00675	5.07255	1.61499
ENSMUSG00000043587	Pxylp1	2_phosphoxylose_phosphatase_1	0.394525	0.637262	0.941707	1.02146	1.61526
ENSMUSG00000029186	Pi4k2b	phosphatidylinositol_4_kinase_type_2_beta	7.05053	11.3907	13.8429	14.4818	1.61559
ENSMUSG00000015947	Fcgr1	Fc_receptor_IgG_high_affinity_I	1.58614	2.56517	1.94761	3.32247	1.61724
ENSMUSG00000041617	Ccdc74a	coiled_coil_domain_containing_74A	0.598869	0.968606	0.626232	0.775359	1.61739
ENSMUSG00000028469	Npr2	natriuretic_peptide_receptor_2	8.09046	13.0861	5.28916	12.0171	1.61748
ENSMUSG00000049307	Fut4	fucosyltransferase_4	0.461711	0.746974	0.541257	0.719096	1.61784
ENSMUSG00000045962	Wnk1	WNK_lysine_deficient_protein_kinase_1	13.3106	21.537	5.71291	9.85999	1.61803
ENSMUSG00000043415	Otud1	OTU_domain_containing_1	3.48982	5.65263	3.40799	7.918	1.61975
ENSMUSG00000032320	Rcn2	reticulocalbin_2	20.5858	33.3701	32.7311	42.7108	1.62103
ENSMUSG00000016496	Cd274	CD274_antigen	1.14308	1.85343	0.529288	1.3775	1.62144
ENSMUSG00000028020	Glrb	glycine_receptor_beta_subunit	0.786932	1.27614	3.06307	2.3282	1.62167
ENSMUSG00000046949	Nqo2	NAD_P_H_dehydrogenase_quinone_2	5.67968	9.21299	5.47276	6.64419	1.6221
ENSMUSG00000057594	Arl16	ADP_ribosylation_factor_like_16	1.5798	2.56267	1.59983	2.50762	1.62215
ENSMUSG00000006519	Cyba	cytochrome_b_245_alpha_polypeptide	77.3499	125.488	320.411	369.046	1.62234
ENSMUSG00000037260	Hgsnat	heparan_alpha_glucosaminide_N_acetyltransferase	13.5767	22.0321	15.2001	23.7505	1.62279
ENSMUSG00000100594	2810414N06Rik	RIKEN_cDNA_2810414N06_gene	0.967109	1.57051	0.622258	1.21779	1.62392
ENSMUSG00000038045	Sult6b1	sulfotransferase_family_cytosolic_6B_member_1	0.0794108	0.128961	0.188667	0.0400005	1.62398
ENSMUSG00000016194	Hsd11b1	hydroxysteroid_11_beta_dehydrogenase_1	0.0353035	0.057332	0.115332	0.0978017	1.62398
ENSMUSG00000099429	1600019K03Rik	RIKEN_cDNA_1600019K03_gene	0.933285	1.51563	0.831578	1.99791	1.62398
ENSMUSG00000104917	Gm43289	predicted_gene_43289	0.150907	0.24507	0.044804	0.0379885	1.62398
ENSMUSG00000055271	9330161L09Rik	RIKEN_cDNA_9330161L09_gene	0.222811	0.36184	0.264682	0.112234	1.62398
ENSMUSG00000037336	Mfsd2b	major_facilitator_superfamily_domain_containing_2B	0.0481428	0.0781828	0.0571899	0.0545602	1.62398
ENSMUSG00000021898	Asb14	ankyrin_repeat_and_SOCS_box_containing_14	0.0584836	0.0949759	0.0173636	0.0441814	1.62398
ENSMUSG00000056487	Mettl7a2	methyltransferase_like_7A2	0.0618301	0.100411	0.0918064	0.140144	1.62398
ENSMUSG00000053693	Mast1	microtubule_associated_serine_threonine_kinase_1	0.021816	0.0354286	0.0388771	0.0164809	1.62398
ENSMUSG00000100480	Gm29156	predicted_gene_29156	0.446069	0.724405	0.132437	0.224692	1.62398
ENSMUSG00000047104	Pbp2	phosphatidylethanolamine_binding_protein_2	0.348066	0.565251	0.155068	0.613643	1.62398
ENSMUSG00000071113	Mboat4	membrane_bound_O_acyltransferase_domain_containing_4	0.121038	0.196562	0.0719117	0.304843	1.62398
ENSMUSG00000104018	4833412K13Rik	RIKEN_cDNA_4833412K13_gene	0.150499	0.244407	0.0894155	0.0758089	1.62398
ENSMUSG00000039470	Zdhhc2	zinc_finger_DHHC_domain_containing_2	3.51119	5.70469	2.02707	3.64071	1.62472
ENSMUSG00000006221	Hspb7	heat_shock_protein_family_member_7_cardiovascular_	2.04185	3.31954	4.4882	6.19508	1.62575
ENSMUSG00000029840	Mtpn	myotrophin	96.8428	157.479	105.847	186.584	1.62613
ENSMUSG00000024963	Dnajc4	DnaJ_Hsp40_homolog_subfamily_C_member_4	5.96883	9.71587	9.30376	14.0356	1.62777
ENSMUSG00000021830	Txndc16	thioredoxin_domain_containing_16	1.27665	2.08039	0.859768	1.45466	1.62957
ENSMUSG00000014361	Mertk	c_mer_proto_oncogene_tyrosine_kinase	2.61018	4.25396	1.38577	2.2769	1.62976
ENSMUSG00000081957	Ak3l2-ps	adenylate_kinase_3_like_2_pseudogene	2.45121	3.99592	3.83644	4.1711	1.63019
ENSMUSG00000050390	C77080	expressed_sequence_C77080	4.06207	6.62245	3.75184	5.89408	1.63031
ENSMUSG00000043421	Hilpda	hypoxia_inducible_lipid_droplet_associated	8.87663	14.4843	12.5762	19.6892	1.63173
ENSMUSG00000040624	Plekhg1	pleckstrin_homology_domain_containing_family_G_with_RhoGef_domain_member_1	0.551384	0.899745	0.268287	0.251055	1.63179
ENSMUSG00000042751	Nmnat2	nicotinamide_nucleotide_adenylyltransferase_2	0.263531	0.430028	0.252032	0.444337	1.63179
ENSMUSG00000030790	Adm	adrenomedullin	14.1433	23.0825	4.73332	17.1666	1.63205
ENSMUSG00000027452	Acss1	acyl_CoA_synthetase_short_chain_family_member_1	0.242875	0.396505	0.187007	0.362474	1.63255
ENSMUSG00000030986	Dhx32	DEAH_Asp_Glu_Ala_His_box_polypeptide_32	3.38911	5.53334	3.64615	5.26615	1.63268
ENSMUSG00000019528	Gyg	glycogenin	8.04618	13.1373	7.36523	12.4534	1.63274
ENSMUSG00000085105	Gm12758	predicted_gene_12758	0.59785	0.976727	0.375102	0.721017	1.63373
ENSMUSG00000023206	Il15ra	interleukin_15_receptor_alpha_chain	0.240563	0.393194	0.11366	0.321282	1.63447
ENSMUSG00000085399	Foxd2os	forkhead_box_D2_opposite_strand	0.510814	0.83559	0.622363	0.74219	1.6358
ENSMUSG00000032754	Slc8b1	solute_carrier_family_8_sodium_lithium_calcium_exchanger_member_B1	2.54112	4.15858	2.91528	3.77037	1.63652
ENSMUSG00000001249	Hpn	hepsin	0.118697	0.194377	0.103683	0.0615428	1.63759
ENSMUSG00000024646	Cyb5a	cytochrome_b5_type_A_microsomal_	14.0572	23.0224	22.9799	26.487	1.63776
ENSMUSG00000087141	Plcxd2	phosphatidylinositol_specific_phospholipase_C_X_domain_containing_2	3.6912	6.04631	3.09233	5.57454	1.63803
ENSMUSG00000097649	Gm10561	predicted_gene_10561	1.83299	3.00322	2.34753	3.57764	1.63842
ENSMUSG00000041361	Myzap	myocardial_zonula_adherens_protein	0.320025	0.524545	0.227275	0.306625	1.63907
ENSMUSG00000049097	Ankrd34a	ankyrin_repeat_domain_34A	1.49947	2.45902	3.09669	5.05685	1.63992
ENSMUSG00000062054	Iah1	isoamyl_acetate_hydrolyzing_esterase_1_homolog_S._cerevisiae_	17.1041	28.0552	33.1244	42.4086	1.64027
ENSMUSG00000019066	Rab3d	RAB3D_member_RAS_oncogene_family	0.515602	0.845755	1.72456	1.94778	1.64033
ENSMUSG00000048234	Rnf149	ring_finger_protein_149	19.2632	31.6072	26.0069	35.3165	1.64081
ENSMUSG00000030922	Lyrm1	LYR_motif_containing_1	0.886835	1.45597	1.11426	1.70085	1.64176
ENSMUSG00000038020	Rapgefl1	Rap_guanine_nucleotide_exchange_factor_GEF_like_1	0.368724	0.605354	0.202154	0.478591	1.64176
ENSMUSG00000030101	Sumf1	sulfatase_modifying_factor_1	17.0967	28.0765	19.5784	30.9555	1.64222
ENSMUSG00000015575	Atp6v0e	ATPase_H+_transporting_lysosomal_V0_subunit_E	33.3578	54.789	131.301	152.564	1.64246
ENSMUSG00000048578	Mlec	malectin	69.5566	114.271	131.531	183.938	1.64284
ENSMUSG00000072972	Adam4	a_disintegrin_and_metallopeptidase_domain_4	0.213347	0.350587	0.13199	0.179108	1.64327
ENSMUSG00000087574	C030037D09Rik	RIKEN_cDNA_C030037D09_gene	0.111227	0.182775	0.192692	0.163408	1.64327
ENSMUSG00000043633	Fam221b	family_with_sequence_similarity_221_member_B	27.8188	45.7928	74.0564	120.937	1.64611
ENSMUSG00000031927	1700012B09Rik	RIKEN_cDNA_1700012B09_gene	0.796811	1.31185	0.343488	1.03573	1.64638
ENSMUSG00000031266	Gla	galactosidase_alpha	11.6037	19.1131	16.5958	21.0349	1.64715
ENSMUSG00000030409	Dmpk	dystrophia_myotonica_protein_kinase	2.33225	3.84285	2.26389	9.93649	1.6477
ENSMUSG00000000711	Rab5b	RAB5B_member_RAS_oncogene_family	27.659	45.6535	44.0982	63.089	1.65058
ENSMUSG00000024990	Rbp4	retinol_binding_protein_4_plasma	2.6773	4.41943	5.96325	9.68182	1.6507
ENSMUSG00000035847	Ids	iduronate_2_sulfatase	8.53256	14.0935	6.78791	8.87256	1.65173
ENSMUSG00000031667	Aktip	thymoma_viral_proto_oncogene_1_interacting_protein	6.43023	10.6235	5.97876	9.77711	1.65211
ENSMUSG00000019779	Frk	fyn_related_kinase	1.58628	2.62199	2.24945	2.68662	1.65292
ENSMUSG00000063268	Parp10	poly_ADP_ribose_polymerase_family_member_10	0.490296	0.810423	0.728031	1.00327	1.65293
ENSMUSG00000003863	Ppfia3	protein_tyrosine_phosphatase_receptor_type_f_polypeptide_PTPRF_interacting_protein_liprin_alpha_3	0.250393	0.414151	0.358036	0.385371	1.654
ENSMUSG00000046879	Irgm1	immunity_related_GTPase_family_M_member_1	2.88909	4.77934	2.00018	5.52612	1.65427
ENSMUSG00000045594	Glb1	galactosidase_beta_1	19.1273	31.6521	19.5419	28.7905	1.65482
ENSMUSG00000027993	Trim2	tripartite_motif_containing_2	0.48493	0.802538	0.489217	0.626196	1.65496
ENSMUSG00000020272	Stk10	serine_threonine_kinase_10	5.18247	8.57827	1.06309	2.46899	1.65525
ENSMUSG00000026580	Selp	selectin_platelet	0.698565	1.15636	0.129659	0.513132	1.65533
ENSMUSG00000025736	Jmjd8	jumonji_domain_containing_8	0.789089	1.30638	1.61909	2.18601	1.65555
ENSMUSG00000002320	Tm9sf1	transmembrane_9_superfamily_member_1	2.19409	3.63283	6.34781	5.40096	1.65573
ENSMUSG00000026102	Inpp1	inositol_polyphosphate_1_phosphatase	1.65795	2.74544	1.77425	2.28932	1.65593
ENSMUSG00000024588	Fech	ferrochelatase	15.7911	26.1491	22.3998	32.5806	1.65594
ENSMUSG00000029769	Ccdc136	coiled_coil_domain_containing_136	3.51717	5.82607	4.12863	5.8407	1.65646
ENSMUSG00000046408	1700067K01Rik	RIKEN_cDNA_1700067K01_gene	0.100011	0.165722	0.148507	0.0179824	1.65705
ENSMUSG00000022847	Thpo	thrombopoietin	0.169642	0.281105	0.0359749	0.061035	1.65705
ENSMUSG00000025481	Urah	urate_5_hydroxyiso_hydrolase	0.117243	0.194278	0.248713	0.189811	1.65705
ENSMUSG00000000869	Il4	interleukin_4	0.219615	0.363912	0.186341	0.395072	1.65705
ENSMUSG00000031637	Lrp2bp	Lrp2_binding_protein	0.0380319	0.0630206	0.0242045	0.0615717	1.65705
ENSMUSG00000020193	Zpbp	zona_pellucida_binding_protein	0.22008	0.364683	0.3268	0.316714	1.65705
ENSMUSG00000068314	Gm6899	predicted_gene_6899	0.501018	0.83021	1.06283	0.450604	1.65705
ENSMUSG00000025176	Hoga1	4_hydroxy_2_oxoglutarate_aldolase_1	0.273123	0.452577	0.753166	0.736986	1.65705
ENSMUSG00000028528	Dnajc6	DnaJ_Hsp40_homolog_subfamily_C_member_6	0.0267887	0.0443902	0.0227299	0.0289146	1.65705
ENSMUSG00000089844	A530032D15Rik	RIKEN_cDNA_A530032D15Rik_gene	0.166382	0.275702	0.10589	0.0897781	1.65705
ENSMUSG00000086804	Gm43154	predicted_gene_43154	0.188526	0.312396	0.0800034	0.135658	1.65705
ENSMUSG00000038782	1700028J19Rik	RIKEN_cDNA_1700028J19_gene	0.137283	0.227485	0.436821	0.740866	1.65705
ENSMUSG00000026796	Fam129b	family_with_sequence_similarity_129_member_B	123.196	204.337	104.401	194.981	1.65863
ENSMUSG00000038893	Fam117a	family_with_sequence_similarity_117_member_A	1.3487	2.23875	2.96949	4.21654	1.65993
ENSMUSG00000020085	Aifm2	apoptosis_inducing_factor_mitochondrion_associated_2	3.14592	5.22324	4.95922	6.83543	1.66032
ENSMUSG00000026303	Mlph	melanophilin	0.705114	1.17089	0.749445	0.7664	1.66057
ENSMUSG00000031532	Saraf	store_operated_calcium_entry_associated_regulatory_factor	53.9764	89.641	68.3358	108.868	1.66074
ENSMUSG00000035158	Mitf	microphthalmia_associated_transcription_factor	0.425744	0.707671	0.143383	0.198968	1.6622
ENSMUSG00000024072	Yipf4	Yip1_domain_family_member_4	15.0274	24.9845	26.9629	31.039	1.66259
ENSMUSG00000024421	Lama3	laminin_alpha_3	0.219588	0.36525	0.0553672	0.114782	1.66334
ENSMUSG00000021550	2210016F16Rik	RIKEN_cDNA_2210016F16_gene	12.3208	20.4948	19.2789	32.857	1.66343
ENSMUSG00000022987	Zfp641	zinc_finger_protein_641	0.137074	0.228124	0.212383	0.210126	1.66424
ENSMUSG00000022099	Dmtn	dematin_actin_binding_protein	0.647199	1.07742	0.640677	0.996075	1.66474
ENSMUSG00000020782	Llgl2	lethal_giant_larvae_homolog_2_Drosophila_	2.74107	4.56825	1.96492	5.11795	1.6666
ENSMUSG00000095687	Rnaset2a	ribonuclease_T2A	20.9334	34.9049	33.2366	58.7311	1.66743
ENSMUSG00000033540	Idua	iduronidase_alpha_L_	1.1111	1.85268	0.713883	0.733198	1.66743
ENSMUSG00000106870	Gm43681	predicted_gene_43681	1.1229	1.87237	0.694738	1.20781	1.66744
ENSMUSG00000038034	Igsf8	immunoglobulin_superfamily_member_8	5.83751	9.73633	11.1089	11.8289	1.66789
ENSMUSG00000027287	Snap23	synaptosomal_associated_protein_23	8.86359	14.786	9.49514	13.4589	1.66818
ENSMUSG00000021684	Pde8b	phosphodiesterase_8B	1.35891	2.26694	1.1391	2.40577	1.6682
ENSMUSG00000034793	G6pc3	glucose_6_phosphatase_catalytic_3	4.40837	7.35625	9.44571	12.271	1.6687
ENSMUSG00000051285	Pcmtd1	protein_L_isoaspartate_D_aspartate_O_methyltransferase_domain_containing_1	0.974882	1.62684	0.752144	1.30132	1.66875
ENSMUSG00000048277	Syngr2	synaptogyrin_2	6.58229	10.9915	10.8891	20.9997	1.66986
ENSMUSG00000071456	1110002L01Rik	RIKEN_cDNA_1110002L01_gene	2.29689	3.83564	2.29335	3.19984	1.66993
ENSMUSG00000027712	Anxa5	annexin_A5	469.35	783.807	370.724	676.719	1.66998
ENSMUSG00000050174	Nudt6	nudix_nucleoside_diphosphate_linked_moiety_X_type_motif_6	0.471396	0.787387	0.671978	0.866655	1.67033
ENSMUSG00000015243	Abca1	ATP_binding_cassette_sub_family_A_ABC1_member_1	3.42647	5.72469	3.29182	3.06223	1.67072
ENSMUSG00000079415	Cntf	ciliary_neurotrophic_factor	6.67988	11.1653	5.91441	11.285	1.67148
ENSMUSG00000027366	Sppl2a	signal_peptide_peptidase_like_2A	6.95393	11.6248	7.18036	10.3755	1.67169
ENSMUSG00000030559	Rab38	RAB38_member_RAS_oncogene_family	1.02897	1.72015	2.69635	2.55335	1.67172
ENSMUSG00000038569	Rad9b	RAD9_homolog_B	0.270821	0.452737	0.177417	0.300906	1.67172
ENSMUSG00000020309	Chac2	ChaC_cation_transport_regulator_2	2.28987	3.82925	5.92202	5.64679	1.67226
ENSMUSG00000021665	Hexb	hexosaminidase_B	46.9505	78.517	75.2715	86.0324	1.67234
ENSMUSG00000021687	Scamp1	secretory_carrier_membrane_protein_1	6.81134	11.3972	5.70344	11.8476	1.67327
ENSMUSG00000025069	Gsto2	glutathione_S_transferase_omega_2	1.63397	2.73421	1.233	3.2381	1.67336
ENSMUSG00000091803	Cox16	cytochrome_c_oxidase_assembly_protein_16	1.42158	2.3809	5.82651	2.58469	1.67483
ENSMUSG00000040563	Lppr2	lipid_phosphate_phosphatase_related_protein_type_2	1.99833	3.34701	5.37574	6.9623	1.6749
ENSMUSG00000062859	Tcp11	t_complex_protein_11	0.108555	0.181876	0.0716384	0.121508	1.67542
ENSMUSG00000017692	Rhbdl3	rhomboid_veinlet_like_3_Drosophila_	0.0753862	0.126303	0.211445	0.210953	1.67542
ENSMUSG00000103310	Pcdha12	protocadherin_alpha_12	0.150207	0.25166	0.0743511	0.241681	1.67542
ENSMUSG00000017390	Aldoc	aldolase_C_fructose_bisphosphate	0.433469	0.726265	0.488701	0.606488	1.67547
ENSMUSG00000026110	Mgat4a	mannoside_acetylglucosaminyltransferase_4_isoenzyme_A	0.385184	0.645369	0.423674	0.402402	1.67548
ENSMUSG00000029449	Rhof	ras_homolog_gene_family_member_f	0.242718	0.406673	0.780895	0.823527	1.6755
ENSMUSG00000034334	Fam151b	family_with_sequence_similarity_151_member_B	1.16051	1.94443	2.58484	2.27324	1.6755
ENSMUSG00000033022	Cdo1	cysteine_dioxygenase_1_cytosolic	12.5409	21.0271	24.3251	37.1898	1.67668
ENSMUSG00000023044	Csad	cysteine_sulfinic_acid_decarboxylase	5.24791	8.80038	8.84327	9.13286	1.67693
ENSMUSG00000030946	Lhpp	phospholysine_phosphohistidine_inorganic_pyrophosphate_phosphatase	1.18166	1.98169	1.64894	2.38437	1.67704
ENSMUSG00000032336	Nptn	neuroplastin	12.1136	20.3209	16.756	26.1209	1.67754
ENSMUSG00000026972	Arrdc1	arrestin_domain_containing_1	1.4107	2.36684	2.06668	2.43461	1.67778
ENSMUSG00000058492	Scp2-ps2	sterol_carrier_protein_2_pseudogene_2	25.351	42.5548	45.7537	73.059	1.67863
ENSMUSG00000026721	Rabgap1l	RAB_GTPase_activating_protein_1_like	0.795102	1.33551	0.682317	0.947038	1.67967
ENSMUSG00000037259	Dzank1	double_zinc_ribbon_and_ankyrin_repeat_domains_1	0.146558	0.246211	0.0675355	0.0636402	1.67995
ENSMUSG00000045005	Fzd5	frizzled_homolog_5_Drosophila_	2.06484	3.46896	1.13882	2.52011	1.68001
ENSMUSG00000055707	Klhl26	kelch_like_26	31.6085	53.1034	24.1676	54.0684	1.68004
ENSMUSG00000067818	Myl9	myosin_light_polypeptide_9_regulatory	92.545	155.556	159.068	328.189	1.68087
ENSMUSG00000103103	4833445I07Rik	RIKEN_cDNA_4833445I07_gene	0.40088	0.674275	0.476213	0.605764	1.68199
ENSMUSG00000026578	Ccdc181	coiled_coil_domain_containing_181	3.77793	6.35689	3.84376	4.63982	1.68264
ENSMUSG00000047379	B4gat1	beta_1_4_glucuronyltransferase_1	20.8702	35.1199	22.674	48.2084	1.68278
ENSMUSG00000049734	Trex1	three_prime_repair_exonuclease_1	1.10359	1.8598	3.92676	1.88787	1.68523
ENSMUSG00000048100	Taf13	TAF13_RNA_polymerase_II_TATA_box_binding_protein_TBP_associated_factor	2.37285	3.99956	3.1243	6.08099	1.68555
ENSMUSG00000080223	Gm13768	predicted_gene_13768	0.52715	0.88936	0.142353	0.422387	1.68711
ENSMUSG00000095789	Nupr1l	nuclear_protein_transcriptional_regulator_1_like	0.137989	0.232802	0.111768	0.142158	1.68711
ENSMUSG00000026748	Plxdc2	plexin_domain_containing_2	9.53072	16.0838	6.55282	12.4971	1.68757
ENSMUSG00000002228	Ppm1j	protein_phosphatase_1J	2.7994	4.72533	3.78457	7.31325	1.68798
ENSMUSG00000018593	Sparc	secreted_acidic_cysteine_rich_glycoprotein	473.824	800.232	533.866	856.76	1.68888
ENSMUSG00000040520	Manea	mannosidase_endo_alpha	4.98127	8.41318	7.34506	8.93207	1.68896
ENSMUSG00000021947	Cryl1	crystallin_lambda_1	4.35714	7.36139	6.46992	11.5697	1.6895
ENSMUSG00000052407	Ccdc171	coiled_coil_domain_containing_171	0.152265	0.257573	0.103629	0.119835	1.69161
ENSMUSG00000033313	Fbxl8	F_box_and_leucine_rich_repeat_protein_8	1.30507	2.20892	1.91811	3.37061	1.69256
ENSMUSG00000042271	Nxt2	nuclear_transport_factor_2_like_export_factor_2	2.8419	4.81223	4.55901	5.91109	1.69332
ENSMUSG00000032553	Srprb	signal_recognition_particle_receptor_B_subunit	13.6052	23.0475	20.1698	34.9513	1.69402
ENSMUSG00000025915	Sgk3	serum_glucocorticoid_regulated_kinase_3	0.190331	0.322504	0.28262	0.383003	1.69444
ENSMUSG00000057103	Cml1	camello_like_1	0.27812	0.471469	0.698862	0.700395	1.6952
ENSMUSG00000045589	Frrs1l	ferric_chelate_reductase_1_like	0.0581968	0.0986554	0.0465308	0.0507309	1.6952
ENSMUSG00000087142	Gm12454	predicted_gene_12454	0.484324	0.821028	0.22127	0.516017	1.6952
ENSMUSG00000084845	Tmem240	transmembrane_protein_240	0.0790774	0.134052	0.126451	0.0995711	1.6952
ENSMUSG00000061461	Smim20	small_integral_membrane_protein_20	1.90905	3.2373	4.17296	5.49124	1.69576
ENSMUSG00000042104	Uggt2	UDP_glucose_glycoprotein_glucosyltransferase_2	3.12333	5.29931	1.33531	2.39956	1.69669
ENSMUSG00000021236	Entpd5	ectonucleoside_triphosphate_diphosphohydrolase_5	1.08884	1.84786	0.918641	1.68661	1.69709
ENSMUSG00000000690	Hoxb6	homeobox_B6	5.23113	8.88168	6.94259	10.4098	1.69785
ENSMUSG00000020357	Flt4	FMS_like_tyrosine_kinase_4	9.08474	15.428	3.27512	9.27742	1.69824
ENSMUSG00000052430	Bmpr1b	bone_morphogenetic_protein_receptor_type_1B	1.72121	2.92347	1.29095	2.37198	1.6985
ENSMUSG00000035559	Mpv17l2	MPV17_mitochondrial_membrane_protein_like_2	33.3308	56.6142	129.304	146.635	1.69855
ENSMUSG00000029925	Tbxas1	thromboxane_A_synthase_1_platelet	0.527022	0.895316	0.499122	1.05033	1.69882
ENSMUSG00000040746	Rnf167	ring_finger_protein_167	1.01076	1.7176	1.71099	2.16372	1.69932
ENSMUSG00000039062	Anpep	alanyl_membrane_aminopeptidase	8.61247	14.6358	4.61636	7.83845	1.69937
ENSMUSG00000048874	Phf3	PHD_finger_protein_3	3.0881	5.24879	2.97563	2.97694	1.69969
ENSMUSG00000063406	Tmed5	transmembrane_emp24_protein_transport_domain_containing_5	7.99076	13.5821	12.4763	14.3112	1.69973
ENSMUSG00000097221	1810049J17Rik	RIKEN_cDNA_1810049J17_gene	20.9104	35.5441	37.9177	46.9589	1.69983
ENSMUSG00000050052	Tdrp	testis_development_related_protein	1.12346	1.91129	0.889707	1.97114	1.70125
ENSMUSG00000050821	Fam131a	family_with_sequence_similarity_131_member_A	0.533155	0.907037	1.87365	2.37217	1.70126
ENSMUSG00000046719	Nxph3	neurexophilin_3	0.318135	0.541252	1.13379	1.4155	1.70133
ENSMUSG00000037580	Gch1	GTP_cyclohydrolase_1	2.4385	4.14977	6.36042	6.32311	1.70177
ENSMUSG00000038530	Rgs4	regulator_of_G_protein_signaling_4	5.96344	10.1536	6.94291	15.675	1.70265
ENSMUSG00000026727	Rsu1	Ras_suppressor_protein_1	10.0676	17.1438	8.01885	10.7042	1.70287
ENSMUSG00000028906	Epb41	erythrocyte_membrane_protein_band_4.1	1.77763	3.02733	2.34763	1.45499	1.70302
ENSMUSG00000040722	Scamp5	secretory_carrier_membrane_protein_5	11.4158	19.4417	24.2663	37.3085	1.70305
ENSMUSG00000019916	P4ha1	procollagen_proline_2_oxoglutarate_4_dioxygenase_proline_4_hydroxylase_alpha_1_polypeptide	32.5055	55.3681	20.8015	31.3871	1.70335
ENSMUSG00000107879	RP24-363O21.3	-	0.370706	0.631548	0.223611	0.641846	1.70364
ENSMUSG00000027412	Lpin3	lipin_3	1.06175	1.80887	1.20707	2.14127	1.70367
ENSMUSG00000055334	Snupn	snurportin_1	8.19324	13.9586	8.55428	12.9368	1.70368
ENSMUSG00000036599	Chst12	carbohydrate_sulfotransferase_12	16.8329	28.6794	16.6491	39.7865	1.70377
ENSMUSG00000054408	Spcs3	signal_peptidase_complex_subunit_3_homolog_S._cerevisiae_	40.1902	68.4902	54.1089	77.0211	1.70415
ENSMUSG00000020634	Ubxn2a	UBX_domain_protein_2A	2.77535	4.73034	2.80345	4.5052	1.70441
ENSMUSG00000072640	Lyrm9	LYR_motif_containing_9	0.517658	0.882674	0.43814	0.834372	1.70513
ENSMUSG00000103034	Gm8797	predicted_pseudogene_8797	3.08902	5.26929	5.39642	6.63564	1.70581
ENSMUSG00000073856	Iqck	IQ_motif_containing_K	0.127495	0.217487	0.278414	0.198323	1.70584
ENSMUSG00000032462	Pik3cb	phosphatidylinositol_3_kinase_catalytic_beta_polypeptide	3.30033	5.63598	1.59573	3.48247	1.7077
ENSMUSG00000034394	Lif	leukemia_inhibitory_factor	4.60125	7.86047	3.78087	11.1589	1.70833
ENSMUSG00000004035	Gstm7	glutathione_S_transferase_mu_7	0.367284	0.627839	0.746309	1.24143	1.70941
ENSMUSG00000018740	Slc25a35	solute_carrier_family_25_member_35	0.444563	0.75994	0.590647	0.559807	1.70941
ENSMUSG00000001025	S100a6	S100_calcium_binding_protein_A6_calcyclin_	557.777	954.716	970.108	1747.37	1.71164
ENSMUSG00000039384	Dusp10	dual_specificity_phosphatase_10	10.2434	17.5363	6.16686	9.64618	1.71196
ENSMUSG00000000686	Abhd15	abhydrolase_domain_containing_15	0.253017	0.433241	0.214683	0.606866	1.7123
ENSMUSG00000028070	Apoa1bp	apolipoprotein_A_I_binding_protein	20.5924	35.2605	52.7825	72.7291	1.7123
ENSMUSG00000029390	Tmed2	transmembrane_emp24_domain_trafficking_protein_2	1.84489	3.15954	2.76814	3.74621	1.71259
ENSMUSG00000011884	Gltp	glycolipid_transfer_protein	8.13059	13.9312	14.9126	21.0656	1.71343
ENSMUSG00000001418	Glmp	glycosylated_lysosomal_membrane_protein	8.58031	14.7018	14.3402	20.9124	1.71343
ENSMUSG00000029553	Tfec	transcription_factor_EC	0.281241	0.481919	0.60743	0.474874	1.71354
ENSMUSG00000070348	Ccnd1	cyclin_D1	86.8169	148.786	82.9225	142.599	1.71379
ENSMUSG00000032422	Snx14	sorting_nexin_14	4.32702	7.41631	3.99574	5.15053	1.71395
ENSMUSG00000002603	Tgfb1	transforming_growth_factor_beta_1	14.668	25.1459	23.1236	38.8655	1.71433
ENSMUSG00000057530	Ece1	endothelin_converting_enzyme_1	27.8121	47.6831	14.7861	29.8007	1.71447
ENSMUSG00000025140	Pycr1	pyrroline_5_carboxylate_reductase_1	1.74212	2.98723	3.27575	6.34275	1.71471
ENSMUSG00000025809	Itgb1	integrin_beta_1_fibronectin_receptor_beta_	404.464	693.668	311.906	571.876	1.71503
ENSMUSG00000013089	Etv5	ets_variant_5	4.97858	8.54598	3.87323	7.47723	1.71655
ENSMUSG00000000276	Dgke	diacylglycerol_kinase_epsilon	0.85607	1.46978	0.431372	0.770551	1.71689
ENSMUSG00000003283	Hck	hemopoietic_cell_kinase	2.61773	4.49474	2.1481	5.37825	1.71704
ENSMUSG00000020023	Tmcc3	transmembrane_and_coiled_coil_domains_3	4.63855	7.96571	2.10433	5.40863	1.71729
ENSMUSG00000044350	Lacc1	laccase_multicopper_oxidoreductase_domain_containing_1	2.50236	4.29767	2.89483	4.44567	1.71745
ENSMUSG00000032121	Tmem218	transmembrane_protein_218	3.88831	6.68933	5.06011	7.97704	1.72037
ENSMUSG00000031304	Il2rg	interleukin_2_receptor_gamma_chain	1.09061	1.87625	1.18272	1.08014	1.72037
ENSMUSG00000030878	Cdr2	cerebellar_degeneration_related_2	21.6993	37.3468	32.2211	52.2913	1.7211
ENSMUSG00000038286	Bphl	biphenyl_hydrolase_like_serine_hydrolase_breast_epithelial_mucin_associated_antigen_	8.13786	14.0097	10.9903	17.9909	1.72155
ENSMUSG00000058317	Ube2e2	ubiquitin_conjugating_enzyme_E2E_2	1.39578	2.40381	3.27632	4.36717	1.72219
ENSMUSG00000073664	Nbeal1	neurobeachin_like_1	1.17984	2.03234	0.560198	0.745514	1.72256
ENSMUSG00000027309	4930402H24Rik	RIKEN_cDNA_4930402H24_gene	8.83015	15.2247	5.6659	9.94562	1.72418
ENSMUSG00000028841	Cnksr1	connector_enhancer_of_kinase_suppressor_of_Ras_1	0.452355	0.780668	0.14744	0.652979	1.72579
ENSMUSG00000034818	Celf5	CUGBP_Elav_like_family_member_5	0.279784	0.482938	0.361041	0.448777	1.72611
ENSMUSG00000035069	Oma1	OMA1_homolog_zinc_metallopeptidase_S._cerevisiae_	4.28407	7.3967	3.48851	5.61838	1.72656
ENSMUSG00000089862	Umad1	UMAP1_MVP12_associated_UMA_domain_containing_1	0.181249	0.313025	0.508369	0.436181	1.72705
ENSMUSG00000047866	Lonp2	lon_peptidase_2_peroxisomal	7.39573	12.7806	6.30198	7.98478	1.72811
ENSMUSG00000057363	Uxs1	UDP_glucuronate_decarboxylase_1	4.63022	8.00356	10.9293	6.7696	1.72855
ENSMUSG00000035212	Leprot	leptin_receptor_overlapping_transcript	30.8307	53.3029	53.5878	81.5037	1.72889
ENSMUSG00000041058	Wwp1	WW_domain_containing_E3_ubiquitin_protein_ligase_1	7.43774	12.8727	5.70099	9.9274	1.73073
ENSMUSG00000044576	Gareml	GRB2_associated_regulator_of_MAPK1_like	2.36128	4.0884	2.48003	6.14987	1.73143
ENSMUSG00000019832	Rab32	RAB32_member_RAS_oncogene_family	14.2553	24.7419	17.624	27.551	1.73563
ENSMUSG00000034247	Plekhm1	pleckstrin_homology_domain_containing_family_M_with_RUN_domain_member_1	7.02491	12.1987	7.89029	12.3181	1.73649
ENSMUSG00000025534	Gusb	glucuronidase_beta	12.9223	22.4483	14.3974	22.6816	1.73718
ENSMUSG00000022337	Emc2	ER_membrane_protein_complex_subunit_2	55.3892	96.2279	84.7426	102.978	1.7373
ENSMUSG00000092258	Gm20444	predicted_gene_20444	0.122146	0.2125	1.45085	0.615206	1.73972
ENSMUSG00000104872	1700008B11Rik	RIKEN_cDNA_1700008B11_gene	0.140449	0.244341	0.417062	0.176848	1.73972
ENSMUSG00000015829	Tnr	tenascin_R	0.00624174	0.0108589	0.0324372	0.00785934	1.73972
ENSMUSG00000045075	Gm9796	predicted_gene_9796	0.059416	0.103367	0.0735105	0.137153	1.73972
ENSMUSG00000046811	Gltpd2	glycolipid_transfer_protein_domain_containing_2	0.0886017	0.154142	0.164429	0.111564	1.73972
ENSMUSG00000068617	Efcab1	EF_hand_calcium_binding_domain_1	0.107111	0.186342	0.530107	0.247249	1.73972
ENSMUSG00000022132	Cldn10	claudin_10	0.0239948	0.0417441	0.106888	0.105739	1.73972
ENSMUSG00000099879	Gm29123	predicted_gene_29123	0.0243491	0.0423605	0.0361623	0.0153221	1.73972
ENSMUSG00000046854	Pip5kl1	phosphatidylinositol_4_phosphate_5_kinase_like_1	0.0237579	0.041332	0.0176323	0.149575	1.73972
ENSMUSG00000100209	Gm28793	predicted_gene_28793	0.215605	0.375091	0.320207	0.27148	1.73972
ENSMUSG00000073007	Fam46d	family_with_sequence_similarity_46_member_D	0.0247278	0.0430193	0.0183521	0.0311362	1.73972
ENSMUSG00000078905	Gm14393	predicted_gene_14393	0.0838462	0.145869	0.373506	0.0527618	1.73972
ENSMUSG00000032443	Zcwpw2	zinc_finger_CW_type_with_PWWP_domain_2	0.0242233	0.0421416	0.0359754	0.0457438	1.73972
ENSMUSG00000064329	Scn1a	sodium_channel_voltage_gated_type_I_alpha	0.00725415	0.0126202	0.0215411	0.0114165	1.73972
ENSMUSG00000074149	Gm10634	predicted_gene_10634	0.0341822	0.0594674	0.0253689	0.0645506	1.73972
ENSMUSG00000075225	Ccdc162	coiled_coil_domain_containing_162	0.0122888	0.021379	0.0364915	0.0154736	1.73972
ENSMUSG00000096992	Gm26788	predicted_gene_26788	0.0517101	0.0899608	0.0127925	0.0108465	1.73972
ENSMUSG00000024211	Grm8	glutamate_receptor_metabotropic_8	0.0141588	0.0246323	0.0315362	0.0133689	1.73972
ENSMUSG00000096938	9530052E02Rik	RIKEN_cDNA_9530052E02_gene	0.0376192	0.0654468	0.0279197	0.0236726	1.73972
ENSMUSG00000048489	8430408G22Rik	RIKEN_cDNA_8430408G22_gene	0.0292718	0.0509245	0.108647	0.110573	1.73972
ENSMUSG00000047959	Kcna3	potassium_voltage_gated_channel_shaker_related_subfamily_member_3	0.0468164	0.0814471	0.243296	0.0589492	1.73972
ENSMUSG00000071341	Egr4	early_growth_response_4	0.0414547	0.0721194	0.153866	0.469782	1.73972
ENSMUSG00000086716	Gm11629	predicted_gene_11629	0.463775	0.806836	1.20507	1.7519	1.73972
ENSMUSG00000099997	Tubb4b-ps2	tubulin_beta_4B_class_IVB_pseudogene_2	0.0666004	0.115866	0.197769	0.0838604	1.73972
ENSMUSG00000105941	Gm42809	predicted_gene_42809	0.0782467	0.136127	0.232353	0.0492382	1.73972
ENSMUSG00000106288	Gm43593	predicted_gene_43593	0.0661551	0.115091	0.0982508	0.249899	1.73972
ENSMUSG00000096968	Gm26620	predicted_gene_26620	0.32697	0.568834	0.647288	1.16647	1.73972
ENSMUSG00000106209	Gm42918	predicted_gene_42918	0.0563574	0.0980459	0.334705	0.319315	1.73972
ENSMUSG00000055795	Gm5160	predicted_gene_5160	0.200551	0.348902	0.29785	0.378726	1.73972
ENSMUSG00000038298	Pdzk1	PDZ_domain_containing_1	0.0143736	0.025006	0.0106676	0.00904488	1.73972
ENSMUSG00000069309	Hist1h2an	histone_cluster_1_H2an	0.226577	0.394179	1.8503	1.14118	1.73972
ENSMUSG00000030302	Atp2b2	ATPase_Ca++_transporting_plasma_membrane_2	0.00398803	0.00693804	0.00888263	0.00250954	1.73972
ENSMUSG00000037579	Kcnh3	potassium_voltage_gated_channel_subfamily_H_eag_related_member_3	0.024852	0.0432354	0.0369092	0.0312926	1.73972
ENSMUSG00000087516	Tbx3os1	T_box_3_opposite_strand_1	0.0377468	0.0656687	0.21017	0.0475292	1.73972
ENSMUSG00000006345	Ggt1	gamma_glutamyltransferase_1	0.0124555	0.0216691	0.101716	0.00783788	1.73972
ENSMUSG00000061991	Hist1h2af	histone_cluster_1_H2af	0.22317	0.388252	0.6627	1.54546	1.73972
ENSMUSG00000043833	2900005J15Rik	RIKEN_cDNA_2900005J15_gene	0.0696024	0.121088	0.0172188	0.0730265	1.73972
ENSMUSG00000034532	Fbxo16	F_box_protein_16	0.65257	1.13539	1.29194	0.95867	1.73988
ENSMUSG00000036292	Gramd1c	GRAM_domain_containing_1C	0.257757	0.44847	0.346857	0.344854	1.7399
ENSMUSG00000086533	Mypopos	Myb_related_transcription_factor_partner_of_profilin_opposite_strand	0.418023	0.727316	0.116392	0.0986984	1.7399
ENSMUSG00000040557	Wbscr27	Williams_Beuren_syndrome_chromosome_region_27_human_	0.543885	0.946312	0.975033	1.19435	1.73991
ENSMUSG00000017718	Afmid	arylformamidase	0.47962	0.834501	0.279787	0.506881	1.73992
ENSMUSG00000046814	Gchfr	GTP_cyclohydrolase_I_feedback_regulator	8.28258	14.411	21.2153	35.0263	1.73992
ENSMUSG00000021423	Ly86	lymphocyte_antigen_86	0.982346	1.70921	1.59128	4.94807	1.73993
ENSMUSG00000100199	Gm20324	predicted_gene_20324	1.03532	1.80139	1.59645	1.35386	1.73994
ENSMUSG00000044708	Kcnj10	potassium_inwardly_rectifying_channel_subfamily_J_member_10	0.0988019	0.171911	0.0611251	0.238463	1.73996
ENSMUSG00000047657	Crry-ps	complement_receptor_related_protein_pseudogene	1.10605	1.92448	0.410624	1.04455	1.73996
ENSMUSG00000078994	Zfp429	zinc_finger_protein_429	0.113363	0.197252	0.185171	0.171308	1.74
ENSMUSG00000033538	Casp4	caspase_4_apoptosis_related_cysteine_peptidase	0.0734899	0.127878	0.204619	0.138821	1.74008
ENSMUSG00000106317	Gm43848	predicted_gene_43848	0.285591	0.49695	0.424086	0.494499	1.74008
ENSMUSG00000036330	Slc18a1	solute_carrier_family_18_vesicular_monoamine_member_1	0.0537234	0.0934827	0.0199496	0.160677	1.74008
ENSMUSG00000015944	Gatsl2	GATS_protein_like_2	3.16313	5.50678	5.01328	6.67293	1.74093
ENSMUSG00000027695	Pld1	phospholipase_D1	0.554652	0.966493	0.280686	0.47293	1.74252
ENSMUSG00000029465	Arpc3	actin_related_protein_2_3_complex_subunit_3	31.2787	54.5119	51.3973	76.8895	1.74278
ENSMUSG00000026433	Rab29	RAB29_member_RAS_oncogene_family	2.43659	4.24858	4.5751	7.08661	1.74366
ENSMUSG00000024940	Ltbp3	latent_transforming_growth_factor_beta_binding_protein_3	30.9916	54.0772	34.9761	49.2545	1.7449
ENSMUSG00000032860	P2ry2	purinergic_receptor_P2Y_G_protein_coupled_2	1.64596	2.87389	1.27348	3.6653	1.74602
ENSMUSG00000041236	Vps41	vacuolar_protein_sorting_41_yeast_	32.9258	57.4904	35.1942	55.691	1.74606
ENSMUSG00000039770	Ypel5	yippee_like_5_Drosophila_	18.6516	32.6144	25.2072	34.8784	1.74861
ENSMUSG00000020326	Ccng1	cyclin_G1	171.639	300.194	173.826	268.711	1.74899
ENSMUSG00000020483	Dynll2	dynein_light_chain_LC8_type_2	38.2882	66.9806	39.1071	58.2255	1.74938
ENSMUSG00000040599	Mis12	MIS12_homolog_yeast_	3.06375	5.36404	7.72045	5.9059	1.75081
ENSMUSG00000027004	Frzb	frizzled_related_protein	1.27057	2.22486	1.45127	1.78454	1.75107
ENSMUSG00000040618	Pck2	phosphoenolpyruvate_carboxykinase_2_mitochondrial_	9.57155	16.7677	19.6761	24.2375	1.75182
ENSMUSG00000041115	Iqsec2	IQ_motif_and_Sec7_domain_2	1.42903	2.50382	2.28126	3.3774	1.75212
ENSMUSG00000049686	Orai1	ORAI_calcium_release_activated_calcium_modulator_1	8.69074	15.2329	15.7819	27.4804	1.75278
ENSMUSG00000017837	Nkiras2	NFKB_inhibitor_interacting_Ras_like_protein_2	2.99444	5.24926	5.54966	5.67966	1.75301
ENSMUSG00000038058	Nod1	nucleotide_binding_oligomerization_domain_containing_1	1.18224	2.07415	1.25079	1.97255	1.75442
ENSMUSG00000005950	P2rx5	purinergic_receptor_P2X_ligand_gated_ion_channel_5	1.94245	3.41015	2.13076	4.56144	1.7556
ENSMUSG00000006395	Hyi	hydroxypyruvate_isomerase_homolog_E._coli_	2.74624	4.8251	6.33671	8.96748	1.75698
ENSMUSG00000039496	Cdnf	cerebral_dopamine_neurotrophic_factor	0.452734	0.795671	0.407423	1.10565	1.75748
ENSMUSG00000018983	E2f2	E2F_transcription_factor_2	0.300372	0.527899	0.95962	0.790862	1.75748
ENSMUSG00000035824	Tk2	thymidine_kinase_2_mitochondrial	4.67448	8.21929	8.15302	12.1462	1.75833
ENSMUSG00000021913	Ogdhl	oxoglutarate_dehydrogenase_like	3.62707	6.3782	2.03165	3.28328	1.7585
ENSMUSG00000028822	Tmem50a	transmembrane_protein_50A	63.3299	111.376	83.2147	153.316	1.75867
ENSMUSG00000031273	Col4a6	collagen_type_IV_alpha_6	0.828233	1.45676	0.313483	0.593044	1.75888
ENSMUSG00000031950	Gabarapl2	gamma_aminobutyric_acid_GABA_A_receptor_associated_protein_like_2	18.2587	32.1177	28.6309	49.2793	1.75903
ENSMUSG00000027305	Ndufaf1	NADH_dehydrogenase_ubiquinone_1_alpha_subcomplex_assembly_factor_1	3.048	5.36425	2.7869	3.2142	1.75992
ENSMUSG00000045284	Dcaf12l1	DDB1_and_CUL4_associated_factor_12_like_1	0.978063	1.72132	0.625995	1.62445	1.75993
ENSMUSG00000034201	Gas2l1	growth_arrest_specific_2_like_1	5.55446	9.77829	5.87443	8.05064	1.76044
ENSMUSG00000051185	Fam174a	family_with_sequence_similarity_174_member_A	2.4928	4.39288	3.76086	7.16337	1.76223
ENSMUSG00000046207	Pik3r6	phosphoinositide_3_kinase_regulatory_subunit_6	0.22719	0.401019	0.131999	0.447777	1.76513
ENSMUSG00000010538	Tsacc	TSSK6_activating_co_chaperone	0.689525	1.2171	1.37997	1.66102	1.76513
ENSMUSG00000022769	Sdf2l1	stromal_cell_derived_factor_2_like_1	13.6208	24.0487	27.2059	44.9791	1.76558
ENSMUSG00000038213	Tapbpl	TAP_binding_protein_like	2.53636	4.47894	3.6819	6.67375	1.76589
ENSMUSG00000030104	Edem1	ER_degradation_enhancer_mannosidase_alpha_like_1	6.81648	12.0393	8.84731	13.2523	1.76621
ENSMUSG00000070044	Fam149a	family_with_sequence_similarity_149_member_A	4.60096	8.13037	3.09923	6.11715	1.7671
ENSMUSG00000002871	Tpra1	transmembrane_protein_adipocyte_asscociated_1	1.95692	3.45893	2.21395	5.33657	1.76754
ENSMUSG00000035109	Shc4	SHC_Src_homology_2_domain_containing_family_member_4	0.254597	0.450753	0.271931	0.393713	1.77046
ENSMUSG00000049871	Nlrc3	NLR_family_CARD_domain_containing_3	0.193959	0.343396	0.126321	0.377072	1.77046
ENSMUSG00000031995	St14	suppression_of_tumorigenicity_14_colon_carcinoma_	0.567018	1.00435	0.705435	1.48592	1.77128
ENSMUSG00000032849	Abcc4	ATP_binding_cassette_sub_family_C_CFTR_MRP_member_4	2.41671	4.28151	1.05002	2.10382	1.77162
ENSMUSG00000102336	Gm37233	predicted_gene_37233	0.646852	1.14608	0.601629	0.680265	1.77178
ENSMUSG00000000440	Pparg	peroxisome_proliferator_activated_receptor_gamma	1.52476	2.70279	0.972605	1.5144	1.7726
ENSMUSG00000033491	Prss35	protease_serine_35	3.64537	6.46189	4.20218	3.53769	1.77263
ENSMUSG00000032905	Atg12	autophagy_related_12	21.9557	38.9369	23.4235	37.3655	1.77343
ENSMUSG00000037295	Ldlrap1	low_density_lipoprotein_receptor_adaptor_protein_1	4.48424	7.96024	7.52674	12.6586	1.77516
ENSMUSG00000053334	Ficd	FIC_domain_containing	3.6945	6.56001	4.40986	8.94661	1.77561
ENSMUSG00000020189	Osbpl8	oxysterol_binding_protein_like_8	6.49233	11.5308	5.33318	7.17203	1.77607
ENSMUSG00000074896	Ifit3	interferon_induced_protein_with_tetratricopeptide_repeats_3	1.63278	2.90011	1.5532	3.40534	1.77618
ENSMUSG00000052396	Mogat2	monoacylglycerol_O_acyltransferase_2	1.79896	3.19611	2.63747	5.64895	1.77664
ENSMUSG00000021775	Nr1d2	nuclear_receptor_subfamily_1_group_D_member_2	4.98379	8.85703	6.48382	11.1121	1.77717
ENSMUSG00000039879	Heca	headcase_homolog_Drosophila_	3.39931	6.04127	4.70509	6.86412	1.7772
ENSMUSG00000016918	Sulf1	sulfatase_1	12.4976	22.2116	5.84067	13.8387	1.77727
ENSMUSG00000100017	2410022M11Rik	RIKEN_cDNA_2410022M11_gene	0.366414	0.651697	2.68411	1.89172	1.77858
ENSMUSG00000104724	Gm43162	predicted_gene_43162	0.377269	0.671013	0.224103	0.126691	1.77861
ENSMUSG00000037287	Tbcel	tubulin_folding_cofactor_E_like	2.81604	5.01333	4.60937	5.57305	1.78028
ENSMUSG00000066637	Ttc32	tetratricopeptide_repeat_domain_32	2.49307	4.441	4.89183	4.93323	1.78134
ENSMUSG00000020629	Adi1	acireductone_dioxygenase_1	9.19609	16.389	16.436	24.4445	1.78217
ENSMUSG00000036299	BC031181	cDNA_sequence_BC031181	43.796	78.0758	63.0118	109.442	1.78272
ENSMUSG00000003812	Dnase2a	deoxyribonuclease_II_alpha	1.34992	2.40686	1.46618	3.67603	1.78296
ENSMUSG00000004961	Syt5	synaptotagmin_V	0.446734	0.797207	0.68886	0.822173	1.78452
ENSMUSG00000038180	Spag4	sperm_associated_antigen_4	0.198339	0.35394	0.181232	0.365019	1.78452
ENSMUSG00000027546	Atp9a	ATPase_class_II_type_9A	3.66221	6.53791	7.0439	11.2407	1.78523
ENSMUSG00000030272	Camk1	calcium_calmodulin_dependent_protein_kinase_I	5.17132	9.23613	11.5102	18.2142	1.78603
ENSMUSG00000005043	Sgsh	N_sulfoglucosamine_sulfohydrolase_sulfamidase_	2.96472	5.29554	2.27494	4.19939	1.78619
ENSMUSG00000079834	Tmlhe	trimethyllysine_hydroxylase_epsilon	5.9332	10.5986	2.26129	4.55747	1.78632
ENSMUSG00000047557	Lxn	latexin	11.5585	20.6515	18.5749	25.9169	1.78669
ENSMUSG00000049872	Fam26e	family_with_sequence_similarity_26_member_E	1.52052	2.71788	0.962346	2.32272	1.78746
ENSMUSG00000054404	Slfn5	schlafen_5	0.564526	1.00951	0.384202	0.671366	1.78824
ENSMUSG00000033308	Dpyd	dihydropyrimidine_dehydrogenase	0.105484	0.188632	0.15663	0.116225	1.78826
ENSMUSG00000086043	Gm12473	predicted_gene_12473	4.53646	8.11609	3.88184	9.58527	1.78908
ENSMUSG00000051343	Rab11fip5	RAB11_family_interacting_protein_5_class_I_	9.14865	16.3681	11.156	18.5488	1.78913
ENSMUSG00000003411	Rab3b	RAB3B_member_RAS_oncogene_family	0.974556	1.74438	0.736035	2.04179	1.78992
ENSMUSG00000041958	Pigs	phosphatidylinositol_glycan_anchor_biosynthesis_class_S	32.6103	58.3706	46.2818	75.0224	1.78994
ENSMUSG00000026457	Adipor1	adiponectin_receptor_1	24.1032	43.1505	26.1132	55.7876	1.79024
ENSMUSG00000022323	Hrsp12	heat_responsive_protein_12	3.04062	5.4459	5.32468	5.98185	1.79105
ENSMUSG00000102976	Zc3h11a	zinc_finger_CCCH_type_containing_11A	2.01543	3.6107	1.81971	1.21518	1.79153
ENSMUSG00000070461	9230112E08Rik	RIKEN_cDNA_9230112E08_gene	2.75881	4.94258	2.34288	3.355	1.79156
ENSMUSG00000084915	C230037L18Rik	RIKEN_cDNA_C230037L18_gene	0.170933	0.306411	0.230744	0.136962	1.79258
ENSMUSG00000107667	RP23-210L10.2	-	0.185431	0.3324	0.0750971	0.0636707	1.79258
ENSMUSG00000107838	RP24-470M22.10	-	0.267901	0.480235	0.253145	0.275995	1.79258
ENSMUSG00000051147	Nat2	N_acetyltransferase_2_arylamine_N_acetyltransferase_	1.20195	2.15466	1.66886	1.82802	1.79263
ENSMUSG00000037709	Fam13a	family_with_sequence_similarity_13_member_A	0.131783	0.23624	0.148248	0.105602	1.79264
ENSMUSG00000031668	Eif2ak3	eukaryotic_translation_initiation_factor_2_alpha_kinase_3	4.06908	7.29441	4.72718	6.25314	1.79265
ENSMUSG00000037949	Ano10	anoctamin_10	23.1244	41.4666	23.3239	43.7863	1.79319
ENSMUSG00000027994	Ccdc109b	coiled_coil_domain_containing_109B	4.6874	8.40767	5.8059	10.4806	1.79368
ENSMUSG00000032067	Pts	6_pyruvoyl_tetrahydropterin_synthase	6.45202	11.5753	15.1372	19.1198	1.79405
ENSMUSG00000058070	Eml1	echinoderm_microtubule_associated_protein_like_1	2.07127	3.7177	1.51268	2.19056	1.79489
ENSMUSG00000024187	Fam234a	family_with_sequence_similarity_234_member_A	9.82195	17.644	13.3056	23.5024	1.79638
ENSMUSG00000082286	Pisd-ps1	phosphatidylserine_decarboxylase_pseudogene_1	3.09269	5.5558	1.69561	2.19685	1.79643
ENSMUSG00000050953	Gja1	gap_junction_protein_alpha_1	97.4252	175.059	88.2472	125.895	1.79685
ENSMUSG00000024049	Myom1	myomesin_1	1.52574	2.74157	0.293311	1.06355	1.79688
ENSMUSG00000018677	Slc25a39	solute_carrier_family_25_member_39	9.84673	17.6942	16.4687	23.8284	1.79696
ENSMUSG00000040249	Lrp1	low_density_lipoprotein_receptor_related_protein_1	78.6651	141.42	18.0443	31.2636	1.79775
ENSMUSG00000021357	Exoc2	exocyst_complex_component_2	7.77345	13.9859	7.19741	9.11742	1.79919
ENSMUSG00000091736	Yy2	Yy2_transcription_factor	0.450308	0.810527	0.461139	0.215082	1.79994
ENSMUSG00000034868	Myl12b	myosin_light_chain_12B_regulatory	28.873	51.9902	44.5006	98.5323	1.80065
ENSMUSG00000006127	Inpp5k	inositol_polyphosphate_5_phosphatase_K	1.54063	2.77575	1.21829	1.83096	1.8017
ENSMUSG00000022620	Arsa	arylsulfatase_A	3.91476	7.056	7.89744	8.82179	1.80241
ENSMUSG00000047632	Fgfbp3	fibroblast_growth_factor_binding_protein_3	3.71828	6.70264	5.96891	7.87743	1.80262
ENSMUSG00000022965	Ifngr2	interferon_gamma_receptor_2	19.6549	35.458	26.7705	39.4528	1.80403
ENSMUSG00000044176	Spink10	serine_peptidase_inhibitor_Kazal_type_10	0.176978	0.319327	0.379566	0.346665	1.80433
ENSMUSG00000078952	Lincenc1	long_intergenic_non_coding_RNA_embryonic_stem_cells_expressed_1	0.237158	0.427911	0.215202	0.530893	1.80433
ENSMUSG00000031883	Car7	carbonic_anhydrase_7	0.115669	0.208706	0.11451	0.226573	1.80433
ENSMUSG00000100680	1810044D09Rik	RIKEN_cDNA_1810044D09_gene	0.82444	1.48756	1.22412	1.49951	1.80433
ENSMUSG00000035107	Dcbld2	discoidin_CUB_and_LCCL_domain_containing_2	5.34569	9.6477	5.57948	9.77912	1.80476
ENSMUSG00000042793	Lgr6	leucine_rich_repeat_containing_G_protein_coupled_receptor_6	2.26938	4.09677	1.54069	1.73135	1.80523
ENSMUSG00000054499	Dedd2	death_effector_domain_containing_DNA_binding_protein_2	0.898926	1.62324	1.55126	2.74117	1.80576
ENSMUSG00000051650	B3gnt2	UDP_GlcNAc_betaGal_beta_1_3_N_acetylglucosaminyltransferase_2	2.9566	5.34117	4.32722	5.25502	1.80652
ENSMUSG00000026269	Rnpepl1	arginyl_aminopeptidase_aminopeptidase_B_like_1	1.52192	2.74942	4.68011	4.03038	1.80654
ENSMUSG00000023034	Nr4a1	nuclear_receptor_subfamily_4_group_A_member_1	28.4676	51.4308	13.7074	58.0761	1.80665
ENSMUSG00000036503	Rnf13	ring_finger_protein_13	1.99047	3.59633	2.14219	3.31185	1.80678
ENSMUSG00000022575	Gsdmd	gasdermin_D	3.45922	6.25142	5.62045	6.02891	1.80718
ENSMUSG00000039530	Tusc3	tumor_suppressor_candidate_3	44.9136	81.1805	85.5268	116.19	1.80748
ENSMUSG00000024664	Fads3	fatty_acid_desaturase_3	49.9662	90.3257	74.7606	126.815	1.80774
ENSMUSG00000027962	Vcam1	vascular_cell_adhesion_molecule_1	5.94476	10.7473	5.51279	8.93188	1.80786
ENSMUSG00000075702	Selm	selenoprotein_M	11.7965	21.3276	56.4683	72.0097	1.80795
ENSMUSG00000044367	Slc16a13	solute_carrier_family_16_monocarboxylic_acid_transporters_member_13	2.9647	5.36806	2.86327	6.05515	1.81066
ENSMUSG00000054484	Tmem62	transmembrane_protein_62	1.22299	2.21593	0.768817	1.80982	1.81189
ENSMUSG00000087385	AA415398	expressed_sequence_AA415398	0.634468	1.14993	0.431809	0.782295	1.81243
ENSMUSG00000035775	Krt20	keratin_20	2.5413	4.60923	1.88678	3.98553	1.81373
ENSMUSG00000038172	Ttc39b	tetratricopeptide_repeat_domain_39B	5.16641	9.37172	3.00634	6.00157	1.81397
ENSMUSG00000001999	Blvra	biliverdin_reductase_A	5.4653	9.9258	5.84307	9.51693	1.81615
ENSMUSG00000024725	Ostf1	osteoclast_stimulating_factor_1	16.4575	29.9335	29.8576	49.9879	1.81884
ENSMUSG00000019899	Lama2	laminin_alpha_2	2.34965	4.27803	0.460603	0.95037	1.82071
ENSMUSG00000000753	Serpinf1	serine_or_cysteine_peptidase_inhibitor_clade_F_member_1	32.4779	59.1352	70.1562	77.1064	1.82078
ENSMUSG00000025978	Rftn2	raftlin_family_member_2	3.00858	5.47835	4.19574	5.08546	1.82091
ENSMUSG00000040990	Sh3kbp1	SH3_domain_kinase_binding_protein_1	6.01656	10.9571	2.92208	6.08838	1.82116
ENSMUSG00000039050	Osbpl2	oxysterol_binding_protein_like_2	6.89558	12.5645	9.493	14.6008	1.82211
ENSMUSG00000032417	Rwdd2a	RWD_domain_containing_2A	0.303047	0.552377	0.171421	0.617831	1.82275
ENSMUSG00000040570	Rundc3b	RUN_domain_containing_3B	0.300587	0.547897	0.286934	0.364989	1.82276
ENSMUSG00000079334	Nat6	N_acetyltransferase_6	2.08646	3.80315	2.55343	3.43575	1.82277
ENSMUSG00000055069	Rab39	RAB39_member_RAS_oncogene_family	0.104892	0.191196	0.266998	0.132076	1.8228
ENSMUSG00000096959	4930509G22Rik	RIKEN_cDNA_4930509G22_gene	0.125608	0.228958	0.213154	0.0225849	1.8228
ENSMUSG00000028164	Manba	mannosidase_beta_A_lysosomal	2.27462	4.14766	1.76523	2.72282	1.82346
ENSMUSG00000009687	Fxyd5	FXYD_domain_containing_ion_transport_regulator_5	12.3232	22.473	11.1815	25.8498	1.82362
ENSMUSG00000042444	Fam63b	family_with_sequence_similarity_63_member_B	2.15956	3.94278	3.31305	3.73915	1.82574
ENSMUSG00000038700	Hoxb5	homeobox_B5	1.40756	2.57039	1.4687	2.68261	1.82613
ENSMUSG00000045932	Ifit2	interferon_induced_protein_with_tetratricopeptide_repeats_2	3.97671	7.26218	3.42186	5.86788	1.82618
ENSMUSG00000055435	Maf	avian_musculoaponeurotic_fibrosarcoma_v_maf_AS42_oncogene_homolog	2.87098	5.24317	3.89749	4.24702	1.82626
ENSMUSG00000000982	Ccl3	chemokine_C_C_motif_ligand_3	2.73158	4.9887	5.35063	9.22125	1.82631
ENSMUSG00000058173	Smco4	single_pass_membrane_protein_with_coiled_coil_domains_4	1.90385	3.47895	3.48535	7.94751	1.82732
ENSMUSG00000047694	Yipf6	Yip1_domain_family_member_6	1.9149	3.49987	1.99039	3.35627	1.8277
ENSMUSG00000033676	Gabrb3	gamma_aminobutyric_acid_GABA_A_receptor_subunit_beta_3	0.197702	0.361359	0.21795	0.430006	1.8278
ENSMUSG00000027618	Nfs1	nitrogen_fixation_gene_1_S._cerevisiae_	7.86647	14.3803	13.2125	21.6566	1.82806
ENSMUSG00000031765	Mt1	metallothionein_1	262.743	480.343	587.605	504.95	1.82818
ENSMUSG00000036257	Pnpla8	patatin_like_phospholipase_domain_containing_8	3.8221	6.99023	5.31263	7.29457	1.8289
ENSMUSG00000026628	Atf3	activating_transcription_factor_3	7.55586	13.8216	9.15626	12.9048	1.82925
ENSMUSG00000022175	Lrp10	low_density_lipoprotein_receptor_related_protein_10	43.1836	79.0388	67.6791	108.943	1.8303
ENSMUSG00000025068	Gsto1	glutathione_S_transferase_omega_1	137.951	252.603	166.59	353.903	1.8311
ENSMUSG00000045838	A430105I19Rik	RIKEN_cDNA_A430105I19_gene	6.64142	12.1628	4.39652	7.98201	1.83135
ENSMUSG00000055150	Zfp78	zinc_finger_protein_78	0.549613	1.00661	0.687245	0.546382	1.83149
ENSMUSG00000050708	Ftl1	ferritin_light_polypeptide_1	800.425	1466.35	485.944	558.055	1.83197
ENSMUSG00000024501	Dpysl3	dihydropyrimidinase_like_3	73.155	134.051	52.7928	96.5601	1.83242
ENSMUSG00000020889	Nr1d1	nuclear_receptor_subfamily_1_group_D_member_1	10.8055	19.8035	5.83284	21.0983	1.83272
ENSMUSG00000019302	Atp6v0a1	ATPase_H+_transporting_lysosomal_V0_subunit_A1	6.47872	11.8885	4.03516	7.62552	1.83501
ENSMUSG00000009894	Snap47	synaptosomal_associated_protein_47	10.0116	18.3757	13.986	25.7974	1.83544
ENSMUSG00000066735	Vkorc1l1	vitamin_K_epoxide_reductase_complex_subunit_1_like_1	2.83135	5.19821	4.50356	5.96779	1.83595
ENSMUSG00000038871	Bpgm	2_3_bisphosphoglycerate_mutase	5.06774	9.30513	5.8378	14.9473	1.83615
ENSMUSG00000068264	Ap5s1	adaptor_related_protein_5_complex_sigma_1_subunit	1.02657	1.88538	4.24275	1.54045	1.83658
ENSMUSG00000005087	Cd44	CD44_antigen	39.7332	73.0102	18.5129	50.4006	1.83751
ENSMUSG00000002910	Arrdc2	arrestin_domain_containing_2	1.56743	2.88241	2.24231	2.71993	1.83893
ENSMUSG00000007837	Prrg2	proline_rich_Gla_G_carboxyglutamic_acid_polypeptide_2	6.63486	12.2021	23.7367	29.6531	1.83909
ENSMUSG00000002808	Epdr1	ependymin_related_protein_1_zebrafish_	12.2026	22.4435	21.2225	28.6406	1.83925
ENSMUSG00000042473	Tbc1d8b	TBC1_domain_family_member_8B	4.6034	8.47053	2.90142	4.42054	1.84006
ENSMUSG00000038280	Ostm1	osteopetrosis_associated_transmembrane_protein_1	4.52339	8.32499	5.01002	9.43106	1.84043
ENSMUSG00000031255	Sytl4	synaptotagmin_like_4	0.354298	0.652196	0.171554	0.42675	1.84081
ENSMUSG00000031391	L1cam	L1_cell_adhesion_molecule	1.15173	2.12055	0.287745	0.465012	1.84119
ENSMUSG00000032387	Rbpms2	RNA_binding_protein_with_multiple_splicing_2	6.38834	11.7636	8.93266	14.0777	1.84142
ENSMUSG00000031591	Asah1	N_acylsphingosine_amidohydrolase_1	38.3432	70.6097	43.0738	62.9642	1.84152
ENSMUSG00000024617	Camk2a	calcium_calmodulin_dependent_protein_kinase_II_alpha	0.135157	0.248997	0.36007	0.280323	1.84228
ENSMUSG00000019080	Mfsd3	major_facilitator_superfamily_domain_containing_3	3.9408	7.26143	9.87468	17.5751	1.84263
ENSMUSG00000027221	Chst1	carbohydrate_keratan_sulfate_Gal_6_sulfotransferase_1	5.61468	10.3472	8.60852	13.3037	1.84288
ENSMUSG00000027318	Adam33	a_disintegrin_and_metallopeptidase_domain_33	0.249596	0.460599	0.213388	0.176199	1.84538
ENSMUSG00000035722	Abca7	ATP_binding_cassette_sub_family_A_ABC1_member_7	3.48819	6.43951	4.03832	5.17415	1.84609
ENSMUSG00000022159	Rab2b	RAB2B_member_RAS_oncogene_family	0.753726	1.39161	2.22516	1.58934	1.8463
ENSMUSG00000000120	Ngfr	nerve_growth_factor_receptor_TNFR_superfamily_member_16_	17.5827	32.4882	27.2403	27.7857	1.84774
ENSMUSG00000075273	Ttc30b	tetratricopeptide_repeat_domain_30B	1.39883	2.5848	3.01906	2.25304	1.84783
ENSMUSG00000059895	Ptp4a3	protein_tyrosine_phosphatase_4a3	5.97568	11.0456	11.8214	19.8314	1.84843
ENSMUSG00000038150	Ormdl3	ORM1_like_3_S._cerevisiae_	21.1179	39.037	53.2416	90.7116	1.84853
ENSMUSG00000025283	Sat1	spermidine_spermine_N1_acetyl_transferase_1	26.3657	48.7912	41.419	55.7502	1.85056
ENSMUSG00000037419	Endod1	endonuclease_domain_containing_1	7.70862	14.2904	8.75492	13.2059	1.85382
ENSMUSG00000004207	Psap	prosaposin	316.765	587.621	293.589	524.913	1.85507
ENSMUSG00000066621	Tecpr1	tectonin_beta_propeller_repeat_containing_1	3.06908	5.6937	3.30383	4.98293	1.85518
ENSMUSG00000031762	Mt2	metallothionein_2	136.919	254.018	181.79	187.235	1.85524
ENSMUSG00000028717	Tal1	T_cell_acute_lymphocytic_leukemia_1	0.110055	0.204248	0.183024	0.343687	1.85587
ENSMUSG00000085829	Gm4285	predicted_gene_4285	0.493544	0.915982	0.732905	0.310727	1.85593
ENSMUSG00000046959	Slc26a1	solute_carrier_family_26_sulfate_transporter_member_1	0.0483993	0.0898256	0.0287473	0.048759	1.85593
ENSMUSG00000044164	Rnf182	ring_finger_protein_182	0.111266	0.206502	0.214781	0.210168	1.85593
ENSMUSG00000085143	Gm11520	predicted_gene_11520	1.41326	2.62298	0.41971	2.7585	1.85598
ENSMUSG00000062727	Hist1h2bk	histone_cluster_1_H2bk	0.467623	0.867923	1.38882	0.824364	1.85603
ENSMUSG00000099760	Gm28800	predicted_gene_28800	0.0992369	0.184187	0.117886	0.0499872	1.85603
ENSMUSG00000101191	Gm28809	predicted_gene_28809	0.217372	0.403449	0.193683	0.164213	1.85603
ENSMUSG00000091293	Gm6047	predicted_gene_6047	0.387785	0.719741	0.921315	0.781333	1.85603
ENSMUSG00000037913	Tmem156	transmembrane_protein_156	0.0808531	0.150066	0.168089	0.0610804	1.85603
ENSMUSG00000069814	E130309D14Rik	RIKEN_cDNA_E130309D14_gene	0.0556193	0.103231	0.0660713	0.112065	1.85603
ENSMUSG00000100813	Gm28874	predicted_gene_28874	0.0710238	0.131822	0.0843706	0.0178791	1.85603
ENSMUSG00000024425	Ndfip1	Nedd4_family_interacting_protein_1	94.1597	174.853	223.977	323.035	1.85698
ENSMUSG00000030562	Nox4	NADPH_oxidase_4	1.44018	2.67481	1.59918	2.24961	1.85728
ENSMUSG00000050022	Amz1	archaelysin_family_metallopeptidase_1	0.783539	1.45619	0.797072	1.76617	1.85848
ENSMUSG00000024529	Lox	lysyl_oxidase	232.774	432.654	186.809	386.928	1.85868
ENSMUSG00000039952	Dag1	dystroglycan_1	8.51211	15.8283	10.0513	15.8763	1.8595
ENSMUSG00000043487	Acot6	acyl_CoA_thioesterase_6	0.696421	1.29556	0.448766	1.30718	1.86031
ENSMUSG00000026726	Cubn	cubilin_intrinsic_factor_cobalamin_receptor_	0.403392	0.750612	0.212145	0.409192	1.86075
ENSMUSG00000043822	Adamtsl5	ADAMTS_like_5	5.95873	11.0958	8.9774	15.7488	1.8621
ENSMUSG00000006920	Ezh1	enhancer_of_zeste_homolog_1_Drosophila_	1.78075	3.31604	1.01975	2.21221	1.86216
ENSMUSG00000014077	Chp1	calcineurin_like_EF_hand_protein_1	5.81229	10.8295	10.2358	16.0789	1.8632
ENSMUSG00000026360	Rgs2	regulator_of_G_protein_signaling_2	1.91704	3.57767	2.59293	3.57318	1.86625
ENSMUSG00000060002	Chpt1	choline_phosphotransferase_1	0.793158	1.4808	1.50865	1.50767	1.86697
ENSMUSG00000044250	Pced1b	PC_esterase_domain_containing_1B	0.830416	1.5506	0.932326	0.969177	1.86726
ENSMUSG00000054894	Atp5s	ATP_synthase_H+_transporting_mitochondrial_F0_complex_subunit_S	1.76876	3.30352	2.22576	3.51078	1.86771
ENSMUSG00000030284	Creld1	cysteine_rich_with_EGF_like_domains_1	3.64716	6.81464	5.78217	8.95211	1.86848
ENSMUSG00000026839	Upp2	uridine_phosphorylase_2	0.185752	0.347135	0.199206	0.194919	1.86882
ENSMUSG00000056737	Capg	capping_protein_actin_filament_gelsolin_like	30.1481	56.3717	48.7838	74.7823	1.86982
ENSMUSG00000037347	Chst7	carbohydrate_N_acetylglucosamino_sulfotransferase_7	4.68193	8.75483	6.17305	13.6464	1.86992
ENSMUSG00000032565	Nudt16	nudix_nucleoside_diphosphate_linked_moiety_X_type_motif_16	0.848812	1.58721	1.58636	2.95777	1.86992
ENSMUSG00000035504	Reep6	receptor_accessory_protein_6	0.27757	0.519299	0.611592	0.529921	1.87088
ENSMUSG00000036309	Skp1a	S_phase_kinase_associated_protein_1A	44.9373	84.094	68.3382	71.5578	1.87136
ENSMUSG00000034449	Dhrs11	dehydrogenase_reductase_SDR_family_member_11	4.93712	9.24154	6.16691	11.2066	1.87185
ENSMUSG00000031489	Adrb3	adrenergic_receptor_beta_3	0.0976493	0.182965	0.0780747	0.264829	1.8737
ENSMUSG00000036743	Psma8	proteasome_prosome_macropain_subunit_alpha_type_8	0.341859	0.64054	0.3514	0.894041	1.8737
ENSMUSG00000006575	Rundc3a	RUN_domain_containing_3A	0.214429	0.401791	0.306162	0.508872	1.87377
ENSMUSG00000032540	Abhd5	abhydrolase_domain_containing_5	9.60375	17.9999	15.9355	17.4696	1.87425
ENSMUSG00000086968	4933431E20Rik	RIKEN_cDNA_4933431E20_gene	0.221626	0.415509	0.344399	0.343984	1.87482
ENSMUSG00000037242	Clic4	chloride_intracellular_channel_4_mitochondrial_	64.5114	120.975	61.5107	109.087	1.87526
ENSMUSG00000031647	Mfap3l	microfibrillar_associated_protein_3_like	1.92305	3.61115	1.82503	2.67067	1.87783
ENSMUSG00000027737	Slc7a11	solute_carrier_family_7_cationic_amino_acid_transporter_y+_system_member_11	1.2026	2.26022	4.62436	1.32148	1.87944
ENSMUSG00000051344	Plekhm3	pleckstrin_homology_domain_containing_family_M_member_3	1.15165	2.16575	0.712918	1.1973	1.88057
ENSMUSG00000038170	Pde4dip	phosphodiesterase_4D_interacting_protein_myomegalin_	4.65825	8.76371	2.51138	3.78013	1.88133
ENSMUSG00000079559	Gm684	predicted_gene_684	1.58618	2.98471	1.41317	1.81984	1.8817
ENSMUSG00000039787	Cercam	cerebral_endothelial_cell_adhesion_molecule	2.94042	5.53324	3.94215	5.52736	1.88179
ENSMUSG00000024953	Prdx5	peroxiredoxin_5	24.9765	47.0153	71.5476	111.974	1.88238
ENSMUSG00000096957	E230013L22Rik	RIKEN_cDNA_E230013L22_gene	0.383788	0.723387	0.641118	0.815523	1.88486
ENSMUSG00000029699	Ssc4d	scavenger_receptor_cysteine_rich_family_4_domains	0.155455	0.293024	0.529002	0.57095	1.88494
ENSMUSG00000060224	Pyroxd2	pyridine_nucleotide_disulphide_oxidoreductase_domain_2	0.34256	0.645706	0.423882	0.449339	1.88494
ENSMUSG00000036944	Tmem71	transmembrane_protein_71	0.121505	0.229036	0.090214	0.172132	1.88498
ENSMUSG00000105258	Gm42784	predicted_gene_42784	0.259951	0.490002	0.144767	0.572883	1.88498
ENSMUSG00000078607	1810010H24Rik	RIKEN_cDNA_1810010H24_gene	0.155042	0.292252	0.115114	0.317266	1.88498
ENSMUSG00000045551	Fpr1	formyl_peptide_receptor_1	0.268982	0.507026	0.0499138	0.0846838	1.88498
ENSMUSG00000022951	Rcan1	regulator_of_calcineurin_1	27.127	51.1862	44.0528	95.6769	1.88691
ENSMUSG00000032554	Trf	transferrin	3.17738	5.99553	1.94505	3.70015	1.88694
ENSMUSG00000028957	Per3	period_circadian_clock_3	0.5465	1.03214	0.32252	0.388199	1.88863
ENSMUSG00000079018	Ly6c1	lymphocyte_antigen_6_complex_locus_C1	1.41953	2.68155	3.3926	4.32404	1.88905
ENSMUSG00000021171	Esyt2	extended_synaptotagmin_like_protein_2	24.8273	46.9128	26.5067	36.9513	1.88956
ENSMUSG00000090958	Lrrc32	leucine_rich_repeat_containing_32	11.9807	22.6467	14.9803	24.9218	1.89027
ENSMUSG00000037086	Prr32	proline_rich_32	2.16578	4.09392	2.67996	4.99988	1.89027
ENSMUSG00000085912	Trp53cor1	tumor_protein_p53_pathway_corepressor_1	0.406626	0.76865	0.469637	0.493072	1.89031
ENSMUSG00000029998	Pcyox1	prenylcysteine_oxidase_1	16.3118	30.8441	11.7657	23.1768	1.89091
ENSMUSG00000026688	Mgst3	microsomal_glutathione_S_transferase_3	34.9414	66.0911	90.2097	93.7731	1.89148
ENSMUSG00000027215	Cd82	CD82_antigen	2.30981	4.37036	2.5039	6.98946	1.89208
ENSMUSG00000032418	Me1	malic_enzyme_1_NADP_+_dependent_cytosolic	24.7495	46.9257	23.6996	30.2823	1.89603
ENSMUSG00000041895	Wipi1	WD_repeat_domain_phosphoinositide_interacting_1	12.0515	22.85	15.7388	30.2087	1.89603
ENSMUSG00000028618	Tmem59	transmembrane_protein_59	23.7216	44.9969	40.2171	64.3099	1.89687
ENSMUSG00000019210	Atp6v1e1	ATPase_H+_transporting_lysosomal_V1_subunit_E1	19.0972	36.2378	25.0809	36.1109	1.89754
ENSMUSG00000085495	Gm16796	predicted_gene_16796	0.154389	0.29304	0.145885	0.176736	1.89806
ENSMUSG00000086657	Stamos	signal_transducing_adaptor_molecule_SH3_domain_and_ITAM_motif_1_opposite_strand	0.226514	0.429936	0.244604	0.41488	1.89806
ENSMUSG00000030621	Me3	malic_enzyme_3_NADP_+_dependent_mitochondrial	0.43917	0.83359	0.3557	1.10963	1.8981
ENSMUSG00000072115	Ang	angiogenin_ribonuclease_RNase_A_family_5	0.769363	1.46036	0.934733	2.42204	1.89815
ENSMUSG00000037490	Slc2a12	solute_carrier_family_2_facilitated_glucose_transporter_member_12	0.214545	0.407239	0.159292	0.552618	1.89815
ENSMUSG00000024535	Snx24	sorting_nexing_24	11.3441	21.551	9.49672	17.0293	1.89976
ENSMUSG00000046157	Tmem229b	transmembrane_protein_229B	0.173297	0.329324	0.525606	0.62216	1.90035
ENSMUSG00000029924	Slc37a3	solute_carrier_family_37_glycerol_3_phosphate_transporter_member_3	2.56868	4.88435	5.5815	6.31262	1.9015
ENSMUSG00000044712	Slc38a6	solute_carrier_family_38_member_6	0.969655	1.84459	0.950289	1.45057	1.90232
ENSMUSG00000019843	Fyn	Fyn_proto_oncogene	7.55707	14.3877	6.81141	11.1503	1.90388
ENSMUSG00000025510	Cd151	CD151_antigen	64.6207	123.105	109.301	211.303	1.90504
ENSMUSG00000036381	P2ry14	purinergic_receptor_P2Y_G_protein_coupled_14	0.0367557	0.0700415	0.0662752	0.0826496	1.9056
ENSMUSG00000006611	Hfe	hemochromatosis	1.00227	1.90994	1.12378	1.98327	1.90562
ENSMUSG00000024592	C330018D20Rik	RIKEN_cDNA_C330018D20_gene	1.19984	2.29058	2.74666	3.74569	1.90907
ENSMUSG00000066026	Dhrs3	dehydrogenase_reductase_SDR_family_member_3	1.88639	3.60198	5.31129	4.64117	1.90946
ENSMUSG00000083307	AA414768	expressed_sequence_AA414768	2.90418	5.54602	1.99841	5.84233	1.90967
ENSMUSG00000041028	Ghitm	growth_hormone_inducible_transmembrane_protein	79.2409	151.332	89.3637	146.854	1.90977
ENSMUSG00000025185	Loxl4	lysyl_oxidase_like_4	15.8776	30.3518	10.5429	21.7399	1.91161
ENSMUSG00000017400	Stac2	SH3_and_cysteine_rich_domain_2	1.50157	2.87065	3.13806	2.29351	1.91176
ENSMUSG00000073125	Xlr3b	X_linked_lymphocyte_regulated_3B	0.234445	0.448334	0.291667	0.263304	1.91232
ENSMUSG00000064023	Klk8	kallikrein_related_peptidase_8	6.79283	12.9909	14.5234	15.5916	1.91245
ENSMUSG00000028133	Rwdd3	RWD_domain_containing_3	0.203329	0.389155	0.218895	0.358454	1.91392
ENSMUSG00000052248	Zeb2os	zinc_finger_E_box_binding_homeobox_2_opposite_strand	1.28296	2.45549	4.5245	5.29093	1.91392
ENSMUSG00000026413	Pkp1	plakophilin_1	0.127375	0.243789	0.0567472	0.0962415	1.91394
ENSMUSG00000029098	Acox3	acyl_Coenzyme_A_oxidase_3_pristanoyl	2.13617	4.09058	1.349	2.3189	1.91492
ENSMUSG00000079427	Mthfsl	5_10_methenyltetrahydrofolate_synthetase_like	0.718702	1.37632	1.15781	1.45997	1.91501
ENSMUSG00000041842	Fhdc1	FH2_domain_containing_1	2.87594	5.5164	1.08309	3.55325	1.91812
ENSMUSG00000026768	Itga8	integrin_alpha_8	2.10886	4.04517	2.29773	4.5696	1.91818
ENSMUSG00000031451	Gas6	growth_arrest_specific_6	69.6197	133.59	128.82	196.651	1.91885
ENSMUSG00000033542	Arhgef5	Rho_guanine_nucleotide_exchange_factor_GEF_5	4.52338	8.68427	2.31642	4.90725	1.91986
ENSMUSG00000029201	Ugdh	UDP_glucose_dehydrogenase	28.5011	54.7561	15.7822	27.1253	1.92119
ENSMUSG00000020868	Xylt2	xylosyltransferase_II	5.69056	10.9349	7.46647	12.1076	1.92158
ENSMUSG00000033510	Otud7a	OTU_domain_containing_7A	0.863823	1.6607	0.807612	2.66902	1.9225
ENSMUSG00000073725	Lmbrd1	LMBR1_domain_containing_1	4.87247	9.37349	4.46391	7.40899	1.92376
ENSMUSG00000044026	Slc35g1	solute_carrier_family_35_member_G1	1.05173	2.02334	0.990348	1.92195	1.92382
ENSMUSG00000036523	Greb1	gene_regulated_by_estrogen_in_breast_cancer_protein	0.277461	0.533784	0.135657	0.183217	1.92382
ENSMUSG00000004187	Kifc2	kinesin_family_member_C2	0.793212	1.52799	0.399618	0.588602	1.92633
ENSMUSG00000022580	Rhpn1	rhophilin_Rho_GTPase_binding_protein_1	0.438353	0.844575	0.562652	0.842014	1.9267
ENSMUSG00000020083	2010107G23Rik	RIKEN_cDNA_2010107G23_gene	0.42989	0.828636	1.22036	1.86281	1.92755
ENSMUSG00000038301	Snx10	sorting_nexin_10	0.603274	1.16347	1.11165	2.5078	1.92859
ENSMUSG00000045980	Tmem104	transmembrane_protein_104	3.9873	7.69442	3.51654	7.39447	1.92973
ENSMUSG00000038365	Fbxo25	F_box_protein_25	15.7634	30.4488	18.37	31.1845	1.93162
ENSMUSG00000026535	Ifi202b	interferon_activated_gene_202B	13.1956	25.5003	29.6443	24.7428	1.93248
ENSMUSG00000108046	RP23-318B18.1	-	0.153879	0.29746	0.190382	0.193758	1.93308
ENSMUSG00000073652	Apol7d	apolipoprotein_L_7d	0.0996397	0.192611	0.147953	0.0836414	1.93308
ENSMUSG00000062488	Ifit3b	interferon_induced_protein_with_tetratricopeptide_repeats_3B	0.267111	0.516391	0.528835	0.868927	1.93324
ENSMUSG00000022176	Rem2	rad_and_gem_related_GTP_binding_protein_2	0.157914	0.305286	0.175856	0.13257	1.93324
ENSMUSG00000021123	Rdh12	retinol_dehydrogenase_12	0.204977	0.396271	0.304373	0.258111	1.93325
ENSMUSG00000049649	Gpr3	G_protein_coupled_receptor_3	0.232158	0.448818	0.295484	0.556834	1.93325
ENSMUSG00000049539	Hist1h1a	histone_cluster_1_H1a	0.624109	1.20656	1.02972	0.698575	1.93325
ENSMUSG00000108190	RP23-62E15.1	-	1.23204	2.38192	0.97571	1.65493	1.93331
ENSMUSG00000019876	Pkib	protein_kinase_inhibitor_beta_cAMP_dependent_testis_specific	0.0363311	0.0702394	0.0683352	0.100652	1.93331
ENSMUSG00000097184	4632428C04Rik	RIKEN_cDNA_4632428C04_gene	0.0549563	0.106263	0.0271958	0.16148	1.93359
ENSMUSG00000044544	4921513I03Rik	RIKEN_cDNA_4921513I03_gene	0.0870559	0.16833	0.0862096	0.0730908	1.93359
ENSMUSG00000053442	4930597O21Rik	RIKEN_cDNA_4930597O21_gene	0.0746471	0.144337	0.0369401	0.125345	1.93359
ENSMUSG00000097047	1110020A21Rik	RIKEN_cDNA_1110020A21_gene	0.156558	0.302719	0.465021	0.262887	1.93359
ENSMUSG00000026450	Chit1	chitinase_1_chitotriosidase_	0.0493327	0.0953893	0.024413	0.0621183	1.93359
ENSMUSG00000086665	Gm13067	predicted_gene_13067	0.330554	0.639156	0.327341	0.832584	1.93359
ENSMUSG00000100335	2310008N11Rik	RIKEN_cDNA_2310008N11_gene	0.235112	0.454611	0.465523	0.296046	1.93359
ENSMUSG00000090207	4930524O07Rik	RIKEN_cDNA_4930524O07_gene	0.0367687	0.0710955	0.0364112	0.0308704	1.93359
ENSMUSG00000106943	Snora26	-	0.0284559	0.0550221	0.0422611	0.0238912	1.93359
ENSMUSG00000097416	Gm26670	predicted_gene_26670	0.0406279	0.0785576	0.0603381	0.0170469	1.93359
ENSMUSG00000043648	Pld6	phospholipase_D_family_member_6	0.0494423	0.0956012	0.0244672	0.145278	1.93359
ENSMUSG00000056856	Jakmip3	janus_kinase_and_microtubule_interacting_protein_3	0.0252398	0.0488034	0.0624652	0.0105903	1.93359
ENSMUSG00000079564	Gm11149	predicted_gene_11149	0.106835	0.206575	0.0528687	0.269091	1.93359
ENSMUSG00000097746	Gm6225	predicted_gene_6225	0.0785551	0.151893	0.15554	0.0329606	1.93359
ENSMUSG00000028773	Fabp3	fatty_acid_binding_protein_3_muscle_and_heart	29.5349	57.1611	41.6874	96.2479	1.93537
ENSMUSG00000036273	Lrrk2	leucine_rich_repeat_kinase_2	3.65152	7.07207	1.27088	2.72557	1.93675
ENSMUSG00000020225	Tmbim4	transmembrane_BAX_inhibitor_motif_containing_4	8.54411	16.5572	15.0555	30.9466	1.93785
ENSMUSG00000049511	Htr1b	5_hydroxytryptamine_serotonin_receptor_1B	7.39382	14.3285	5.11472	13.1338	1.93791
ENSMUSG00000032011	Thy1	thymus_cell_antigen_1_theta	105.357	204.475	247.467	415.745	1.94078
ENSMUSG00000103472	Pcdhga7	protocadherin_gamma_subfamily_A_7	0.790272	1.53444	0.612244	1.00956	1.94166
ENSMUSG00000047037	Nipa1	non_imprinted_in_Prader_Willi_Angelman_syndrome_1_homolog_human_	3.52458	6.84634	5.87742	7.64366	1.94245
ENSMUSG00000031337	Mtm1	X_linked_myotubular_myopathy_gene_1	0.233683	0.454147	0.228286	0.348469	1.94343
ENSMUSG00000073590	3222401L13Rik	RIKEN_cDNA_3222401L13_gene	0.151274	0.29434	0.246365	0.251941	1.94573
ENSMUSG00000052712	BC004004	cDNA_sequence_BC004004	7.61283	14.8216	16.6496	26.7644	1.94692
ENSMUSG00000040936	Ulk4	unc_51_like_kinase_4	0.124454	0.242316	0.1716	0.190296	1.94703
ENSMUSG00000045064	Zc2hc1c	zinc_finger_C2HC_type_containing_1C	0.526434	1.02541	0.58997	0.550338	1.94785
ENSMUSG00000090086	AI480526	expressed_sequence_AI480526	0.19588	0.381709	0.0349052	0.0493269	1.94869
ENSMUSG00000034795	Ccdc122	coiled_coil_domain_containing_122	0.990778	1.93073	2.66776	3.42677	1.9487
ENSMUSG00000022514	Il1rap	interleukin_1_receptor_accessory_protein	1.62773	3.17307	1.23263	2.19848	1.94939
ENSMUSG00000055128	Cgrrf1	cell_growth_regulator_with_ring_finger_domain_1	4.33693	8.45907	4.41755	8.75739	1.95047
ENSMUSG00000108358	RP23-181P23.1	-	0.739727	1.44309	1.19827	2.28642	1.95084
ENSMUSG00000020621	Rdh14	retinol_dehydrogenase_14_all_trans_and_9_cis_	6.86533	13.401	15.0444	19.9559	1.95199
ENSMUSG00000014599	Csf1	colony_stimulating_factor_1_macrophage_	52.9871	103.493	21.7498	66.0112	1.95318
ENSMUSG00000022893	Adamts1	a_disintegrin_like_and_metallopeptidase_reprolysin_type_with_thrombospondin_type_1_motif_1	28.1264	54.9421	21.5573	31.9566	1.9534
ENSMUSG00000022372	Sla	src_like_adaptor	0.0670834	0.131055	0.0733998	0.168947	1.95362
ENSMUSG00000007777	0610009B22Rik	RIKEN_cDNA_0610009B22_gene	8.34169	16.2991	17.3544	19.1546	1.95393
ENSMUSG00000029370	Rassf6	Ras_association_RalGDS_AF_6_domain_family_member_6	0.874772	1.70944	0.690432	0.952684	1.95415
ENSMUSG00000031608	Galnt7	UDP_N_acetyl_alpha_D_galactosamine_polypeptide_N_acetylgalactosaminyltransferase_7	2.44799	4.78379	1.95007	2.56036	1.95417
ENSMUSG00000006014	Prg4	proteoglycan_4_megakaryocyte_stimulating_factor_articular_superficial_zone_protein_	1.50692	2.94655	0.840252	1.07657	1.95534
ENSMUSG00000041324	Inhba	inhibin_beta_A	39.7596	77.7535	29.043	88.7107	1.95559
ENSMUSG00000000154	Slc22a18	solute_carrier_family_22_organic_cation_transporter_member_18	0.267786	0.524158	1.46626	1.0116	1.95737
ENSMUSG00000030089	Slc41a3	solute_carrier_family_41_member_3	2.50811	4.91383	2.8159	7.64535	1.95918
ENSMUSG00000024924	Vldlr	very_low_density_lipoprotein_receptor	1.98561	3.8905	1.35155	2.66127	1.95935
ENSMUSG00000051146	Camk2n2	calcium_calmodulin_dependent_protein_kinase_II_inhibitor_2	2.00009	3.91998	3.73793	7.42539	1.95991
ENSMUSG00000039529	Atp8b1	ATPase_class_I_type_8B_member_1	0.200471	0.392911	0.585094	0.200212	1.95994
ENSMUSG00000020953	Coch	coagulation_factor_C_homolog_Limulus_polyphemus_	9.75885	19.1367	2.47807	16.9319	1.96096
ENSMUSG00000025743	Sdc3	syndecan_3	35.67	69.9685	55.4972	104.047	1.96155
ENSMUSG00000022292	Rrm2b	ribonucleotide_reductase_M2_B_TP53_inducible_	1.58493	3.10902	1.48112	3.30577	1.96161
ENSMUSG00000034064	Poglut1	protein_O_glucosyltransferase_1	4.29074	8.42212	4.75735	9.4931	1.96286
ENSMUSG00000031230	Fgf16	fibroblast_growth_factor_16	0.351834	0.690631	0.442046	1.09051	1.96294
ENSMUSG00000079491	H2-T10	histocompatibility_2_T_region_locus_10	0.123116	0.241669	0.25312	0.178873	1.96294
ENSMUSG00000055493	Epm2a	epilepsy_progressive_myoclonic_epilepsy_type_2_gene_alpha	0.79064	1.55201	0.848906	1.88397	1.96297
ENSMUSG00000026994	Galnt3	UDP_N_acetyl_alpha_D_galactosamine_polypeptide_N_acetylgalactosaminyltransferase_3	1.10956	2.17805	1.02657	1.95606	1.96299
ENSMUSG00000017760	Ctsa	cathepsin_A	30.8265	60.5124	29.4088	54.7128	1.963
ENSMUSG00000043391	2510009E07Rik	RIKEN_cDNA_2510009E07_gene	4.20705	8.25992	5.73496	8.34813	1.96335
ENSMUSG00000027544	Nfatc2	nuclear_factor_of_activated_T_cells_cytoplasmic_calcineurin_dependent_2	0.145672	0.286393	0.0769922	0.189652	1.96602
ENSMUSG00000054793	Cadm4	cell_adhesion_molecule_4	8.27707	16.2759	22.7375	26.3298	1.96639
ENSMUSG00000045039	Megf8	multiple_EGF_like_domains_8	8.03736	15.8057	12.6923	15.6923	1.96653
ENSMUSG00000020682	Mmp28	matrix_metallopeptidase_28_epilysin_	0.757828	1.49093	0.364068	1.17882	1.96737
ENSMUSG00000032046	Abhd12	abhydrolase_domain_containing_12	12.7891	25.2003	24.9949	35.4995	1.97044
ENSMUSG00000026879	Gsn	gelsolin	148.558	292.753	122.875	270.534	1.97063
ENSMUSG00000040543	Pitpnm3	PITPNM_family_member_3	0.283303	0.558644	0.150242	0.35674	1.9719
ENSMUSG00000105366	Gm43719	predicted_gene_43719	1.01225	1.99606	0.661361	1.42762	1.97191
ENSMUSG00000001988	Npas1	neuronal_PAS_domain_protein_1	0.212901	0.419832	0.379365	0.536209	1.97195
ENSMUSG00000067872	Ccdc87	coiled_coil_domain_containing_87	0.140745	0.277543	0.0627036	0.354478	1.97195
ENSMUSG00000035773	Kiss1r	KISS1_receptor	0.140745	0.277543	0.167194	0.372193	1.97195
ENSMUSG00000021700	Rab3c	RAB3C_member_RAS_oncogene_family	0.104748	0.206557	0.186648	0.342953	1.97195
ENSMUSG00000014905	Dnajb9	DnaJ_Hsp40_homolog_subfamily_B_member_9	18.9772	37.4629	40.1596	54.5565	1.9741
ENSMUSG00000042228	Lyn	Yamaguchi_sarcoma_viral_v_yes_1_oncogene_homolog	2.74271	5.41613	1.87737	3.56321	1.97474
ENSMUSG00000071074	Yipf3	Yip1_domain_family_member_3	10.7676	21.2698	20.8788	37.7565	1.97535
ENSMUSG00000070476	Fam217b	family_with_sequence_similarity_217_member_B	0.955463	1.88738	2.09302	2.75174	1.97535
ENSMUSG00000041945	Mfsd9	major_facilitator_superfamily_domain_containing_9	0.341794	0.675227	0.507528	0.827174	1.97554
ENSMUSG00000044952	Kctd21	potassium_channel_tetramerisation_domain_containing_21	1.92124	3.79549	3.14259	3.62894	1.97554
ENSMUSG00000037649	H2-DMa	histocompatibility_2_class_II_locus_DMa	2.38349	4.70942	3.38926	6.81666	1.97585
ENSMUSG00000028497	Hacd4	3_hydroxyacyl_CoA_dehydratase_4	2.94837	5.82568	3.2934	5.9282	1.9759
ENSMUSG00000053119	Chmp3	charged_multivesicular_body_protein_3	20.6159	40.7364	32.382	53.2758	1.97597
ENSMUSG00000038615	Nfe2l1	nuclear_factor_erythroid_derived_2_like_1	4.5388	8.97076	5.05692	9.68256	1.97646
ENSMUSG00000049858	Suox	sulfite_oxidase	9.94993	19.6753	8.21747	18.7581	1.97743
ENSMUSG00000032596	Uba7	ubiquitin_like_modifier_activating_enzyme_7	0.220051	0.435177	0.267827	0.290724	1.97762
ENSMUSG00000031355	Arhgap6	Rho_GTPase_activating_protein_6	0.748216	1.48028	0.960457	1.18873	1.97841
ENSMUSG00000022946	Dopey2	dopey_family_member_2	2.81248	5.56433	1.31072	2.4837	1.97844
ENSMUSG00000022505	Emp2	epithelial_membrane_protein_2	13.4592	26.6304	11.1649	23.8253	1.9786
ENSMUSG00000097073	9430037G07Rik	RIKEN_cDNA_9430037G07_gene	0.14054	0.2781	0.135035	0.0728685	1.97879
ENSMUSG00000106498	Gm43032	predicted_gene_43032	0.242334	0.479528	0.232842	0.233353	1.97879
ENSMUSG00000097015	Gm26705	predicted_gene_26705	0.733821	1.45413	0.272433	0.308026	1.98159
ENSMUSG00000030134	Rasgef1a	RasGEF_domain_family_member_1A	0.337128	0.668904	0.302993	0.32398	1.98412
ENSMUSG00000090213	Tmem189	transmembrane_protein_189	11.1769	22.1825	9.59309	31.4807	1.98466
ENSMUSG00000034544	Rsrc1	arginine_serine_rich_coiled_coil_1	0.989415	1.96461	1.59583	1.08019	1.98563
ENSMUSG00000029007	Agtrap	angiotensin_II_type_I_receptor_associated_protein	3.61543	7.17907	8.62906	11.536	1.98567
ENSMUSG00000056220	Pla2g4a	phospholipase_A2_group_IVA_cytosolic_calcium_dependent_	10.6159	21.0823	7.45134	12.3208	1.98592
ENSMUSG00000034799	Unc13a	unc_13_homolog_A_C._elegans_	0.288989	0.574646	0.306512	0.41589	1.98847
ENSMUSG00000108207	RP23-134H19.4	-	0.0925277	0.183989	0.0686979	0.0915439	1.98847
ENSMUSG00000020733	Slc9a3r1	solute_carrier_family_9_sodium_hydrogen_exchanger_member_3_regulator_1	9.22753	18.3488	17.7884	26.297	1.98848
ENSMUSG00000079480	Pin4	protein_peptidyl_prolyl_cis_trans_isomerase_NIMA_interacting_4_parvulin_	1.88869	3.75563	2.32373	2.44622	1.98849
ENSMUSG00000108126	RP24-238C11.4	-	0.498347	0.990962	0.246668	0.388465	1.9885
ENSMUSG00000107741	RP23-200C3.7	-	0.18683	0.371512	0.17173	0.30248	1.9885
ENSMUSG00000052387	Trpm3	transient_receptor_potential_cation_channel_subfamily_M_member_3	0.0314749	0.0625893	0.0267061	0.045297	1.98855
ENSMUSG00000097960	A330074K22Rik	RIKEN_cDNA_A330074K22_gene	0.125204	0.248974	0.345254	0.540539	1.98855
ENSMUSG00000021591	Glrx	glutaredoxin	14.4645	28.7953	26.7371	54.1005	1.99076
ENSMUSG00000030630	Fah	fumarylacetoacetate_hydrolase	8.34616	16.629	9.26815	16.6706	1.99241
ENSMUSG00000036782	Klhl13	kelch_like_13	2.58097	5.14267	3.50031	5.58283	1.99253
ENSMUSG00000008206	Cers4	ceramide_synthase_4	0.915483	1.82418	1.20125	1.82908	1.99259
ENSMUSG00000060568	Fam78b	family_with_sequence_similarity_78_member_B	0.183087	0.365014	0.199653	0.244957	1.99366
ENSMUSG00000046269	Usp27x	ubiquitin_specific_peptidase_27_X_chromosome	0.485898	0.969143	0.554328	0.820786	1.99454
ENSMUSG00000027955	Fam198b	family_with_sequence_similarity_198_member_B	6.80009	13.5637	8.66638	13.6052	1.99464
ENSMUSG00000028517	Ppap2b	phosphatidic_acid_phosphatase_type_2B	28.8336	57.5244	21.6585	33.806	1.99504
ENSMUSG00000040128	Pnrc1	proline_rich_nuclear_receptor_coactivator_1	6.48723	12.9474	6.23678	12.2081	1.99583
ENSMUSG00000024856	Cdk2ap2	CDK2_associated_protein_2	5.67935	11.3388	15.9337	26.8268	1.9965
ENSMUSG00000022969	Il10rb	interleukin_10_receptor_beta	5.48585	10.9672	5.89357	11.8422	1.99917
ENSMUSG00000030161	Gabarapl1	gamma_aminobutyric_acid_GABA_A_receptor_associated_protein_like_1	23.0818	46.1587	41.1038	79.3503	1.99979
ENSMUSG00000039316	Rftn1	raftlin_lipid_raft_linker_1	7.74114	15.4944	3.48947	16.0327	2.00157
ENSMUSG00000019970	Sgk1	serum_glucocorticoid_regulated_kinase_1	10.375	20.7688	6.23979	16.762	2.00182
ENSMUSG00000058385	Hist1h2bg	histone_cluster_1_H2bg	4.10659	8.22769	1.94025	4.70099	2.00353
ENSMUSG00000022679	Mpv17l	Mpv17_transgene_kidney_disease_mutant_like	0.208331	0.417403	0.331851	0.815637	2.00355
ENSMUSG00000029385	Ccng2	cyclin_G2	1.84525	3.70068	3.28415	4.47347	2.00552
ENSMUSG00000037971	1110032A03Rik	RIKEN_cDNA_1110032A03_gene	0.672222	1.3489	0.743167	1.1307	2.00663
ENSMUSG00000087213	2810408I11Rik	RIKEN_cDNA_2810408I11_gene	1.67931	3.36992	1.89514	2.79134	2.00672
ENSMUSG00000047443	Fam132b	family_with_sequence_similarity_132_member_B	1.34163	2.69346	1.39834	2.82652	2.00761
ENSMUSG00000004952	Rasa4	RAS_p21_protein_activator_4	3.66154	7.35147	2.17604	5.50448	2.00775
ENSMUSG00000029103	Lrpap1	low_density_lipoprotein_receptor_related_protein_associated_protein_1	12.8205	25.7407	12.33	24.9838	2.00777
ENSMUSG00000059970	Hspa2	heat_shock_protein_2	3.30357	6.63937	1.39031	4.00425	2.00975
ENSMUSG00000006241	Ccdc159	coiled_coil_domain_containing_159	0.740753	1.48933	1.35658	1.92774	2.01056
ENSMUSG00000090173	Fbxw10	F_box_and_WD_40_domain_protein_10	0.0783854	0.157601	0.0698345	0.0526453	2.0106
ENSMUSG00000097282	5031415H12Rik	RIKEN_cDNA_5031415H12_gene	0.269152	0.541155	0.0266368	0.316344	2.0106
ENSMUSG00000061740	Cyp2d22	cytochrome_P450_family_2_subfamily_d_polypeptide_22	0.240984	0.48452	0.333994	0.424845	2.0106
ENSMUSG00000025475	Adgra1	adhesion_G_protein_coupled_receptor_A1	0.104469	0.210045	0.14479	0.122786	2.0106
ENSMUSG00000074063	Osgin1	oxidative_stress_induced_growth_inhibitor_1	0.661721	1.33168	0.47354	1.33523	2.01244
ENSMUSG00000026142	Rhbdd1	rhomboid_domain_containing_1	6.04608	12.1749	5.43217	12.011	2.01368
ENSMUSG00000093579	Gm20036	predicted_gene_20036	1.0022	2.01906	1.33155	2.32476	2.01463
ENSMUSG00000066152	Slc31a2	solute_carrier_family_31_member_2	4.34963	8.76296	5.07633	8.72506	2.01464
ENSMUSG00000018750	Zbtb4	zinc_finger_and_BTB_domain_containing_4	2.12366	4.27896	1.96766	4.49219	2.0149
ENSMUSG00000045031	Cetn4	centrin_4	0.192652	0.388629	0.335811	0.326971	2.01726
ENSMUSG00000031887	Tradd	TNFRSF1A_associated_via_death_domain	4.45023	8.98078	12.0616	14.895	2.01805
ENSMUSG00000037058	Paip2	polyadenylate_binding_protein_interacting_protein_2	9.04301	18.2543	15.9191	27.0209	2.01861
ENSMUSG00000020123	Avpr1a	arginine_vasopressin_receptor_1A	0.900045	1.81734	0.841477	1.97289	2.01917
ENSMUSG00000005089	Slc1a2	solute_carrier_family_1_glial_high_affinity_glutamate_transporter_member_2	0.0798928	0.161319	0.0703004	0.137868	2.01919
ENSMUSG00000061306	Slc38a10	solute_carrier_family_38_member_10	9.53826	19.2678	19.7549	28.8895	2.02006
ENSMUSG00000003363	Pld3	phospholipase_D_family_member_3	28.5327	57.6744	33.693	56.0595	2.02134
ENSMUSG00000038168	P3h2	prolyl_3_hydroxylase_2	4.25386	8.60457	2.61373	6.21417	2.02277
ENSMUSG00000044734	Serpinb1a	serine_or_cysteine_peptidase_inhibitor_clade_B_member_1a	0.680894	1.37795	1.65641	1.4594	2.02373
ENSMUSG00000020140	Lgr5	leucine_rich_repeat_containing_G_protein_coupled_receptor_5	0.171047	0.346234	0.363543	0.274511	2.0242
ENSMUSG00000045658	Pid1	phosphotyrosine_interaction_domain_containing_1	2.12406	4.3021	2.75669	5.08501	2.02541
ENSMUSG00000054676	1600014C10Rik	RIKEN_cDNA_1600014C10_gene	1.98786	4.02664	3.28874	3.41342	2.02562
ENSMUSG00000069045	Ddx3y	DEAD_Asp_Glu_Ala_Asp_box_polypeptide_3_Y_linked	3.56035	7.22441	2.94974	5.12378	2.02913
ENSMUSG00000085956	4930481B07Rik	RIKEN_cDNA_4930481B07_gene	0.117241	0.237971	0.783354	0.553576	2.02976
ENSMUSG00000062818	Vmn1r51	vomeronasal_1_receptor_51	0.0337866	0.0685787	0.0125376	0.0106304	2.02976
ENSMUSG00000086914	Gm16124	predicted_gene_16124	0.345135	0.700539	0.128073	0.869158	2.02976
ENSMUSG00000094626	Cecr6	cat_eye_syndrome_chromosome_region_candidate_6	0.0365762	0.0742407	0.0543063	0.0921104	2.02976
ENSMUSG00000029847	2010107G12Rik	RIKEN_cDNA_2010107G12_gene	0.0390718	0.0793063	0.0144989	0.0122933	2.02976
ENSMUSG00000094618	Gm13271	predicted_gene_13271	0.324389	0.65843	0.120375	1.53166	2.02976
ENSMUSG00000027022	Xirp2	xin_actin_binding_repeat_containing_2	0.0127828	0.0259459	0.0237226	0.00402189	2.02976
ENSMUSG00000052271	Bhlha15	basic_helix_loop_helix_family_member_a15	0.0509701	0.103457	0.0378493	0.128359	2.02976
ENSMUSG00000044471	Lincpint	long_intergenic_non_protein_coding_RNA_Trp53_induced_transcript	0.0580663	0.11786	0.0215474	0.0731147	2.02976
ENSMUSG00000050157	Gm867	predicted_gene_867	0.145855	0.296051	0.162434	0.275482	2.02976
ENSMUSG00000022574	Naprt	nicotinate_phosphoribosyltransferase	0.753768	1.53007	2.41336	2.25423	2.02989
ENSMUSG00000029333	Rasgef1b	RasGEF_domain_family_member_1B	1.06466	2.16115	1.11693	2.11297	2.02991
ENSMUSG00000027748	Trpc4	transient_receptor_potential_cation_channel_subfamily_C_member_4	0.046185	0.0937524	0.0514326	0.126007	2.02993
ENSMUSG00000030589	Rasgrp4	RAS_guanyl_releasing_protein_4	0.0702504	0.142606	0.0573746	0.0751936	2.02997
ENSMUSG00000050671	Ism2	isthmin_2_homolog_zebrafish_	0.107919	0.219078	0.140227	0.203857	2.03002
ENSMUSG00000030117	Gdf3	growth_differentiation_factor_3	0.13955	0.28329	0.0258957	0.307543	2.03002
ENSMUSG00000081219	Bambi-ps1	BMP_and_activin_membrane_bound_inhibitor_pseudogene_Xenopus_laevis_	0.601575	1.22121	0.893302	0.757577	2.03002
ENSMUSG00000028557	Rnf11	ring_finger_protein_11	17.6147	35.7729	27.203	38.2277	2.03086
ENSMUSG00000053846	Lipg	lipase_endothelial	8.85203	17.9859	4.7131	9.19275	2.03184
ENSMUSG00000024512	Dynap	dynactin_associated_protein	11.7193	23.8207	6.35731	19.5089	2.0326
ENSMUSG00000053158	Fes	feline_sarcoma_oncogene	0.783925	1.59342	0.527627	1.10708	2.03262
ENSMUSG00000026107	Nabp1	nucleic_acid_binding_protein_1	1.89938	3.86266	1.52069	3.29252	2.03364
ENSMUSG00000079317	Trappc2	trafficking_protein_particle_complex_2	2.01638	4.10583	2.9418	4.83424	2.03624
ENSMUSG00000001942	Siae	sialic_acid_acetylesterase	2.28236	4.648	2.36848	3.42921	2.03649
ENSMUSG00000046561	Arsj	arylsulfatase_J	1.28054	2.6094	2.26119	3.95133	2.03774
ENSMUSG00000039461	Tcta	T_cell_leukemia_translocation_altered_gene	5.65917	11.5501	6.92267	15.983	2.04096
ENSMUSG00000018427	Ypel2	yippee_like_2_Drosophila_	0.652121	1.33174	1.07744	1.71174	2.04217
ENSMUSG00000015653	Steap2	six_transmembrane_epithelial_antigen_of_prostate_2	0.853864	1.7439	0.999537	1.53531	2.04236
ENSMUSG00000026857	Ntmt1	N_terminal_Xaa_Pro_Lys_N_methyltransferase_1	2.14721	4.39527	6.11417	5.73637	2.04697
ENSMUSG00000049719	Prss46	protease_serine_46	0.741607	1.51807	1.26315	3.29599	2.04701
ENSMUSG00000058586	Serhl	serine_hydrolase_like	0.369865	0.757812	0.841784	1.00549	2.04889
ENSMUSG00000056854	Pou3f4	POU_domain_class_3_transcription_factor_4	0.45614	0.934738	0.474128	1.09132	2.04924
ENSMUSG00000063975	Slco1a5	solute_carrier_organic_anion_transporter_family_member_1a5	0.32896	0.674116	0.130255	0.33138	2.04924
ENSMUSG00000027472	Pdrg1	p53_and_DNA_damage_regulated_1	14.3504	29.4074	14.2543	55.6077	2.04924
ENSMUSG00000026475	Rgs16	regulator_of_G_protein_signaling_16	40.4266	82.9235	22.2707	79.4036	2.05121
ENSMUSG00000062345	Serpinb2	serine_or_cysteine_peptidase_inhibitor_clade_B_member_2	1.76063	3.61213	0.658035	2.02098	2.05162
ENSMUSG00000028635	Edn2	endothelin_2	0.395874	0.812376	0.0904553	0.536833	2.05211
ENSMUSG00000027896	Slc16a4	solute_carrier_family_16_monocarboxylic_acid_transporters_member_4	0.375732	0.771073	1.37333	1.58923	2.05219
ENSMUSG00000020473	Aebp1	AE_binding_protein_1	130.808	268.526	61.6837	127.546	2.05282
ENSMUSG00000026981	Il1rn	interleukin_1_receptor_antagonist	0.478048	0.981544	1.1586	1.05172	2.05324
ENSMUSG00000021238	Aldh6a1	aldehyde_dehydrogenase_family_6_subfamily_A1	2.95903	6.07615	3.89905	4.86744	2.05342
ENSMUSG00000024812	Tjp2	tight_junction_protein_2	13.9055	28.5811	4.03171	9.92733	2.05539
ENSMUSG00000034591	Slc41a2	solute_carrier_family_41_member_2	2.47878	5.09878	2.41455	4.41983	2.05698
ENSMUSG00000039774	Galnt12	UDP_N_acetyl_alpha_D_galactosamine_polypeptide_N_acetylgalactosaminyltransferase_12	0.714776	1.4705	1.10143	1.73223	2.05729
ENSMUSG00000019810	Fuca2	fucosidase_alpha_L_2_plasma	3.83949	7.89956	3.24875	7.44128	2.05745
ENSMUSG00000019088	Dnase1l1	deoxyribonuclease_1_like_1	2.69811	5.55648	3.08969	4.76519	2.0594
ENSMUSG00000044197	Gpr146	G_protein_coupled_receptor_146	0.206361	0.425147	0.343014	0.488687	2.06021
ENSMUSG00000038721	Hoxb7	homeobox_B7	4.55641	9.38899	6.84537	10.4964	2.06061
ENSMUSG00000075555	Gm10863	predicted_gene_10863	0.15293	0.315349	0.378467	0.171178	2.06204
ENSMUSG00000024013	Fgd2	FYVE_RhoGEF_and_PH_domain_containing_2	0.0563304	0.116156	0.027883	0.141866	2.06204
ENSMUSG00000045555	Mettl24	methyltransferase_like_24	0.262052	0.540363	0.562026	0.953252	2.06204
ENSMUSG00000038064	Cldn22	claudin_22	0.403096	0.831203	0.0664848	0.394766	2.06204
ENSMUSG00000036067	Slc2a6	solute_carrier_family_2_facilitated_glucose_transporter_member_6	0.884302	1.82355	1.83037	2.92445	2.06213
ENSMUSG00000026826	Nr4a2	nuclear_receptor_subfamily_4_group_A_member_2	1.58121	3.26247	0.488291	1.73561	2.06327
ENSMUSG00000038235	F11r	F11_receptor	6.17361	12.7387	5.75228	13.7981	2.06341
ENSMUSG00000022661	Cd200	CD200_antigen	1.69583	3.50046	2.53794	2.81642	2.06416
ENSMUSG00000022564	Grina	glutamate_receptor_ionotropic_N_methyl_D_aspartate_associated_protein_1_glutamate_binding_	73.2864	151.441	188.126	327.449	2.06643
ENSMUSG00000026335	Pam	peptidylglycine_alpha_amidating_monooxygenase	5.10475	10.5501	4.75054	8.46694	2.06673
ENSMUSG00000071073	Lrrc73	leucine_rich_repeat_containing_73	0.900674	1.86557	1.71953	4.41508	2.07131
ENSMUSG00000061654	Spry3	sprouty_homolog_3_Drosophila_	0.143313	0.29685	0.167203	0.257809	2.07135
ENSMUSG00000086233	Gm11816	predicted_gene_11816	0.58413	1.20993	0.495628	0.630486	2.07135
ENSMUSG00000015478	Rnf5	ring_finger_protein_5	7.50225	15.5492	17.5057	26.1611	2.07261
ENSMUSG00000005580	Adcy9	adenylate_cyclase_9	0.461933	0.958291	0.580391	0.676764	2.07452
ENSMUSG00000046806	3110062M04Rik	RIKEN_cDNA_3110062M04_gene	0.506548	1.05319	0.972144	1.19749	2.07915
ENSMUSG00000041624	Gucy1a2	guanylate_cyclase_1_soluble_alpha_2	0.692311	1.4396	0.702051	1.58408	2.07941
ENSMUSG00000034771	Tle2	transducin_like_enhancer_of_split_2_homolog_of_Drosophila_E_spl_	0.401701	0.835757	0.392921	0.357299	2.08055
ENSMUSG00000021242	Npc2	Niemann_Pick_type_C2	101.72	212.006	216.277	299.878	2.0842
ENSMUSG00000041912	Tdrkh	tudor_and_KH_domain_containing_protein	0.579082	1.20725	0.342789	0.990328	2.08477
ENSMUSG00000056383	AI987944	expressed_sequence_AI987944	1.00618	2.09795	1.24658	1.5002	2.08506
ENSMUSG00000050064	Zfp697	zinc_finger_protein_697	1.55132	3.23579	1.04331	2.62361	2.08583
ENSMUSG00000029053	Prkcz	protein_kinase_C_zeta	0.149981	0.313141	0.200431	0.484738	2.08788
ENSMUSG00000073485	H3f3aos	H3_histone_family_3A_opposite_strand	0.0710238	0.148289	0.253112	0.0715516	2.08788
ENSMUSG00000026986	Hnmt	histamine_N_methyltransferase	0.0663058	0.138438	0.11816	0.116889	2.08788
ENSMUSG00000086191	Zfp652os	zinc_finger_protein_652_opposite_strand	0.414504	0.865433	0.369332	1.1483	2.08788
ENSMUSG00000029875	Ccdc184	coiled_coil_domain_containing_184	0.0955725	0.199544	0.25544	0.240707	2.08788
ENSMUSG00000092390	Gm20541	predicted_gene_20541	0.158313	0.330539	0.282122	0.119598	2.08788
ENSMUSG00000023982	Guca1a	guanylate_cyclase_activator_1a_retina_	0.255555	0.533568	0.607158	0.836695	2.08788
ENSMUSG00000053914	Kdm4d	lysine_K_specific_demethylase_4D	0.046257	0.0965788	0.0274825	0.116502	2.08788
ENSMUSG00000086578	Gm13583	predicted_gene_13583	0.0920548	0.192199	0.136685	0.0695427	2.08788
ENSMUSG00000028747	Htr6	5_hydroxytryptamine_serotonin_receptor_6	0.0628071	0.131134	0.0746099	0.110722	2.08788
ENSMUSG00000055676	Gm5069	predicted_pseudogene_5069	0.285492	0.596092	0.904409	0.910753	2.08795
ENSMUSG00000071862	Lrrtm2	leucine_rich_repeat_transmembrane_neuronal_2	0.117876	0.246118	0.315064	0.286978	2.08795
ENSMUSG00000012123	Aim1l	absent_in_melanoma_1_like	0.0472738	0.0987068	0.0491397	0.0119063	2.08798
ENSMUSG00000027938	Creb3l4	cAMP_responsive_element_binding_protein_3_like_4	0.219191	0.457667	0.553338	0.248409	2.08798
ENSMUSG00000047554	Tmem41b	transmembrane_protein_41B	4.58703	9.58852	4.95418	6.25366	2.09036
ENSMUSG00000057778	Cyb5d2	cytochrome_b5_domain_containing_2	0.996194	2.08559	0.532166	1.21619	2.09356
ENSMUSG00000006360	Crip1	cysteine_rich_protein_1_intestinal_	1.50895	3.16184	4.46678	9.95414	2.09539
ENSMUSG00000025348	Itga7	integrin_alpha_7	11.5929	24.2949	7.57752	20.3395	2.09568
ENSMUSG00000044092	C130050O18Rik	RIKEN_cDNA_C130050O18_gene	0.152662	0.320428	0.140323	0.366161	2.09895
ENSMUSG00000039405	Prss23	protease_serine_23	291.608	612.167	260.713	630.573	2.09928
ENSMUSG00000056366	Fabp3-ps1	fatty_acid_binding_protein_3_muscle_and_heart_pseudogene_1	10.0439	21.0966	12.0925	27.9442	2.10044
ENSMUSG00000051048	P4ha3	procollagen_proline_2_oxoglutarate_4_dioxygenase_proline_4_hydroxylase_alpha_polypeptide_III	10.1973	21.4482	12.0523	22.9997	2.10331
ENSMUSG00000015027	Galns	galactosamine_N_acetyl_6_sulfate_sulfatase	7.59489	15.9813	9.69207	15.8311	2.10422
ENSMUSG00000025790	Slco3a1	solute_carrier_organic_anion_transporter_family_member_3a1	4.65718	9.8038	2.78615	7.40608	2.10509
ENSMUSG00000032489	Kif9	kinesin_family_member_9	0.353028	0.743558	0.386252	0.678519	2.10623
ENSMUSG00000049562	Ap5b1	adaptor_related_protein_complex_5_beta_1_subunit	1.64137	3.45711	2.58692	3.35413	2.10623
ENSMUSG00000097004	4731419I09Rik	RIKEN_cDNA_4731419I09_gene	1.12086	2.36224	1.75813	2.74334	2.10752
ENSMUSG00000075511	1700001L05Rik	RIKEN_cDNA_1700001L05_gene	0.10241	0.215973	0.110589	0.257912	2.10891
ENSMUSG00000025825	Iscu	IscU_iron_sulfur_cluster_scaffold_homolog_E._coli_	7.27178	15.3373	13.2046	27.5963	2.10916
ENSMUSG00000031903	Pla2g15	phospholipase_A2_group_XV	16.4805	34.7956	18.2377	40.8421	2.11132
ENSMUSG00000005986	Ankrd13d	ankyrin_repeat_domain_13_family_member_D	1.12571	2.37749	1.79771	3.65081	2.11198
ENSMUSG00000085586	Gm11613	predicted_gene_11613	0.632437	1.33618	0.469557	1.87719	2.11275
ENSMUSG00000022853	Ehhadh	enoyl_Coenzyme_A_hydratase_3_hydroxyacyl_Coenzyme_A_dehydrogenase	0.663798	1.40306	0.481886	0.78015	2.11368
ENSMUSG00000027335	Adra1d	adrenergic_receptor_alpha_1d	8.43959	17.8658	18.3453	28.2511	2.1169
ENSMUSG00000010051	Hyal1	hyaluronoglucosaminidase_1	1.80989	3.83478	0.832043	2.46958	2.11879
ENSMUSG00000078771	Evi2a	ecotropic_viral_integration_site_2a	0.446303	0.945775	0.101954	0.767346	2.11913
ENSMUSG00000026123	Plekhb2	pleckstrin_homology_domain_containing_family_B_evectins_member_2	10.2627	21.7664	12.3519	25.3234	2.12093
ENSMUSG00000048120	Entpd1	ectonucleoside_triphosphate_diphosphohydrolase_1	0.214307	0.454732	0.100897	0.243538	2.12187
ENSMUSG00000056724	Nbeal2	neurobeachin_like_2	0.561325	1.1918	0.302211	0.421625	2.12319
ENSMUSG00000021136	Smoc1	SPARC_related_modular_calcium_binding_1	0.96073	2.04006	1.16197	2.53662	2.12345
ENSMUSG00000020836	Coro6	coronin_6	0.931841	1.9796	0.388679	1.52937	2.1244
ENSMUSG00000028128	F3	coagulation_factor_III	74.1759	157.636	45.5507	152.747	2.12516
ENSMUSG00000074305	Peak1	pseudopodium_enriched_atypical_kinase_1	16.0305	34.0708	4.0395	11.2435	2.12538
ENSMUSG00000073412	Lst1	leukocyte_specific_transcript_1	0.643697	1.36878	0.318664	2.56657	2.12644
ENSMUSG00000039021	Ttc16	tetratricopeptide_repeat_domain_16	0.0268747	0.0571473	0.0199529	0.00563712	2.12644
ENSMUSG00000036368	Rmdn2	regulator_of_microtubule_dynamics_2	3.70579	7.88061	3.08149	6.81301	2.12656
ENSMUSG00000051498	Tlr6	toll_like_receptor_6	0.259142	0.551086	0.128265	0.407898	2.12658
ENSMUSG00000104045	Gm37565	predicted_gene_37565	1.08803	2.31382	0.538528	1.59847	2.12662
ENSMUSG00000014177	Tvp23b	trans_golgi_network_vesicle_protein_23B	10.0349	21.3493	16.2205	27.287	2.12751
ENSMUSG00000020034	Tcp11l2	t_complex_11_mouse_like_2	1.96056	4.17137	1.56016	3.6009	2.12764
ENSMUSG00000002797	Ggct	gamma_glutamyl_cyclotransferase	0.445827	0.949029	0.283712	0.795828	2.12869
ENSMUSG00000002428	Hltf	helicase_like_transcription_factor	1.46306	3.11441	1.17775	1.7546	2.1287
ENSMUSG00000023087	Noct	nocturnin	4.48144	9.5408	2.22773	6.80868	2.12896
ENSMUSG00000059824	Dbp	D_site_albumin_promoter_binding_protein	1.39674	2.97368	3.12412	6.69017	2.12902
ENSMUSG00000018800	Abca5	ATP_binding_cassette_sub_family_A_ABC1_member_5	2.92671	6.23319	1.36256	2.76506	2.12976
ENSMUSG00000031557	Plekha2	pleckstrin_homology_domain_containing_family_A_phosphoinositide_binding_specific_member_2	2.18535	4.655	2.03129	3.46664	2.13009
ENSMUSG00000024851	Pitpnm1	phosphatidylinositol_transfer_protein_membrane_associated_1	2.31137	4.92452	2.69162	5.10028	2.13056
ENSMUSG00000022947	Cbr3	carbonyl_reductase_3	7.7242	16.4629	16.6111	23.1425	2.13134
ENSMUSG00000056648	Hoxb8	homeobox_B8	2.40642	5.12906	2.32263	6.6034	2.1314
ENSMUSG00000020846	Fam101b	family_with_sequence_similarity_101_member_B	10.7748	22.9672	12.2348	26.9283	2.13158
ENSMUSG00000036985	Zdhhc9	zinc_finger_DHHC_domain_containing_9	5.74005	12.2428	6.91876	13.641	2.13288
ENSMUSG00000030917	Tmem159	transmembrane_protein_159	5.81946	12.4205	8.46844	19.804	2.1343
ENSMUSG00000073755	5730409E04Rik	RIKEN_cDNA_5730409E04Rik_gene	1.96966	4.2096	2.83261	5.02885	2.13722
ENSMUSG00000022892	App	amyloid_beta_A4_precursor_protein	207.92	444.417	109.155	289.724	2.13744
ENSMUSG00000027447	Cst3	cystatin_C	74.4065	159.194	223.492	408.027	2.13951
ENSMUSG00000035273	Hpse	heparanase	1.08582	2.32423	1.01394	2.0721	2.14053
ENSMUSG00000029442	Wdr66	WD_repeat_domain_66	0.0509433	0.109088	0.0581886	0.0197379	2.14136
ENSMUSG00000032507	Fbxl2	F_box_and_leucine_rich_repeat_protein_2	2.01172	4.31072	2.13207	4.35094	2.14281
ENSMUSG00000029386	Tctn2	tectonic_family_member_2	1.326	2.84476	1.75911	3.41277	2.14536
ENSMUSG00000061577	Adgrg5	adhesion_G_protein_coupled_receptor_G5	0.177503	0.380911	0.10543	0.391167	2.14594
ENSMUSG00000042613	Pbxip1	pre_B_cell_leukemia_transcription_factor_interacting_protein_1	24.301	52.1764	20.4724	44.6102	2.14709
ENSMUSG00000053279	Aldh1a1	aldehyde_dehydrogenase_family_1_subfamily_A1	8.32695	17.8839	6.79408	20.7526	2.14772
ENSMUSG00000032741	Tpcn1	two_pore_channel_1	6.4294	13.8086	6.8516	15.5975	2.14772
ENSMUSG00000061603	Akap6	A_kinase_PRKA_anchor_protein_6	0.858884	1.8466	0.315616	0.737411	2.15
ENSMUSG00000045871	Slitrk6	SLIT_and_NTRK_like_family_member_6	1.8051	3.88331	1.91678	2.02194	2.1513
ENSMUSG00000060093	Hist1h4a	histone_cluster_1_H4a	1.15634	2.49092	3.80195	7.90445	2.15415
ENSMUSG00000006411	Pvrl4	poliovirus_receptor_related_4	0.0808912	0.174251	0.0857989	0.109135	2.15415
ENSMUSG00000075031	Hist1h2bb	histone_cluster_1_H2bb	0.689454	1.48518	1.46257	4.71294	2.15415
ENSMUSG00000059742	Kcnh7	potassium_voltage_gated_channel_subfamily_H_eag_related_member_7	0.0170861	0.0368059	0.010874	0.018442	2.15415
ENSMUSG00000107502	RP24-194N1.2	-	0.0883564	0.190333	0.0562323	0.111255	2.15415
ENSMUSG00000007021	Syngr3	synaptogyrin_3	0.296794	0.639336	0.724009	1.04111	2.15415
ENSMUSG00000006958	Chrd	chordin	0.397814	0.85696	0.560018	1.22957	2.15417
ENSMUSG00000002043	Trappc6a	trafficking_protein_particle_complex_6A	2.39206	5.15539	7.2793	14.0009	2.15521
ENSMUSG00000051375	Pcdh1	protocadherin_1	1.14329	2.46689	0.443766	1.16836	2.15772
ENSMUSG00000024053	Emilin2	elastin_microfibril_interfacer_2	20.4718	44.1908	12.8322	23.5708	2.15861
ENSMUSG00000089865	Dyx1c1Ccpg1	Dyx1c1_Ccpg1_readthrough_transcript_NMD_candidate_	0.812573	1.75549	0.69378	1.34297	2.1604
ENSMUSG00000055963	Triqk	triple_QxxK_R_motif_containing	0.457573	0.988661	1.67862	2.24825	2.16066
ENSMUSG00000033880	Lgals3bp	lectin_galactoside_binding_soluble_3_binding_protein	6.87756	14.8685	5.35081	18.8766	2.16188
ENSMUSG00000037306	Man1c1	mannosidase_alpha_class_1C_member_1	5.36706	11.6039	5.31874	10.0646	2.16207
ENSMUSG00000024357	Sil1	endoplasmic_reticulum_chaperone_SIL1_homolog_S._cerevisiae_	12.5808	27.206	17.9011	40.3827	2.16249
ENSMUSG00000045404	Kcnk13	potassium_channel_subfamily_K_member_13	0.461618	0.998303	0.348535	1.42858	2.16261
ENSMUSG00000039168	Dap	death_associated_protein	49.078	106.148	98.2513	171.968	2.16284
ENSMUSG00000030321	Efcab12	EF_hand_calcium_binding_domain_12	0.208156	0.450721	0.206072	0.192219	2.1653
ENSMUSG00000024130	Abca3	ATP_binding_cassette_sub_family_A_ABC1_member_3	6.06026	13.1247	3.39033	8.51827	2.1657
ENSMUSG00000048078	Tenm4	teneurin_transmembrane_protein_4	0.461625	1.00037	0.393678	0.398657	2.16707
ENSMUSG00000032261	Sh3bgrl2	SH3_domain_binding_glutamic_acid_rich_protein_like_2	2.27116	4.92234	1.93231	4.69438	2.16733
ENSMUSG00000087380	2210408F21Rik	RIKEN_cDNA_2210408F21_gene	0.219026	0.474978	0.240391	0.479652	2.1686
ENSMUSG00000026167	Wnt10a	wingless_type_MMTV_integration_site_family_member_10A	0.720817	1.56318	0.674791	4.38057	2.16862
ENSMUSG00000037254	Itih2	inter_alpha_trypsin_inhibitor_heavy_chain_2	1.09876	2.38787	0.65636	1.4472	2.17324
ENSMUSG00000040613	Apobec1	apolipoprotein_B_mRNA_editing_enzyme_catalytic_polypeptide_1	1.41684	3.08148	2.02592	5.36063	2.1749
ENSMUSG00000010601	Apol7a	apolipoprotein_L_7a	0.0554119	0.120524	0.0411416	0.0959452	2.17506
ENSMUSG00000064202	4430402I18Rik	RIKEN_cDNA_4430402I18_gene	0.0538696	0.11717	0.0600004	0.161114	2.17506
ENSMUSG00000097309	Gm17249	predicted_gene_17249	0.141942	0.308732	0.131727	0.134063	2.17506
ENSMUSG00000075705	Msrb1	methionine_sulfoxide_reductase_B1	19.5028	42.5117	37.9034	78.2325	2.17978
ENSMUSG00000045917	6330416G13Rik	RIKEN_cDNA_6330416G13_gene	1.17948	2.57268	1.93224	3.11576	2.18121
ENSMUSG00000056596	Trnp1	TMF1_regulated_nuclear_protein_1	5.00146	10.9191	9.88335	15.8049	2.18318
ENSMUSG00000021720	Rnf180	ring_finger_protein_180	0.437969	0.956295	0.38257	0.681277	2.18348
ENSMUSG00000037685	Atp8a1	ATPase_aminophospholipid_transporter_APLT_class_I_type_8A_member_1	0.329529	0.71964	0.241635	0.292002	2.18385
ENSMUSG00000032172	Olfm2	olfactomedin_2	2.50235	5.46771	5.96247	9.37987	2.18503
ENSMUSG00000031767	Nudt7	nudix_nucleoside_diphosphate_linked_moiety_X_type_motif_7	0.436139	0.954881	0.453333	0.933638	2.1894
ENSMUSG00000057054	Inca1	inhibitor_of_CDK_cyclin_A1_interacting_protein_1	0.164347	0.360077	0.433827	0.735802	2.19096
ENSMUSG00000108732	RP24-67F19.6	-	0.206482	0.452393	0.272525	0.447785	2.19096
ENSMUSG00000097431	Gm26782	predicted_gene_26782	0.114939	0.251827	0.379256	0.514597	2.19096
ENSMUSG00000090698	Apold1	apolipoprotein_L_domain_containing_1	0.224658	0.492217	0.0926558	0.408613	2.19096
ENSMUSG00000040152	Thbs1	thrombospondin_1	830.552	1819.76	240.751	642.362	2.19103
ENSMUSG00000023191	P3h3	prolyl_3_hydroxylase_3	5.44047	11.9247	11.2522	18.6544	2.19185
ENSMUSG00000036833	Pnpla7	patatin_like_phospholipase_domain_containing_7	1.43769	3.1537	0.721793	1.84669	2.1936
ENSMUSG00000026031	Cflar	CASP8_and_FADD_like_apoptosis_regulator	3.74462	8.22976	2.23887	5.45855	2.19776
ENSMUSG00000025701	Alox5	arachidonate_5_lipoxygenase	0.29451	0.64837	0.240966	0.64332	2.20152
ENSMUSG00000022265	Ank	progressive_ankylosis	22.5078	49.5679	16.2805	35.3425	2.20226
ENSMUSG00000035829	Ppp1r26	protein_phosphatase_1_regulatory_subunit_26	0.111456	0.245634	0.104815	0.0187134	2.20386
ENSMUSG00000029844	Hoxa1	homeobox_A1	0.725741	1.59945	0.523424	1.94524	2.20389
ENSMUSG00000060579	Fhit	fragile_histidine_triad_gene	0.198474	0.437418	0.265234	0.624828	2.20391
ENSMUSG00000102691	Gm37780	predicted_gene_37780	0.237681	0.523827	0.458803	0.29931	2.20391
ENSMUSG00000022217	Emc9	ER_membrane_protein_complex_subunit_9	1.19435	2.63374	3.39102	3.78467	2.20517
ENSMUSG00000049800	Sertad2	SERTA_domain_containing_2	5.37458	11.8585	11.6628	14.623	2.20641
ENSMUSG00000028494	Plin2	perilipin_2	29.3336	64.749	17.6399	54.1441	2.20733
ENSMUSG00000062785	Kcnc3	potassium_voltage_gated_channel_Shaw_related_subfamily_member_3	0.6275	1.38689	0.365158	1.03576	2.21018
ENSMUSG00000059923	Grb2	growth_factor_receptor_bound_protein_2	11.4103	25.2231	14.2071	32.352	2.21056
ENSMUSG00000026435	Slc45a3	solute_carrier_family_45_member_3	0.557469	1.23241	1.31471	1.56087	2.21073
ENSMUSG00000029446	Psph	phosphoserine_phosphatase	2.35586	5.20816	4.44476	6.93654	2.21073
ENSMUSG00000000876	Pxmp4	peroxisomal_membrane_protein_4	2.89928	6.41173	6.96059	9.77543	2.21149
ENSMUSG00000026811	St6galnac6	ST6_alpha_N_acetyl_neuraminyl_2_3_beta_galactosyl_1_3_N_acetylgalactosaminide_alpha_2_6_sialyltransferase_6	2.29667	5.08103	3.47052	5.13926	2.21235
ENSMUSG00000029206	Nsun7	NOL1_NOP2_Sun_domain_family_member_7	0.070484	0.156079	0.0570902	0.0968233	2.21439
ENSMUSG00000056158	Car10	carbonic_anhydrase_10	0.0442187	0.0979173	0.0238752	0.106298	2.21439
ENSMUSG00000028182	Lrriq3	leucine_rich_repeats_and_IQ_motif_containing_3	0.0890243	0.197134	0.192269	0.173242	2.21439
ENSMUSG00000046856	Gpr1	G_protein_coupled_receptor_1	0.191597	0.42427	0.155189	0.109654	2.21439
ENSMUSG00000054626	Xlr	X_linked_lymphocyte_regulated	0.395557	0.875957	1.20143	1.24526	2.21449
ENSMUSG00000096606	Gm4980	predicted_gene_4980	0.32409	0.717693	1.35625	1.87359	2.21449
ENSMUSG00000066235	Pomgnt2	protein_O_linked_mannose_beta_1_4_N_acetylglucosaminyltransferase_2	5.39338	11.9453	8.81779	20.0669	2.21481
ENSMUSG00000022438	Parvb	parvin_beta	5.53921	12.2771	3.64176	12.9287	2.2164
ENSMUSG00000022964	Tmem50b	transmembrane_protein_50B	9.99774	22.1715	10.6491	24.2414	2.21765
ENSMUSG00000097715	Gpr137b-ps	G_protein_coupled_receptor_137B_pseudogene	1.35176	2.9981	0.926399	3.12377	2.21792
ENSMUSG00000051515	Fam181b	family_with_sequence_similarity_181_member_B	2.81273	6.24401	5.76085	9.37378	2.21991
ENSMUSG00000049624	Slc17a5	solute_carrier_family_17_anion_sugar_transporter_member_5	3.65383	8.12256	3.3227	6.81778	2.22303
ENSMUSG00000093587	Gm20554	predicted_gene_20554	0.635978	1.41392	0.865674	0.533911	2.22322
ENSMUSG00000081660	Gm11787	predicted_gene_11787	0.508783	1.13114	0.377774	0.694058	2.22322
ENSMUSG00000028041	Adam15	a_disintegrin_and_metallopeptidase_domain_15_metargidin_	10.6719	23.7265	24.5455	43.0544	2.22327
ENSMUSG00000059713	Rcan3	regulator_of_calcineurin_3	2.92867	6.51404	3.70989	7.56584	2.22423
ENSMUSG00000010830	Kdelr3	KDEL_Lys_Asp_Glu_Leu_endoplasmic_reticulum_protein_retention_receptor_3	30.6342	68.1832	78.401	126.431	2.22572
ENSMUSG00000018654	Ikzf1	IKAROS_family_zinc_finger_1	0.10671	0.238034	0.0609459	0.191225	2.23065
ENSMUSG00000060216	Arrb2	arrestin_beta_2	2.74246	6.11829	3.5851	5.62502	2.23095
ENSMUSG00000028673	Fuca1	fucosidase_alpha_L_1_tissue	24.5345	54.7493	35.4636	78.6688	2.23153
ENSMUSG00000013846	St3gal1	ST3_beta_galactoside_alpha_2_3_sialyltransferase_1	14.6193	32.6308	10.3435	20.2534	2.23203
ENSMUSG00000057143	Trim12c	tripartite_motif_containing_12C	2.73203	6.10427	3.37511	5.51289	2.23433
ENSMUSG00000004626	Stxbp2	syntaxin_binding_protein_2	1.88743	4.22227	2.48059	3.88246	2.23705
ENSMUSG00000062901	Klhl24	kelch_like_24	2.99101	6.6993	5.27222	7.78441	2.23981
ENSMUSG00000028125	Abca4	ATP_binding_cassette_sub_family_A_ABC1_member_4	0.0904021	0.202495	0.0879491	0.149167	2.23993
ENSMUSG00000054520	Sh3bp2	SH3_domain_binding_protein_2	2.9651	6.64758	3.19229	5.48276	2.24194
ENSMUSG00000040329	Il7	interleukin_7	0.259004	0.580837	0.192298	0.603374	2.24258
ENSMUSG00000021730	Hcn1	hyperpolarization_activated_cyclic_nucleotide_gated_K+_1	0.972472	2.18278	0.956429	1.35179	2.24457
ENSMUSG00000022309	Angpt1	angiopoietin_1	0.972798	2.18401	3.54137	3.13491	2.24507
ENSMUSG00000066800	Rnasel	ribonuclease_L_2_5_oligoisoadenylate_synthetase_dependent_	0.374611	0.842238	0.109876	0.308657	2.2483
ENSMUSG00000004151	Etv1	ets_variant_1	0.203156	0.457235	0.207113	0.339825	2.25066
ENSMUSG00000039005	Tlr4	toll_like_receptor_4	1.55444	3.49917	0.674842	0.522524	2.25109
ENSMUSG00000026959	Grin1	glutamate_receptor_ionotropic_NMDA1_zeta_1_	0.0520216	0.117135	0.0817923	0.142577	2.25167
ENSMUSG00000097093	C330013E15Rik	RIKEN_cDNA_C330013E15_gene	0.861971	1.94087	1.95757	2.10703	2.25167
ENSMUSG00000038068	Rnf144b	ring_finger_protein_144B	0.834606	1.8812	0.633735	1.45702	2.25399
ENSMUSG00000032006	Pdgfd	platelet_derived_growth_factor_D_polypeptide	2.29556	5.17751	3.20349	6.16935	2.25545
ENSMUSG00000102543	Pcdhgc5	protocadherin_gamma_subfamily_C_5	0.797115	1.79837	0.37876	1.00375	2.2561
ENSMUSG00000003355	Fkbp11	FK506_binding_protein_11	10.5968	23.9478	28.0339	53.9888	2.2599
ENSMUSG00000072620	Slfn2	schlafen_2	4.76222	10.7686	3.89323	9.46676	2.26125
ENSMUSG00000096981	Gm16845	predicted_gene_16845	0.629225	1.42329	1.86873	2.73364	2.26197
ENSMUSG00000035311	Gnptab	N_acetylglucosamine_1_phosphate_transferase_alpha_and_beta_subunits	4.34009	9.81794	2.59456	5.54207	2.26215
ENSMUSG00000084860	2610204G07Rik	RIKEN_cDNA_2610204G07_gene	1.83997	4.16449	0.99958	2.82558	2.26334
ENSMUSG00000020098	Pcbd1	pterin_4_alpha_carbinolamine_dehydratase_dimerization_cofactor_of_hepatocyte_nuclear_factor_1_alpha_TCF1_1	1.15562	2.61708	1.144	4.91993	2.26465
ENSMUSG00000103037	Pcdhgb1	protocadherin_gamma_subfamily_B_1	0.351506	0.796928	0.166078	0.630409	2.26718
ENSMUSG00000032561	Acpp	acid_phosphatase_prostate	0.11654	0.264222	0.0943898	0.166765	2.26723
ENSMUSG00000044042	Fmn1	formin_1	2.12981	4.8379	1.11619	2.35493	2.27152
ENSMUSG00000107768	RP23-200M5.7	-	0.848307	1.92701	0.577345	1.35753	2.27159
ENSMUSG00000028789	Azin2	antizyme_inhibitor_2	4.04237	9.18422	10.3478	20.7705	2.27199
ENSMUSG00000035964	Tmem59l	transmembrane_protein_59_like	0.781031	1.77706	1.20434	2.23178	2.27528
ENSMUSG00000028370	Pappa	pregnancy_associated_plasma_protein_A	6.26986	14.2785	5.09565	10.4066	2.27732
ENSMUSG00000039936	Pik3cd	phosphatidylinositol_3_kinase_catalytic_delta_polypeptide	0.491589	1.11992	0.682694	0.953027	2.27817
ENSMUSG00000024846	Cst6	cystatin_E_M	0.946494	2.15655	2.39258	2.27018	2.27846
ENSMUSG00000038578	Susd1	sushi_domain_containing_1	0.212761	0.485074	0.337715	0.434207	2.27991
ENSMUSG00000024854	Pold4	polymerase_DNA_directed_delta_4	15.2147	34.729	41.4068	79.4073	2.2826
ENSMUSG00000024975	Pdcd4	programmed_cell_death_4	3.95934	9.03829	4.7739	7.03984	2.28278
ENSMUSG00000071042	Rasgrp3	RAS_guanyl_releasing_protein_3	6.3146	14.4183	2.20307	7.38194	2.28334
ENSMUSG00000026223	Itm2c	integral_membrane_protein_2C	37.6161	85.9041	118.062	211.302	2.2837
ENSMUSG00000037847	Nmrk1	nicotinamide_riboside_kinase_1	0.64829	1.48247	0.467565	1.0146	2.28675
ENSMUSG00000028341	Nr4a3	nuclear_receptor_subfamily_4_group_A_member_3	0.42791	0.978658	0.395629	0.574421	2.28706
ENSMUSG00000092368	A930015D03Rik	RIKEN_cDNA_A930015D03_gene	1.76314	4.04379	1.01155	4.84403	2.29352
ENSMUSG00000021469	Msx2	msh_homeobox_2	3.49775	8.02455	3.81315	10.3979	2.2942
ENSMUSG00000024663	Rab3il1	RAB3A_interacting_protein_rabin3_like_1	1.55733	3.57284	5.40996	5.55023	2.29421
ENSMUSG00000074505	Fat3	FAT_tumor_suppressor_homolog_3_Drosophila_	0.219508	0.503637	0.0537269	0.115423	2.2944
ENSMUSG00000035916	Ptprq	protein_tyrosine_phosphatase_receptor_type_Q	0.276997	0.63563	0.196717	0.432216	2.29472
ENSMUSG00000019990	Pde7b	phosphodiesterase_7B	0.423614	0.972609	0.265875	0.681907	2.29598
ENSMUSG00000031402	Mpp1	membrane_protein_palmitoylated	12.3766	28.4297	12.5255	23.7143	2.29705
ENSMUSG00000041143	Tmco4	transmembrane_and_coiled_coil_domains_4	1.3396	3.07844	3.41537	5.03941	2.29802
ENSMUSG00000058446	Znrf2	zinc_and_ring_finger_2	3.30548	7.59752	4.01128	8.07687	2.29846
ENSMUSG00000021066	Atl1	atlastin_GTPase_1	0.932083	2.14401	0.914864	2.00922	2.30024
ENSMUSG00000029771	Irf5	interferon_regulatory_factor_5	1.68043	3.86933	2.60697	4.35843	2.30258
ENSMUSG00000003228	Grk5	G_protein_coupled_receptor_kinase_5	3.78375	8.71264	2.23486	5.13658	2.30265
ENSMUSG00000042804	Gpr153	G_protein_coupled_receptor_153	1.8029	4.154	5.82935	5.09068	2.30406
ENSMUSG00000066705	Fxyd6	FXYD_domain_containing_ion_transport_regulator_6	41.3868	95.4942	69.4275	182.764	2.30736
ENSMUSG00000048706	Lurap1l	leucine_rich_adaptor_protein_1_like	9.4381	21.7944	11.0607	27.9749	2.30919
ENSMUSG00000058400	Qrfpr	pyroglutamylated_RFamide_peptide_receptor	0.14825	0.343905	0.13546	0.416427	2.31977
ENSMUSG00000001946	Esam	endothelial_cell_specific_adhesion_molecule	0.173961	0.403549	0.0596127	0.353846	2.31977
ENSMUSG00000045625	Pigz	phosphatidylinositol_glycan_anchor_biosynthesis_class_Z	0.055119	0.127865	0.0409302	0.0867458	2.3198
ENSMUSG00000042092	Lce1c	late_cornified_envelope_1C	0.12299	0.285312	0.273938	0.154864	2.3198
ENSMUSG00000048978	Nrsn1	neurensin_1	0.0187344	0.0434601	0.0834553	0.0471792	2.3198
ENSMUSG00000067297	Ifit1bl2	interferon_induced_protein_with_tetratricopeptide_repeats_1B_like_2	0.0135285	0.0313834	0.0401728	0.0936858	2.3198
ENSMUSG00000030474	Siglece	sialic_acid_binding_Ig_like_lectin_E	0.0831417	0.192872	0.123444	0.183192	2.3198
ENSMUSG00000053714	4732471J01Rik	RIKEN_cDNA_4732471J01_gene	0.0495795	0.115014	0.110416	0.072828	2.3198
ENSMUSG00000097232	Gm26854	predicted_gene_26854	0.126305	0.293001	0.187582	0.238517	2.3198
ENSMUSG00000049537	Tecrl	trans_2_3_enoyl_CoA_reductase_like	0.0342611	0.0794789	0.127166	0.0862804	2.3198
ENSMUSG00000055691	Gja6	gap_junction_protein_alpha_6	0.0441471	0.102412	0.131094	0.138957	2.3198
ENSMUSG00000101828	D130051D11Rik	RIKEN_cDNA_D130051D11_gene	0.0287798	0.0667633	0.0534103	0.0181192	2.3198
ENSMUSG00000054910	4931415C17Rik	RIKEN_cDNA_4931415C17_gene	0.0250266	0.0580567	0.0928902	0.0630249	2.3198
ENSMUSG00000105084	Gm43365	predicted_gene_43365	0.0422814	0.0980844	0.0627947	0.0266064	2.3198
ENSMUSG00000102353	Gm38345	predicted_gene_38345	0.101882	0.236345	0.302537	0.384856	2.3198
ENSMUSG00000020090	Npffr1	neuropeptide_FF_receptor_1	0.0255949	0.059375	0.0189957	0.0483341	2.3198
ENSMUSG00000050493	Fam167b	family_with_sequence_similarity_167_member_B	0.0928516	0.215397	0.689343	0.876833	2.3198
ENSMUSG00000079588	Tmem182	transmembrane_protein_182	0.0327852	0.0760551	0.0973554	0.123845	2.3198
ENSMUSG00000029195	Klb	klotho_beta	0.0126054	0.029242	0.0093553	0.0158722	2.3198
ENSMUSG00000030160	Tmem52b	transmembrane_protein_52B	0.0366665	0.085059	0.108881	0.08079	2.3198
ENSMUSG00000076928	Trac	T_cell_receptor_alpha_constant	0.256367	0.594719	0.570941	0.806989	2.3198
ENSMUSG00000073400	Trim10	tripartite_motif_containing_10	0.0396636	0.0920114	0.176687	0.0499427	2.3198
ENSMUSG00000043687	1190005I06Rik	RIKEN_cDNA_1190005I06_gene	0.118332	0.274506	0.395296	0.484227	2.3198
ENSMUSG00000026616	Cr2	complement_receptor_2	0.0162565	0.0377117	0.00603248	0.0153496	2.3198
ENSMUSG00000103865	Gm37416	predicted_gene_37416	0.280015	0.649578	0.415867	0.352583	2.3198
ENSMUSG00000085735	Mettl5os	methyltransferase_like_5_opposite_strand	0.1335	0.309694	0.0990793	0.168098	2.3198
ENSMUSG00000084970	1700060J05Rik	RIKEN_cDNA_1700060J05_gene	0.0840044	0.194873	0.12476	0.105775	2.3198
ENSMUSG00000084800	Gm12205	predicted_gene_12205	0.15486	0.359245	0.459856	0.487436	2.3198
ENSMUSG00000099545	Gm13276	predicted_gene_13276	0.324389	0.752516	0.240884	1.12321	2.3198
ENSMUSG00000106247	Gm43720	predicted_gene_43720	0.0277787	0.064441	0.0103082	0.00874014	2.3198
ENSMUSG00000069302	Hist1h2ah	histone_cluster_1_H2ah	0.219863	0.510039	1.6323	0.692039	2.3198
ENSMUSG00000102241	Gm37716	predicted_gene_37716	0.0940282	0.218126	0.488647	0.059169	2.3198
ENSMUSG00000103174	Gm37168	predicted_gene_37168	0.0613256	0.142263	0.0910782	0.154437	2.3198
ENSMUSG00000082062	Ftl2-ps	ferritin_light_polypeptide_2_pseudogene	0.161313	0.374213	0.239575	0.406237	2.3198
ENSMUSG00000070570	Slc17a7	solute_carrier_family_17_sodium_dependent_inorganic_phosphate_cotransporter_member_7	0.0605952	0.140569	0.179937	0.553158	2.3198
ENSMUSG00000096256	Gm21093	predicted_gene_21093	0.0520729	0.120799	0.193277	0.0983359	2.3198
ENSMUSG00000034755	Pcdh11x	protocadherin_11_X_linked	0.0687163	0.159412	0.0784884	0.106497	2.31986
ENSMUSG00000034706	Dnaic2	dynein_axonemal_intermediate_chain_2	0.0877796	0.203636	0.177735	0.391887	2.31986
ENSMUSG00000087132	A930001C03Rik	RIKEN_cDNA_A930001C03_gene	0.100547	0.233255	0.199059	0.0844075	2.31987
ENSMUSG00000020377	Ltc4s	leukotriene_C4_synthase	0.334456	0.775895	0.606983	0.935904	2.31987
ENSMUSG00000057092	Fxyd3	FXYD_domain_containing_ion_transport_regulator_3	0.0915685	0.212428	0.178461	0.158547	2.31988
ENSMUSG00000058498	Rnf207	ring_finger_protein_207	0.102563	0.237935	0.111683	0.129148	2.31989
ENSMUSG00000022439	Parvg	parvin_gamma	0.168998	0.392059	0.179245	0.506684	2.3199
ENSMUSG00000047013	Fbxo41	F_box_protein_41	0.0222151	0.0515367	0.0235603	0.0319707	2.3199
ENSMUSG00000055137	Sugct	succinyl_CoA_glutarate_CoA_transferase	0.237706	0.551454	0.0504088	0.427618	2.3199
ENSMUSG00000056145	AI504432	expressed_sequence_AI504432	0.111917	0.259636	0.0949604	0.110727	2.3199
ENSMUSG00000037370	Enpp1	ectonucleotide_pyrophosphatase_phosphodiesterase_1	0.98376	2.28222	0.725018	1.45739	2.3199
ENSMUSG00000079499	6530402F18Rik	RIKEN_cDNA_6530402F18_gene	0.264521	0.613662	0.38296	1.04924	2.3199
ENSMUSG00000079445	B3gnt7	UDP_GlcNAc_betaGal_beta_1_3_N_acetylglucosaminyltransferase_7	0.282847	0.656179	0.408948	0.890424	2.31991
ENSMUSG00000031639	Tlr3	toll_like_receptor_3	0.592128	1.37368	0.300796	0.922225	2.31991
ENSMUSG00000041775	Mapk1ip1	mitogen_activated_protein_kinase_1_interacting_protein_1	0.742759	1.72313	1.03312	1.32602	2.31991
ENSMUSG00000041261	Car8	carbonic_anhydrase_8	0.415952	0.964973	0.600485	0.625638	2.31991
ENSMUSG00000035509	Fbxl21	F_box_and_leucine_rich_repeat_protein_21	0.0746328	0.173142	0.14776	0.117474	2.31991
ENSMUSG00000102437	Gm38048	predicted_gene_38048	0.102387	0.23753	0.0608305	0.0773479	2.31993
ENSMUSG00000031722	Hp	haptoglobin	0.16574	0.384505	0.246093	0.417429	2.31993
ENSMUSG00000052117	D630039A03Rik	RIKEN_cDNA_D630039A03_gene	0.0786532	0.18247	0.186867	0.0594185	2.31993
ENSMUSG00000001558	Klhl10	kelch_like_10	0.0754793	0.175107	0.0672538	0.0760403	2.31993
ENSMUSG00000097868	A330069E16Rik	RIKEN_cDNA_A330069E16_gene	0.501891	1.16435	1.3415	0.821602	2.31993
ENSMUSG00000034226	Rhov	ras_homolog_gene_family_member_V	0.522815	1.2129	1.43624	1.64591	2.31993
ENSMUSG00000097233	Gm17552	predicted_gene_17552	0.114825	0.266387	0.153449	0.18797	2.31993
ENSMUSG00000096965	3300005D01Rik	RIKEN_cDNA_3300005D01_gene	0.268935	0.623911	0.399349	0.338656	2.31993
ENSMUSG00000107194	Gm43173	predicted_gene_43173	0.37536	0.87081	0.557341	1.13445	2.31993
ENSMUSG00000084843	B230312C02Rik	RIKEN_cDNA_B230312C02_gene	0.209121	0.485153	0.0776545	0.197513	2.31997
ENSMUSG00000032057	4833427G06Rik	RIKEN_cDNA_4833427G06_gene	0.459525	1.06608	0.682367	1.15738	2.31997
ENSMUSG00000091864	Gm17102	predicted_gene_17102	0.147399	0.34197	0.0729425	0.309355	2.32003
ENSMUSG00000104316	Gm37909	predicted_gene_37909	0.0618544	0.143504	0.0306095	0.155796	2.32003
ENSMUSG00000097823	Gm16701	predicted_gene_16701	0.0820797	0.190427	0.0812819	0.103352	2.32003
ENSMUSG00000097887	Gm26542	predicted_gene_26542	0.107871	0.250262	0.320406	0.181133	2.32003
ENSMUSG00000100334	C230024C17Rik	RIKEN_cDNA_C230024C17_gene	0.0400191	0.0928454	0.0396301	0.0503909	2.32003
ENSMUSG00000091993	B930036N10Rik	RIKEN_cDNA_B930036N10_gene	0.0274781	0.06375	0.0680048	0.0345997	2.32003
ENSMUSG00000108120	RP23-4F16.10	-	0.154386	0.358179	0.305685	0.194398	2.32003
ENSMUSG00000098449	Gm7467	predicted_gene_7467	0.204822	0.475192	1.72366	0.343931	2.32003
ENSMUSG00000039313	AF529169	cDNA_sequence_AF529169	0.0136019	0.0315568	0.0471327	0.00570717	2.32003
ENSMUSG00000041309	Nkx6-2	NK6_homeobox_2	0.0440303	0.102151	0.130782	0.20331	2.32003
ENSMUSG00000024409	Psors1c2	psoriasis_susceptibility_1_candidate_2_human_	0.0527865	0.12249	0.156875	0.0664686	2.32048
ENSMUSG00000046192	Iqub	IQ_motif_and_ubiquitin_domain_containing	0.0121882	0.0282825	0.0181008	0.0153473	2.32048
ENSMUSG00000106178	Gm42987	predicted_gene_42987	0.0189358	0.0439401	0.0281216	0.0238438	2.32048
ENSMUSG00000103881	Gm10748	predicted_gene_10748	0.0164082	0.0380749	0.0487631	0.0206611	2.32048
ENSMUSG00000059003	Grin2a	glutamate_receptor_ionotropic_NMDA2A_epsilon_1_	0.00178891	0.00415113	0.00531641	0.00450739	2.32048
ENSMUSG00000054493	Gm9947	predicted_gene_9947	0.0123369	0.0286275	0.0366636	0.0466189	2.32048
ENSMUSG00000097321	1700028E10Rik	RIKEN_cDNA_1700028E10_gene	0.00545465	0.0126574	0.032412	0.0412312	2.32048
ENSMUSG00000091530	Cldn20	claudin_20	0.0674228	0.156453	0.400632	0.0848985	2.32048
ENSMUSG00000087507	Gm16141	predicted_gene_16141	0.0563279	0.130708	0.083653	0.0709279	2.32048
ENSMUSG00000006784	Ttc25	tetratricopeptide_repeat_domain_25	0.00583977	0.0135511	0.0260278	0.0294282	2.32048
ENSMUSG00000087390	Gm7598	predicted_gene_7598	0.0142488	0.0330641	0.021161	0.017942	2.32048
ENSMUSG00000073568	Arl14epl	ADP_ribosylation_factor_like_14_effector_protein_like	0.0205159	0.0476068	0.0304684	0.155078	2.32048
ENSMUSG00000097407	4933408J17Rik	RIKEN_cDNA_4933408J17_gene	0.0239371	0.0555456	0.106687	0.0904542	2.32048
ENSMUSG00000044034	Npb	neuropeptide_B	0.0367457	0.0852678	0.0545713	0.370343	2.32048
ENSMUSG00000102416	4933424G06Rik	RIKEN_cDNA_4933424G06_gene	0.0376791	0.0874337	0.0559576	0.0474454	2.32048
ENSMUSG00000019232	Etnppl	ethanolamine_phosphate_phospholyase	0.0041119	0.00954161	0.0122201	0.0051777	2.32048
ENSMUSG00000033579	Fa2h	fatty_acid_2_hydroxylase	0.00738818	0.0171442	0.0439013	0.0186155	2.32048
ENSMUSG00000102997	Gm17244	predicted_gene_17244	0.00945983	0.0219514	0.0140489	0.0357471	2.32048
ENSMUSG00000108624	RP23-435E16.3	-	0.0882917	0.204879	0.524638	0.222463	2.32048
ENSMUSG00000080942	Zfp36l1-ps	zinc_finger_protein_36_C3H_type_like_1_pseudogene	0.0494984	0.11486	0.220613	0.187046	2.32048
ENSMUSG00000093789	Methig1	methyltransferase_hypoxia_inducible_domain_containing_1	0.026456	0.0613908	0.078624	0.0333133	2.32048
ENSMUSG00000107108	Gm9936	predicted_gene_9936	0.0152133	0.0353023	0.0452122	0.0574887	2.32048
ENSMUSG00000073752	Gm10570	predicted_gene_10570	0.0867428	0.201285	0.257789	0.109226	2.32048
ENSMUSG00000097561	4632411P08Rik	RIKEN_cDNA_4632411P08_gene	0.013747	0.0318997	0.163372	0.0519476	2.32048
ENSMUSG00000087305	A430035B10Rik	RIKEN_cDNA_A430035B10_gene	0.00738206	0.0171299	0.054828	0.0372002	2.32048
ENSMUSG00000091071	1700030C10Rik	RIKEN_cDNA_1700030C10_gene	0.0278641	0.0646583	0.0413813	0.0702075	2.32048
ENSMUSG00000063730	Hsd3b2	hydroxy_delta_5_steroid_dehydrogenase_3_beta_and_steroid_delta_isomerase_2	0.00741156	0.0171984	0.011007	0.00933261	2.32048
ENSMUSG00000000386	Mx1	MX_dynamin_like_GTPase_1	0.0084615	0.0196348	0.0251465	0.0213199	2.32048
ENSMUSG00000087524	Gm14285	predicted_gene_14285	0.117103	0.271735	0.348015	0.147455	2.32048
ENSMUSG00000028978	Nos3	nitric_oxide_synthase_3_endothelial_cell	0.00978216	0.0226993	0.130781	0.0369651	2.32048
ENSMUSG00000074037	Mc1r	melanocortin_1_receptor	0.0122317	0.0283835	0.0363512	0.0308195	2.32048
ENSMUSG00000078143	Gm17344	predicted_gene_17344	0.0249995	0.0580108	0.0742953	0.0944687	2.32048
ENSMUSG00000107698	RP23-49L8.4	-	0.0447226	0.103778	0.066418	0.0563146	2.32048
ENSMUSG00000094947	Gm3944	predicted_gene_3944	0.132438	0.307319	0.196684	0.166765	2.32048
ENSMUSG00000037411	Serpine1	serine_or_cysteine_peptidase_inhibitor_clade_E_member_1	314.945	731.13	140.127	721.075	2.32145
ENSMUSG00000029185	Fam114a1	family_with_sequence_similarity_114_member_A1	19.9972	46.4924	32.7083	57.7577	2.32494
ENSMUSG00000034957	Cebpa	CCAAT_enhancer_binding_protein_C_EBP_alpha	3.18988	7.43255	10.3985	16.805	2.33004
ENSMUSG00000032285	Dnaja4	DnaJ_Hsp40_homolog_subfamily_A_member_4	3.40468	7.93442	5.56114	10.1596	2.33044
ENSMUSG00000021403	Serpinb9b	serine_or_cysteine_peptidase_inhibitor_clade_B_member_9b	49.1308	114.629	19.7931	52.9747	2.33314
ENSMUSG00000025232	Hexa	hexosaminidase_A	91.0189	212.373	228.835	331.698	2.33328
ENSMUSG00000050777	Tmem37	transmembrane_protein_37	15.8244	36.9473	43.8183	87.0611	2.33484
ENSMUSG00000039137	Whrn	whirlin	2.63236	6.14844	2.14982	5.63507	2.33571
ENSMUSG00000025854	Fam20c	family_with_sequence_similarity_20_member_C	4.00813	9.36589	4.14488	10.866	2.33673
ENSMUSG00000025795	Rassf3	Ras_association_RalGDS_AF_6_domain_family_member_3	7.70792	18.0173	9.55394	20.3778	2.3375
ENSMUSG00000024150	Mcfd2	multiple_coagulation_factor_deficiency_2	12.054	28.2457	15.3877	35.7607	2.34327
ENSMUSG00000022562	Oplah	5_oxoprolinase_ATP_hydrolysing_	0.549829	1.28883	0.850454	1.50732	2.34406
ENSMUSG00000036002	Fam214b	family_with_sequence_similarity_214_member_B	9.50861	22.3079	12.078	31.0653	2.34607
ENSMUSG00000042734	Ttc9	tetratricopeptide_repeat_domain_9	7.71775	18.1067	5.73	25.3119	2.34611
ENSMUSG00000026222	Sp100	nuclear_antigen_Sp100	0.192372	0.451477	0.0930055	0.304213	2.34689
ENSMUSG00000010609	Psen2	presenilin_2	1.24323	2.91952	1.3393	4.05193	2.34833
ENSMUSG00000075514	Gm13375	predicted_gene_13375	1.92882	4.53507	2.47706	4.7263	2.35122
ENSMUSG00000089875	Etohd2	ethanol_decreased_2	0.371245	0.873221	0.398135	0.467484	2.35214
ENSMUSG00000034614	Pik3ip1	phosphoinositide_3_kinase_interacting_protein_1	0.51854	1.22047	1.24841	1.26789	2.35367
ENSMUSG00000097028	Ptgs2os	prostaglandin_endoperoxide_synthase_2_opposite_strand	0.320682	0.7549	0.336124	0.712624	2.35404
ENSMUSG00000050936	Hist2h2bb	histone_cluster_2_H2bb	0.972284	2.28979	0.437512	1.00173	2.35506
ENSMUSG00000060923	Acyp2	acylphosphatase_2_muscle_type	6.44826	15.1986	11.4134	18.1885	2.35701
ENSMUSG00000041633	Kctd12b	potassium_channel_tetramerisation_domain_containing_12b	0.794048	1.87246	0.634882	0.900993	2.35812
ENSMUSG00000022270	Fam134b	family_with_sequence_similarity_134_member_B	3.26298	7.69471	4.31749	9.54664	2.35818
ENSMUSG00000028037	Ifi44	interferon_induced_protein_44	0.716611	1.68995	0.888209	1.68544	2.35825
ENSMUSG00000069049	Eif2s3y	eukaryotic_translation_initiation_factor_2_subunit_3_structural_gene_Y_linked	4.55675	10.7462	3.42795	6.10849	2.35831
ENSMUSG00000005804	Bloc1s6	biogenesis_of_lysosomal_organelles_complex_1_subunit_6_pallidin	3.0192	7.12321	9.33759	5.71491	2.3593
ENSMUSG00000020155	Kcnmb1	potassium_large_conductance_calcium_activated_channel_subfamily_M_beta_member_1	0.308049	0.726972	0.552057	0.869449	2.35992
ENSMUSG00000020057	Dram1	DNA_damage_regulated_autophagy_modulator_1	1.90036	4.48571	1.95356	4.16681	2.36045
ENSMUSG00000035561	Aldh1b1	aldehyde_dehydrogenase_1_family_member_B1	0.438202	1.03543	0.433801	1.24667	2.3629
ENSMUSG00000020883	Fbxl20	F_box_and_leucine_rich_repeat_protein_20	3.37579	7.98313	3.4347	7.82215	2.36482
ENSMUSG00000042647	Acad12	acyl_Coenzyme_A_dehydrogenase_family_member_12	0.436917	1.03387	0.553618	0.946308	2.36629
ENSMUSG00000047735	Samd9l	sterile_alpha_motif_domain_containing_9_like	1.12089	2.65416	1.32005	1.67429	2.3679
ENSMUSG00000069670	Nkain2	Na+_K+_transporting_ATPase_interacting_2	0.244383	0.578762	0.55945	0.756518	2.36826
ENSMUSG00000043964	Orai3	ORAI_calcium_release_activated_calcium_modulator_3	4.10205	9.72232	14.4235	17.7771	2.37011
ENSMUSG00000024677	Ms4a6b	membrane_spanning_4_domains_subfamily_A_member_6B	0.124643	0.29544	0.22531	0.218367	2.37029
ENSMUSG00000093701	Gm21970	predicted_gene_21970	2.21589	5.25742	3.73897	5.00985	2.37261
ENSMUSG00000074643	Cpne1	copine_I	1.87833	4.46602	8.92865	7.56685	2.37765
ENSMUSG00000036452	Arhgap26	Rho_GTPase_activating_protein_26	0.127326	0.302893	0.115363	0.201095	2.37888
ENSMUSG00000031216	Stard8	START_domain_containing_8	0.989148	2.35377	0.334791	1.37378	2.37959
ENSMUSG00000079557	March2	membrane_associated_ring_finger_C3HC4_2	2.26812	5.3995	1.46048	3.20309	2.3806
ENSMUSG00000022664	Slc35a5	solute_carrier_family_35_member_A5	0.656018	1.5629	1.16077	1.74119	2.3824
ENSMUSG00000041809	Efhc1	EF_hand_domain_C_terminal_containing_1	0.658095	1.56796	0.765913	1.03026	2.38258
ENSMUSG00000020695	Mrc2	mannose_receptor_C_type_2	20.8138	49.622	21.5249	30.7783	2.38409
ENSMUSG00000031129	Slc9a9	solute_carrier_family_9_sodium_hydrogen_exchanger_member_9	0.523663	1.24907	0.470925	0.789442	2.38526
ENSMUSG00000029661	Col1a2	collagen_type_I_alpha_2	120.008	286.564	114.687	188.66	2.38788
ENSMUSG00000017167	Cntnap1	contactin_associated_protein_like_1	0.127067	0.303457	0.12209	0.169424	2.38817
ENSMUSG00000019772	Vip	vasoactive_intestinal_polypeptide	0.495619	1.18362	0.952411	1.06466	2.38817
ENSMUSG00000035891	Cerk	ceramide_kinase	2.73325	6.5305	2.04826	4.65768	2.38928
ENSMUSG00000020311	Erlec1	endoplasmic_reticulum_lectin_1	7.28126	17.406	14.7779	25.3433	2.39052
ENSMUSG00000038181	Chpf2	chondroitin_polymerizing_factor_2	9.85169	23.58	11.9031	33.3588	2.3935
ENSMUSG00000060924	Csmd1	CUB_and_Sushi_multiple_domains_1	0.056672	0.135714	0.0190025	0.0368336	2.39473
ENSMUSG00000033717	Adra2a	adrenergic_receptor_alpha_2a	4.14619	9.9312	3.79137	10.8992	2.39526
ENSMUSG00000037852	Cpe	carboxypeptidase_E	274.771	658.2	252.988	673.519	2.39545
ENSMUSG00000103593	Gm37352	predicted_gene_37352	0.612369	1.46797	0.545582	0.205633	2.3972
ENSMUSG00000034308	Sdr42e1	short_chain_dehydrogenase_reductase_family_42E_member_1	0.21435	0.514427	0.241463	0.344383	2.39993
ENSMUSG00000021190	Lgmn	legumain	40.2195	96.5868	53.564	101.763	2.40149
ENSMUSG00000027460	Angpt4	angiopoietin_4	1.31554	3.1625	2.91599	3.60126	2.40395
ENSMUSG00000024986	Hhex	hematopoietically_expressed_homeobox	0.814273	1.95774	1.01125	2.10666	2.40427
ENSMUSG00000048550	Thnsl1	threonine_synthase_like_1_bacterial_	0.309517	0.744638	0.595779	0.779508	2.4058
ENSMUSG00000038932	Tcfl5	transcription_factor_like_5_basic_helix_loop_helix_	1.22538	2.94848	0.796994	2.09139	2.40618
ENSMUSG00000036086	Zranb3	zinc_finger_RAN_binding_domain_containing_3	0.672603	1.61925	0.628143	1.55543	2.40745
ENSMUSG00000030214	Plbd1	phospholipase_B_domain_containing_1	0.156213	0.376318	0.0535308	0.408532	2.40902
ENSMUSG00000020263	Appl2	adaptor_protein_phosphotyrosine_interaction_PH_domain_and_leucine_zipper_containing_2	1.25127	3.01485	1.12784	1.63645	2.40943
ENSMUSG00000025420	Katnal2	katanin_p60_subunit_A_like_2	0.243236	0.586559	0.190092	0.298234	2.41148
ENSMUSG00000070780	Rbm47	RNA_binding_motif_protein_47	0.19259	0.464426	0.124175	0.248897	2.41148
ENSMUSG00000025504	Eps8l2	EPS8_like_2	2.22234	5.36032	0.669689	2.97952	2.41201
ENSMUSG00000022636	Alcam	activated_leukocyte_cell_adhesion_molecule	11.1145	26.8142	5.28784	11.3384	2.41254
ENSMUSG00000092274	Neat1	nuclear_paraspeckle_assembly_transcript_1_non_protein_coding_	4.61969	11.1544	1.28187	0.770662	2.41453
ENSMUSG00000011382	Dhdh	dihydrodiol_dehydrogenase_dimeric_	0.281095	0.679283	0.208696	0.383458	2.41656
ENSMUSG00000105741	C79130	expressed_sequence_C79130	0.124353	0.300512	0.276982	0.339274	2.4166
ENSMUSG00000102748	Pcdhgb2	protocadherin_gamma_subfamily_B_2	1.0684	2.58302	0.739754	1.54944	2.41765
ENSMUSG00000073802	Cdkn2b	cyclin_dependent_kinase_inhibitor_2B_p15_inhibits_CDK4_	43.3044	104.799	81.4337	195.182	2.42006
ENSMUSG00000102252	Snrpn	small_nuclear_ribonucleoprotein_N	6.84088	16.5563	9.88768	21.3351	2.4202
ENSMUSG00000068457	Uty	ubiquitously_transcribed_tetratricopeptide_repeat_gene_Y_chromosome	0.407344	0.986498	0.657991	0.689696	2.42178
ENSMUSG00000066442	Mthfs	5_10_methenyltetrahydrofolate_synthetase	0.145849	0.353285	0.203836	0.275488	2.42226
ENSMUSG00000066861	Oas1g	2_5_oligoadenylate_synthetase_1G	0.146142	0.35443	0.493185	0.301132	2.42524
ENSMUSG00000034786	Gpsm3	G_protein_signalling_modulator_3_AGS3_like_C._elegans_	1.57608	3.82251	3.34326	8.09318	2.42533
ENSMUSG00000035456	Prdm8	PR_domain_containing_8	0.215111	0.52173	0.188741	0.283191	2.4254
ENSMUSG00000037235	Mxd4	Max_dimerization_protein_4	4.55447	11.0532	16.6708	24.3492	2.42688
ENSMUSG00000025993	Slc40a1	solute_carrier_family_40_iron_regulated_transporter_member_1	0.682614	1.66037	0.595879	0.50532	2.43238
ENSMUSG00000059182	Skap2	src_family_associated_phosphoprotein_2	1.98999	4.84071	2.60757	4.43968	2.43253
ENSMUSG00000044216	Kcnj4	potassium_inwardly_rectifying_channel_subfamily_J_member_4	1.03628	2.52429	2.15429	4.80211	2.43591
ENSMUSG00000025537	Phkg1	phosphorylase_kinase_gamma_1	0.0601672	0.146565	0.0893472	0.24245	2.43596
ENSMUSG00000069270	Hist1h2ac	histone_cluster_1_H2ac	1.87049	4.55645	2.36099	6.94852	2.43596
ENSMUSG00000035373	Ccl7	chemokine_C_C_motif_ligand_7	41.1285	100.249	34.1669	89.0233	2.43746
ENSMUSG00000032359	Ctsh	cathepsin_H	1.36461	3.33158	1.93946	4.04224	2.44142
ENSMUSG00000027347	Rasgrp1	RAS_guanyl_releasing_protein_1	0.0916618	0.223836	0.0501462	0.279447	2.44198
ENSMUSG00000002732	Fkbp7	FK506_binding_protein_7	4.82171	11.7873	10.7011	16.931	2.44462
ENSMUSG00000097101	1810034E14Rik	RIKEN_cDNA_1810034E14_gene	0.15881	0.388874	0.104803	0.511046	2.44867
ENSMUSG00000009185	Ccl8	chemokine_C_C_motif_ligand_8	0.784105	1.92002	3.75163	5.48528	2.44867
ENSMUSG00000028264	Spaca1	sperm_acrosome_associated_1	0.172186	0.421628	0.25566	0.313176	2.44867
ENSMUSG00000086843	E030013I19Rik	RIKEN_cDNA_E030013I19_gene	0.073465	0.179891	0.181808	0.205576	2.44867
ENSMUSG00000079657	Rab26	RAB26_member_RAS_oncogene_family	0.0806031	0.19737	0.0132943	0.214268	2.44867
ENSMUSG00000049588	Ccdc69	coiled_coil_domain_containing_69	0.196314	0.480709	0.0323792	0.357061	2.44867
ENSMUSG00000038793	Lefty1	left_right_determination_factor_1	0.525414	1.28923	1.53037	3.86793	2.45374
ENSMUSG00000052485	Tmem171	transmembrane_protein_171	0.380881	0.935603	0.332703	0.987467	2.45642
ENSMUSG00000052565	Hist1h1d	histone_cluster_1_H1d	1.49595	3.67865	2.66555	2.33582	2.45907
ENSMUSG00000020635	Fkbp1b	FK506_binding_protein_1b	3.00127	7.38459	6.34721	14.4873	2.46049
ENSMUSG00000037613	Tnfrsf23	tumor_necrosis_factor_receptor_superfamily_member_23	15.6777	38.6134	9.50527	27.7144	2.46295
ENSMUSG00000007033	Hspa1l	heat_shock_protein_1_like	0.432218	1.06537	1.95213	1.47405	2.4649
ENSMUSG00000032062	2310030G06Rik	RIKEN_cDNA_2310030G06_gene	2.29404	5.65459	2.23544	6.86075	2.4649
ENSMUSG00000106891	Gm43460	predicted_gene_43460	0.336927	0.830529	0.437794	0.477312	2.46501
ENSMUSG00000085347	Hk1os	hexokinase_1_opposite_strand	0.170971	0.421444	0.253881	0.484442	2.46501
ENSMUSG00000034707	Gns	glucosamine_N_acetyl_6_sulfatase	96.1398	237.033	63.259	169.007	2.4655
ENSMUSG00000027919	Lce1g	late_cornified_envelope_1G	17.1818	42.3723	3.8591	35.1508	2.46611
ENSMUSG00000003849	Nqo1	NAD_P_H_dehydrogenase_quinone_1	14.5338	35.8451	11.7483	17.2185	2.46632
ENSMUSG00000033318	Gstt2	glutathione_S_transferase_theta_2	1.26734	3.12853	3.66716	6.50617	2.46858
ENSMUSG00000039395	Mreg	melanoregulin	0.604237	1.49221	0.434143	0.441809	2.46958
ENSMUSG00000049119	Fam110b	family_with_sequence_similarity_110_member_B	0.199919	0.493851	0.654186	0.270392	2.47026
ENSMUSG00000006494	Pdk1	pyruvate_dehydrogenase_kinase_isoenzyme_1	0.740865	1.83301	1.85496	2.51094	2.47414
ENSMUSG00000049625	Tifab	TRAF_interacting_protein_with_forkhead_associated_domain_family_member_B	0.381812	0.9448	0.737018	1.34619	2.47452
ENSMUSG00000023036	Pcdhga8	protocadherin_gamma_subfamily_A_8	0.16136	0.399288	0.167723	0.142231	2.47452
ENSMUSG00000032375	Aph1b	anterior_pharynx_defective_1b_homolog_C._elegans_	1.27248	3.15163	1.45243	2.55464	2.47676
ENSMUSG00000062609	Kcnj15	potassium_inwardly_rectifying_channel_subfamily_J_member_15	0.0464038	0.114993	0.0720372	0.276234	2.47809
ENSMUSG00000056429	Tgoln1	trans_golgi_network_protein	32.1924	79.8234	30.5407	68.2599	2.47957
ENSMUSG00000018672	Copz2	coatomer_protein_complex_subunit_zeta_2	7.54768	18.7268	17.0438	40.6397	2.48114
ENSMUSG00000016256	Ctsz	cathepsin_Z	104.145	258.52	145.469	394.322	2.48231
ENSMUSG00000051351	Zfp46	zinc_finger_protein_46	1.08523	2.69442	2.43528	0.3378	2.48282
ENSMUSG00000020614	Fam20a	family_with_sequence_similarity_20_member_A	2.63838	6.55283	2.4889	6.06814	2.48366
ENSMUSG00000030748	Il4ra	interleukin_4_receptor_alpha	7.23832	17.9876	11.0008	18.4498	2.48505
ENSMUSG00000031438	Rnf128	ring_finger_protein_128	8.30056	20.6276	7.31781	16.1765	2.48508
ENSMUSG00000040111	Gramd1b	GRAM_domain_containing_1B	0.574783	1.42868	0.475095	0.763004	2.48561
ENSMUSG00000061414	Cracr2a	calcium_release_activated_channel_regulator_2A	0.185606	0.461352	0.0393603	0.500823	2.48565
ENSMUSG00000032487	Ptgs2	prostaglandin_endoperoxide_synthase_2	76.3003	189.748	27.7294	105.3	2.48686
ENSMUSG00000059708	Akap17b	A_kinase_PRKA_anchor_protein_17B	0.586116	1.45793	0.47384	0.844662	2.48745
ENSMUSG00000081534	Slc48a1	solute_carrier_family_48_heme_transporter_member_1	50.6666	126.13	80.1811	171.725	2.48942
ENSMUSG00000054612	Mgmt	O_6_methylguanine_DNA_methyltransferase	9.30647	23.1683	24.4058	56.0595	2.48948
ENSMUSG00000105402	Gm3716	predicted_gene_3716	0.357661	0.890759	0.187441	0.90076	2.49052
ENSMUSG00000041112	Elmo1	engulfment_and_cell_motility_1	0.543222	1.35375	0.333993	0.881775	2.49208
ENSMUSG00000026932	Nacc2	nucleus_accumbens_associated_2_BEN_and_BTB_POZ_domain_containing	3.01258	7.51566	2.8042	5.47515	2.49476
ENSMUSG00000058914	C1qtnf3	C1q_and_tumor_necrosis_factor_related_protein_3	9.46124	23.6183	22.2595	27.2236	2.49632
ENSMUSG00000021214	Akr1c18	aldo_keto_reductase_family_1_member_C18	0.438128	1.09456	0.450356	0.551674	2.49826
ENSMUSG00000104279	Gm38300	predicted_gene_38300	0.309501	0.773215	0.318139	0.599579	2.49826
ENSMUSG00000001657	Hoxc8	homeobox_C8	4.25492	10.6409	6.33425	8.93444	2.50086
ENSMUSG00000041390	Mdfic	MyoD_family_inhibitor_domain_containing	1.52138	3.80543	5.34418	8.27072	2.5013
ENSMUSG00000034586	Hid1	HID1_domain_containing	0.273079	0.684876	0.43837	0.892194	2.50798
ENSMUSG00000073433	Arhgdig	Rho_GDP_dissociation_inhibitor_GDI_gamma	0.578784	1.45278	1.14121	2.89139	2.51005
ENSMUSG00000038776	Ephx1	epoxide_hydrolase_1_microsomal	37.2024	93.3962	59.8218	117.164	2.51049
ENSMUSG00000035441	Myo1d	myosin_ID	5.58586	14.0235	3.6672	8.32832	2.51054
ENSMUSG00000064288	Hist1h4k	histone_cluster_1_H4k	0.856199	2.15161	2.11885	1.79682	2.51298
ENSMUSG00000007653	Gabrb2	gamma_aminobutyric_acid_GABA_A_receptor_subunit_beta_2	0.0347695	0.0873751	0.0688318	0.167821	2.51298
ENSMUSG00000001604	Tcea3	transcription_elongation_factor_A_SII_3	0.455057	1.14364	0.525552	1.5917	2.51319
ENSMUSG00000057101	Zfp180	zinc_finger_protein_180	0.777237	1.95621	1.01257	0.604777	2.51687
ENSMUSG00000034422	Parp14	poly_ADP_ribose_polymerase_family_member_14	0.527242	1.32734	0.115983	0.373761	2.51752
ENSMUSG00000025889	Snca	synuclein_alpha	0.487344	1.22952	1.12167	2.10184	2.52289
ENSMUSG00000002108	Nr1h3	nuclear_receptor_subfamily_1_group_H_member_3	0.146046	0.368709	0.280651	0.638266	2.52461
ENSMUSG00000030703	Gdpd3	glycerophosphodiester_phosphodiesterase_domain_containing_3	0.14658	0.370951	0.375936	0.251686	2.53071
ENSMUSG00000057836	Xlr3a	X_linked_lymphocyte_regulated_3A	0.0755162	0.19111	0.183487	0.146955	2.53071
ENSMUSG00000046410	Kcnk6	potassium_inwardly_rectifying_channel_subfamily_K_member_6	0.653242	1.65438	0.905335	1.65889	2.53257
ENSMUSG00000031075	Ano1	anoctamin_1_calcium_activated_chloride_channel	1.84883	4.68258	0.990656	2.0362	2.53273
ENSMUSG00000038807	Rap1gap2	RAP1_GTPase_activating_protein_2	1.40694	3.5693	1.25522	3.84902	2.53694
ENSMUSG00000029470	P2rx4	purinergic_receptor_P2X_ligand_gated_ion_channel_4	1.83365	4.65643	2.70885	4.91915	2.53943
ENSMUSG00000023349	Clec4n	C_type_lectin_domain_family_4_member_n	3.77193	9.59412	3.66695	4.57933	2.54356
ENSMUSG00000095041	PISD	phosphatidylserine_decarboxylase	10.8062	27.5071	5.84552	11.9881	2.54549
ENSMUSG00000024866	Acy3	aspartoacylase_aminoacylase_3	1.21279	3.08808	2.24014	5.06584	2.54626
ENSMUSG00000026170	Cyp27a1	cytochrome_P450_family_27_subfamily_a_polypeptide_1	0.358105	0.913826	0.382856	1.08223	2.55184
ENSMUSG00000087366	Junos	jun_proto_oncogene_opposite_strand	0.182188	0.464933	0.243486	0.217951	2.55194
ENSMUSG00000033854	Kcnk10	potassium_channel_subfamily_K_member_10	0.0878754	0.224257	0.0522091	0.199178	2.55199
ENSMUSG00000091962	Vmn2r78	vomeronasal_2_receptor_78	0.0852503	0.217558	0.0253106	0.128826	2.55199
ENSMUSG00000092247	Gm20426	predicted_gene_20426	0.265302	0.677049	0.551548	0.400911	2.55199
ENSMUSG00000079608	Stard6	StAR_related_lipid_transfer_START_domain_containing_6	0.0616589	0.157353	0.146492	0.0931756	2.55199
ENSMUSG00000029136	Rbks	ribokinase	0.146826	0.374699	0.348836	0.850507	2.55199
ENSMUSG00000074646	6430550D23Rik	RIKEN_cDNA_6430550D23_gene	0.0307188	0.0783941	0.0547423	0.0541536	2.55199
ENSMUSG00000103864	Gm37415	predicted_gene_37415	0.0854466	0.218059	0.177639	0.0860817	2.55199
ENSMUSG00000102457	Gm38342	predicted_gene_38342	0.0746941	0.190619	0.0665542	0.244551	2.55199
ENSMUSG00000090394	4930523C07Rik	RIKEN_cDNA_4930523C07_gene	0.35054	0.896294	0.341412	0.583805	2.55689
ENSMUSG00000031274	Col4a5	collagen_type_IV_alpha_5	8.14902	20.8778	7.06534	12.4653	2.56201
ENSMUSG00000078566	Bnip3	BCL2_adenovirus_E1B_interacting_protein_3	5.65296	14.5042	11.7223	17.1835	2.56577
ENSMUSG00000045165	AI467606	expressed_sequence_AI467606	0.53152	1.36385	1.05234	2.2513	2.56595
ENSMUSG00000028039	Efna3	ephrin_A3	1.39171	3.57323	4.57423	6.95083	2.56752
ENSMUSG00000063296	Tmem117	transmembrane_protein_117	1.02452	2.63676	1.47378	2.68103	2.57364
ENSMUSG00000045083	Lingo2	leucine_rich_repeat_and_Ig_domain_containing_2	0.122789	0.316126	0.111178	0.230045	2.57456
ENSMUSG00000025592	Dach2	dachshund_2_Drosophila_	0.0614725	0.158451	0.106493	0.206417	2.57758
ENSMUSG00000085315	A430018G15Rik	RIKEN_cDNA_A430018G15_gene	0.206962	0.533461	0.170714	0.492254	2.57758
ENSMUSG00000000049	Apoh	apolipoprotein_H	0.181713	0.468382	0.0299709	0.305092	2.57758
ENSMUSG00000103839	Gm37607	predicted_gene_37607	0.305511	0.787481	0.252032	0.213727	2.57758
ENSMUSG00000029061	Mmp23	matrix_metallopeptidase_23	1.35247	3.48621	4.36985	9.99766	2.57765
ENSMUSG00000027698	Nceh1	neutral_cholesterol_ester_hydrolase_1	4.70902	12.1413	2.63532	7.31038	2.57831
ENSMUSG00000021759	Ppap2a	phosphatidic_acid_phosphatase_type_2A	27.3365	70.5274	24.3307	80.526	2.57998
ENSMUSG00000097558	Gm26902	predicted_gene_26902	0.346644	0.896077	0.397071	0.710873	2.585
ENSMUSG00000032353	Tmed3	transmembrane_emp24_domain_containing_3	13.8151	35.7206	30.5676	68.7428	2.58561
ENSMUSG00000073102	Drc1	dynein_regulatory_complex_subunit_1	0.195332	0.505422	0.401591	0.397316	2.58751
ENSMUSG00000037653	Kctd8	potassium_channel_tetramerisation_domain_containing_8	0.490565	1.26937	0.68641	1.55622	2.58757
ENSMUSG00000034563	Ccpg1	cell_cycle_progression_1	0.734416	1.90116	0.695989	1.53382	2.58867
ENSMUSG00000028111	Ctsk	cathepsin_K	26.676	69.0576	35.5449	60.1749	2.58876
ENSMUSG00000074577	Fam65c	family_with_sequence_similarity_65_member_C	0.388509	1.00591	0.442965	0.80372	2.58916
ENSMUSG00000060147	Serpinb6a	serine_or_cysteine_peptidase_inhibitor_clade_B_member_6a	19.7742	51.2256	14.5337	34.4137	2.59052
ENSMUSG00000038729	Akap2	A_kinase_PRKA_anchor_protein_2	8.84104	22.9225	1.90156	2.21906	2.59274
ENSMUSG00000022108	Itm2b	integral_membrane_protein_2B	137.574	356.729	186.796	420.525	2.593
ENSMUSG00000022817	Itgb5	integrin_beta_5	39.2415	101.777	81.8354	185.218	2.5936
ENSMUSG00000045954	Sdpr	serum_deprivation_response	36.7225	95.25	20.1238	84.392	2.59377
ENSMUSG00000029659	Medag	mesenteric_estrogen_dependent_adipogenesis	4.5166	11.7399	7.58589	12.5193	2.59927
ENSMUSG00000042501	Cpa6	carboxypeptidase_A6	0.529718	1.37923	0.719631	1.42632	2.60371
ENSMUSG00000032013	Trim29	tripartite_motif_containing_29	0.0629291	0.164218	0.327031	0.297132	2.60957
ENSMUSG00000092183	4930515G01Rik	RIKEN_cDNA_4930515G01_gene	0.142814	0.372684	0.848171	0.494499	2.60957
ENSMUSG00000093456	Gm20662	predicted_gene_20662	0.0720426	0.188001	0.133699	0.158737	2.60957
ENSMUSG00000026058	Khdrbs2	KH_domain_containing_RNA_binding_signal_transduction_associated_2	0.0158119	0.0412623	0.0352182	0.064704	2.60957
ENSMUSG00000054418	2900041M22Rik	RIKEN_cDNA_2900041M22_gene	0.0998259	0.260503	0.111172	0.0942569	2.60957
ENSMUSG00000026809	1700026L06Rik	RIKEN_cDNA_1700026L06_gene	0.144906	0.378143	0.484069	0.501741	2.60957
ENSMUSG00000108179	RP23-200M5.8	-	0.695662	1.81538	0.516584	0.656853	2.60957
ENSMUSG00000027224	Duoxa1	dual_oxidase_maturation_factor_1	0.0820239	0.214073	0.21315	0.223787	2.60989
ENSMUSG00000039217	Il18	interleukin_18	0.498785	1.30185	0.740665	2.1199	2.61005
ENSMUSG00000105895	Gm42829	predicted_gene_42829	0.137769	0.359583	0.127854	0.195172	2.61005
ENSMUSG00000028457	Atp8b5	ATPase_class_I_type_8B_member_5	0.0451601	0.11787	0.0251498	0.0213232	2.61005
ENSMUSG00000026778	Prkcq	protein_kinase_C_theta	0.0389684	0.101709	0.0217017	0.0183996	2.61005
ENSMUSG00000007888	Crlf1	cytokine_receptor_like_factor_1	68.3461	178.524	94.6763	284.38	2.61206
ENSMUSG00000002944	Cd36	CD36_antigen	0.874594	2.28877	0.752276	0.940145	2.61695
ENSMUSG00000045007	Tubg2	tubulin_gamma_2	0.88835	2.32584	1.39448	3.1961	2.61815
ENSMUSG00000042284	Itga1	integrin_alpha_1	1.20522	3.15844	0.916904	1.72375	2.62062
ENSMUSG00000031750	Il34	interleukin_34	0.346894	0.90909	1.18285	1.13251	2.62066
ENSMUSG00000045211	Nudt18	nudix_nucleoside_diphosphate_linked_moiety_X_type_motif_18	3.78578	9.93602	9.37504	21.1354	2.62456
ENSMUSG00000063234	Gpr84	G_protein_coupled_receptor_84	0.545713	1.43259	0.511775	1.62755	2.62518
ENSMUSG00000030116	Mfap5	microfibrillar_associated_protein_5	3.5324	9.27576	3.09706	8.72855	2.62591
ENSMUSG00000051811	Cox6b2	cytochrome_c_oxidase_subunit_VIb_polypeptide_2	0.475802	1.25097	1.74273	3.15548	2.62918
ENSMUSG00000037318	Traf3ip3	TRAF3_interacting_protein_3	0.0670919	0.176403	0.0464934	0.0957504	2.62927
ENSMUSG00000028351	Brinp1	bone_morphogenic_protein_retinoic_acid_inducible_neural_specific_1	1.78831	4.70447	1.10226	4.56328	2.63068
ENSMUSG00000053062	Jam2	junction_adhesion_molecule_2	4.82826	12.7182	3.88431	9.92583	2.63412
ENSMUSG00000032750	Gab3	growth_factor_receptor_bound_protein_2_associated_protein_3	0.107348	0.28299	0.159396	0.122886	2.63619
ENSMUSG00000057948	Unc13d	unc_13_homolog_D_C._elegans_	0.135651	0.357611	0.128185	0.186344	2.63626
ENSMUSG00000053626	Tll1	tolloid_like	12.7739	33.6893	6.22423	23.5704	2.63737
ENSMUSG00000097328	Tnfsf12	tumor_necrosis_factor_ligand_superfamily_member_12	6.17698	16.2987	10.8248	25.3669	2.63862
ENSMUSG00000039109	F13a1	coagulation_factor_XIII_A1_subunit	3.36697	8.90246	1.59919	6.06704	2.64406
ENSMUSG00000000058	Cav2	caveolin_2	8.35549	22.1413	10.9049	29.1952	2.64991
ENSMUSG00000100658	F730311O21Rik	RIKEN_cDNA_F730311O21_gene	0.0572119	0.151683	0.0121325	0.030871	2.65124
ENSMUSG00000061039	Olfr920	olfactory_receptor_920	0.158997	0.421539	0.236096	0.085793	2.65124
ENSMUSG00000054594	Oscar	osteoclast_associated_receptor	0.135788	0.360007	0.172838	0.268688	2.65124
ENSMUSG00000060402	Chst8	carbohydrate_N_acetylgalactosamine_4_0_sulfotransferase_8	0.0355138	0.0941556	0.180798	0.146937	2.65124
ENSMUSG00000086358	Gm13270	predicted_gene_13270	0.0697478	0.184918	0.0295984	0.213295	2.65124
ENSMUSG00000030739	Myh14	myosin_heavy_polypeptide_14	0.239607	0.635272	0.0508232	0.275855	2.6513
ENSMUSG00000060512	0610040J01Rik	RIKEN_cDNA_0610040J01_gene	0.154695	0.410146	0.31174	0.695701	2.65132
ENSMUSG00000034758	Tle6	transducin_like_enhancer_of_split_6_homolog_of_Drosophila_E_spl_	0.37447	0.994028	0.983783	1.58693	2.65449
ENSMUSG00000025804	Ccr1	chemokine_C_C_motif_receptor_1	1.57254	4.17714	1.61118	2.75247	2.6563
ENSMUSG00000039662	Icmt	isoprenylcysteine_carboxyl_methyltransferase	6.77769	18.0198	15.4027	14.2412	2.65869
ENSMUSG00000034981	Parm1	prostate_androgen_regulated_mucin_like_protein_1	7.20313	19.1661	5.21749	18.7713	2.66081
ENSMUSG00000053897	Slc39a8	solute_carrier_family_39_metal_ion_transporter_member_8	0.436458	1.16255	0.494469	0.981142	2.66359
ENSMUSG00000010307	Tmem86a	transmembrane_protein_86A	5.9408	15.8292	31.4103	47.0762	2.66449
ENSMUSG00000031156	Slc35a2	solute_carrier_family_35_UDP_galactose_transporter_member_A2	2.89962	7.72836	4.56395	7.65148	2.6653
ENSMUSG00000064080	Fbln2	fibulin_2	112.743	300.636	61.0461	177.524	2.66656
ENSMUSG00000019853	Hebp2	heme_binding_protein_2	1.60826	4.29879	3.18416	6.07556	2.67294
ENSMUSG00000020604	Arsg	arylsulfatase_G	0.314254	0.841188	0.586275	0.913186	2.67677
ENSMUSG00000026042	Col5a2	collagen_type_V_alpha_2	142.885	382.924	94.6861	219.161	2.67994
ENSMUSG00000074892	B3galt5	UDP_Gal_betaGlcNAc_beta_1_3_galactosyltransferase_polypeptide_5	0.0629751	0.16892	0.0818228	0.148684	2.68233
ENSMUSG00000020684	Rasl10b	RAS_like_family_10_member_B	0.154147	0.413476	0.693816	0.733954	2.68236
ENSMUSG00000028573	Fggy	FGGY_carbohydrate_kinase_domain_containing	0.278953	0.749008	0.368192	1.02127	2.68507
ENSMUSG00000079484	Phyhd1	phytanoyl_CoA_dioxygenase_domain_containing_1	0.548337	1.47489	0.944024	1.88133	2.68975
ENSMUSG00000020251	Glt8d2	glycosyltransferase_8_domain_containing_2	0.378911	1.02057	0.944088	1.22923	2.69344
ENSMUSG00000025044	Msr1	macrophage_scavenger_receptor_1	11.9036	32.0842	9.06099	25.0431	2.69533
ENSMUSG00000091562	Gm9581	predicted_gene_9581	0.573941	1.54739	0.322473	0.156267	2.69607
ENSMUSG00000027859	Ngf	nerve_growth_factor	18.043	48.686	11.1192	60.5415	2.69833
ENSMUSG00000029322	Plac8	placenta_specific_8	2.20875	5.96407	5.00027	8.75431	2.70021
ENSMUSG00000028599	Tnfrsf1b	tumor_necrosis_factor_receptor_superfamily_member_1b	3.46649	9.36024	3.03778	5.95373	2.70021
ENSMUSG00000026958	Dpp7	dipeptidylpeptidase_7	4.66821	12.6193	5.37636	11.556	2.70324
ENSMUSG00000025855	Prkar1b	protein_kinase_cAMP_dependent_regulatory_type_I_beta	2.88771	7.80907	4.37301	8.9825	2.70424
ENSMUSG00000022548	Apod	apolipoprotein_D	1.74983	4.73205	2.25086	3.98412	2.7043
ENSMUSG00000102559	Gm37570	predicted_gene_37570	0.0860058	0.232761	0.0212768	0.0180403	2.70634
ENSMUSG00000009108	Gnat2	guanine_nucleotide_binding_protein_alpha_transducing_2	0.0438644	0.118712	0.0542698	0.110464	2.70634
ENSMUSG00000105868	Gm43766	predicted_gene_43766	0.0739668	0.200191	0.0121997	0.031042	2.7065
ENSMUSG00000079671	2610203C22Rik	RIKEN_cDNA_2610203C22_gene	0.162281	0.43922	0.126222	0.262734	2.70654
ENSMUSG00000039853	Trim14	tripartite_motif_containing_14	0.166293	0.45008	0.10582	0.29914	2.70654
ENSMUSG00000087165	2010001A14Rik	RIKEN_cDNA_2010001A14_gene	0.788188	2.13331	0.650219	1.2131	2.7066
ENSMUSG00000034212	Ankmy1	ankyrin_repeat_and_MYND_domain_containing_1	0.0402361	0.108912	0.039845	0.101345	2.70681
ENSMUSG00000031952	Chst5	carbohydrate_N_acetylglucosamine_6_O_sulfotransferase_5	0.0690149	0.18681	0.2733	0.550452	2.70681
ENSMUSG00000026807	Ak8	adenylate_kinase_8	0.0596444	0.161446	0.206677	0.0250259	2.70681
ENSMUSG00000105867	Gm42517	predicted_gene_42517	0.281145	0.761007	0.83508	0.94418	2.70681
ENSMUSG00000097974	Gm10605	predicted_gene_10605	0.03457	0.0935745	0.0855561	0.130603	2.70681
ENSMUSG00000086443	4933421A08Rik	RIKEN_cDNA_4933421A08_gene	0.0815285	0.220683	0.0403455	0.308009	2.70681
ENSMUSG00000020151	Ptprr	protein_tyrosine_phosphatase_receptor_type_R	0.015532	0.0420421	0.00768619	0.0456382	2.70681
ENSMUSG00000037996	Slc24a2	solute_carrier_family_24_sodium_potassium_calcium_exchanger_member_2	0.00539179	0.0145946	0.00800757	0.0181075	2.70681
ENSMUSG00000087362	Gm13710	predicted_gene_13710	0.107783	0.29175	0.0533381	0.226211	2.70681
ENSMUSG00000073679	Mxra8os	matrix_remodelling_associated_8_opposite_strand	0.194387	0.526169	0.0961949	0.489613	2.70681
ENSMUSG00000029587	Zfp12	zinc_finger_protein_12	0.449258	1.2171	0.505921	1.58326	2.70914
ENSMUSG00000031133	Arhgef6	Rac_Cdc42_guanine_nucleotide_exchange_factor_GEF_6	0.826252	2.23976	0.800148	1.61155	2.71075
ENSMUSG00000030659	Nucb2	nucleobindin_2	11.7194	31.9109	7.42935	20.3956	2.7229
ENSMUSG00000041120	Nbl1	neuroblastoma_suppression_of_tumorigenicity_1	32.6277	88.9303	78.7322	199.181	2.72561
ENSMUSG00000029070	Mxra8	matrix_remodelling_associated_8	9.07969	24.7648	11.3238	33.0049	2.7275
ENSMUSG00000034255	Arhgap27	Rho_GTPase_activating_protein_27	0.492388	1.34318	0.388266	1.16737	2.72789
ENSMUSG00000059555	Tor4a	torsin_family_4_member_A	6.05553	16.519	8.17848	20.3342	2.72792
ENSMUSG00000017707	Serinc3	serine_incorporator_3	67.9283	185.626	68.0686	170.777	2.73267
ENSMUSG00000058427	Cxcl2	chemokine_C_X_C_motif_ligand_2	0.120882	0.330505	0.0256489	0.391414	2.73412
ENSMUSG00000005142	Man2b1	mannosidase_2_alpha_B1	22.7483	62.254	14.505	39.6499	2.73664
ENSMUSG00000002985	Apoe	apolipoprotein_E	10.7157	29.3474	19.6827	30.0548	2.73872
ENSMUSG00000051413	Plagl2	pleiomorphic_adenoma_gene_like_2	1.12516	3.08397	3.8922	2.73921	2.74092
ENSMUSG00000036298	Slc2a13	solute_carrier_family_2_facilitated_glucose_transporter_member_13	0.653887	1.79276	0.433988	1.00429	2.74169
ENSMUSG00000036437	Npy1r	neuropeptide_Y_receptor_Y1	1.4509	3.98417	1.16514	2.44224	2.74599
ENSMUSG00000020432	Tcn2	transcobalamin_2	34.771	95.5119	49.4303	108.584	2.74688
ENSMUSG00000031176	Dynlt3	dynein_light_chain_Tctex_type_3	30.031	82.6442	41.0334	85.3136	2.75197
ENSMUSG00000024781	Lipa	lysosomal_acid_lipase_A	28.2406	77.7785	28.1497	47.8894	2.75413
ENSMUSG00000036353	P2ry12	purinergic_receptor_P2Y_G_protein_coupled_12	0.080478	0.221704	0.0821564	0.164673	2.75484
ENSMUSG00000032060	Cryab	crystallin_alpha_B	155.233	428.761	173.325	492.046	2.76204
ENSMUSG00000054293	A630033H20Rik	RIKEN_cDNA_A630033H20_gene	1.90354	5.25811	0.594172	2.82169	2.76228
ENSMUSG00000030088	Aldh1l1	aldehyde_dehydrogenase_1_family_member_L1	0.378676	1.04621	0.807661	0.797629	2.7628
ENSMUSG00000036155	Mgat5	mannoside_acetylglucosaminyltransferase_5	1.90631	5.27803	1.89045	3.83824	2.76871
ENSMUSG00000084844	Hoxb3os	homeobox_B3_and_homeobox_B2_opposite_strand	0.292613	0.812176	0.574159	0.61849	2.77559
ENSMUSG00000041135	Ripk2	receptor_TNFRSF_interacting_serine_threonine_kinase_2	4.8304	13.419	2.90821	8.62552	2.77803
ENSMUSG00000018648	Dusp14	dual_specificity_phosphatase_14	3.79656	10.5487	4.61778	12.6251	2.77848
ENSMUSG00000026471	Mr1	major_histocompatibility_complex_class_I_related	0.458786	1.27529	0.576912	0.957659	2.7797
ENSMUSG00000078350	Smim1	small_integral_membrane_protein_1	0.162757	0.452541	0.426488	1.15736	2.78046
ENSMUSG00000040938	Slc16a11	solute_carrier_family_16_monocarboxylic_acid_transporters_member_11	0.125676	0.349863	0.111967	0.297512	2.78385
ENSMUSG00000035121	Neil2	nei_like_2_E._coli_	0.230423	0.641484	0.30793	0.493273	2.78394
ENSMUSG00000040026	Saa3	serum_amyloid_A_3	0.419187	1.16704	1.49388	0.633454	2.78405
ENSMUSG00000086714	0610009E02Rik	RIKEN_cDNA_0610009E02_gene	0.0810887	0.225755	0.385308	0.326765	2.78405
ENSMUSG00000045103	Dmd	dystrophin_muscular_dystrophy	0.220505	0.615288	0.199202	0.225239	2.79036
ENSMUSG00000034853	Acot11	acyl_CoA_thioesterase_11	0.651206	1.81975	0.586039	1.2673	2.79442
ENSMUSG00000059326	Csf2ra	colony_stimulating_factor_2_receptor_alpha_low_affinity_granulocyte_macrophage_	7.46393	20.8625	5.25555	11.8243	2.7951
ENSMUSG00000024033	Rsph1	radial_spoke_head_1_homolog_Chlamydomonas_	0.650181	1.81891	0.965489	1.68565	2.79755
ENSMUSG00000034109	Golim4	golgi_integral_membrane_protein_4	4.79905	13.4441	2.63904	4.72964	2.80141
ENSMUSG00000043939	A530064D06Rik	RIKEN_cDNA_A530064D06_gene	0.161104	0.451618	0.0398811	0.185959	2.80327
ENSMUSG00000049092	Gpr137c	G_protein_coupled_receptor_137C	0.126473	0.354537	0.250395	0.145985	2.80327
ENSMUSG00000079339	Ifit1bl1	interferon_induced_protein_with_tetratricpeptide_repeats_1B_like_1	0.121194	0.339738	0.19495	0.35609	2.80327
ENSMUSG00000035578	Iqcg	IQ_motif_containing_G	0.130044	0.364549	0.160925	0.150107	2.80327
ENSMUSG00000042766	Trim46	tripartite_motif_containing_46	0.779475	2.18846	1.45996	2.39809	2.80761
ENSMUSG00000029408	Abcb9	ATP_binding_cassette_sub_family_B_MDR_TAP_member_9	0.326145	0.916675	0.353903	1.04253	2.81064
ENSMUSG00000093445	Lrch4	leucine_rich_repeats_and_calponin_homology_CH_domain_containing_4	1.60344	4.5134	3.47089	8.00464	2.81482
ENSMUSG00000032776	Mctp2	multiple_C2_domains_transmembrane_2	0.0688337	0.193904	0.0438021	0.136208	2.81699
ENSMUSG00000023236	Scg5	secretogranin_V	0.346067	0.974868	0.477145	1.46295	2.81699
ENSMUSG00000023224	Serping1	serine_or_cysteine_peptidase_inhibitor_clade_G_member_1	1.68203	4.74092	3.89819	6.27503	2.81858
ENSMUSG00000050370	Ch25h	cholesterol_25_hydroxylase	8.93674	25.246	8.71612	34.3001	2.82496
ENSMUSG00000028217	Cdh17	cadherin_17	0.361494	1.02139	0.330315	0.688631	2.82547
ENSMUSG00000050947	Amigo1	adhesion_molecule_with_Ig_like_domain_1	0.198685	0.562487	0.255024	0.644558	2.83106
ENSMUSG00000044468	Fam46c	family_with_sequence_similarity_46_member_C	0.355003	1.00571	0.638654	1.19495	2.83295
ENSMUSG00000033590	Myo5c	myosin_VC	0.119019	0.337461	0.0785437	0.108237	2.83536
ENSMUSG00000028756	Pink1	PTEN_induced_putative_kinase_1	4.66729	13.2528	7.52625	14.8925	2.83951
ENSMUSG00000024818	Slc25a45	solute_carrier_family_25_member_45	0.428796	1.21907	1.24846	1.69395	2.84299
ENSMUSG00000032726	Bmp8a	bone_morphogenetic_protein_8a	0.636853	1.8116	0.225164	1.79482	2.84462
ENSMUSG00000004837	Grap	GRB2_related_adaptor_protein	0.532861	1.51715	1.29479	2.80602	2.84717
ENSMUSG00000031375	Bgn	biglycan	151.051	430.552	108.715	306.721	2.85038
ENSMUSG00000074227	Spint2	serine_protease_inhibitor_Kunitz_type_2	3.99725	11.3968	7.88371	15.6767	2.85116
ENSMUSG00000026202	Tuba4a	tubulin_alpha_4A	3.42185	9.7651	3.00909	6.51803	2.85375
ENSMUSG00000032661	Oas3	2_5_oligoadenylate_synthetase_3	0.0689748	0.196935	0.0078758	0.113575	2.85517
ENSMUSG00000022838	Eaf2	ELL_associated_factor_2	0.0946317	0.270189	0.10809	0.238313	2.85517
ENSMUSG00000079227	Ccr5	chemokine_C_C_motif_receptor_5	0.654819	1.87356	0.531542	1.82503	2.86119
ENSMUSG00000026791	Slc2a8	solute_carrier_family_2_facilitated_glucose_transporter_member_8	1.2088	3.45924	2.58612	6.24885	2.86172
ENSMUSG00000042662	Dusp15	dual_specificity_phosphatase_like_15	0.188792	0.54062	0.551904	1.06235	2.86358
ENSMUSG00000034854	Mfsd12	major_facilitator_superfamily_domain_containing_12	4.10334	11.7592	9.73448	14.7595	2.86576
ENSMUSG00000002908	Kcnn1	potassium_intermediate_small_conductance_calcium_activated_channel_subfamily_N_member_1	0.582012	1.66867	1.22297	3.13899	2.86707
ENSMUSG00000020072	Pbld2	phenazine_biosynthesis_like_protein_domain_containing_2	0.119235	0.342126	0.102504	0.29239	2.86933
ENSMUSG00000028028	Alpk1	alpha_kinase_1	0.685816	1.96875	0.307705	0.590228	2.87066
ENSMUSG00000079654	Prrt4	proline_rich_transmembrane_protein_4	0.274084	0.787235	0.213183	0.575226	2.87224
ENSMUSG00000024030	Abcg1	ATP_binding_cassette_sub_family_G_WHITE_member_1	2.72413	7.83199	2.69145	4.55149	2.87505
ENSMUSG00000046167	Gldn	gliomedin	1.17557	3.38129	1.00762	1.45625	2.87629
ENSMUSG00000022756	Slc7a4	solute_carrier_family_7_cationic_amino_acid_transporter_y+_system_member_4	0.146848	0.423096	0.154749	0.381765	2.88119
ENSMUSG00000038608	Dock10	dedicator_of_cytokinesis_10	0.371188	1.07064	0.126739	0.349934	2.88437
ENSMUSG00000074006	Omp	olfactory_marker_protein	0.0830641	0.240854	0.369987	0.156886	2.89961
ENSMUSG00000107728	RP23-174M4.3	-	0.0727489	0.210944	0.0269959	0.274807	2.89961
ENSMUSG00000086693	A730081D07Rik	RIKEN_cDNA_A730081D07_gene	0.0987192	0.286248	0.036633	0.155363	2.89961
ENSMUSG00000075416	Gm14488	predicted_gene_14488	0.0493459	0.143084	0.146532	0.170862	2.89961
ENSMUSG00000097357	Gm16793	predicted_gene_16793	0.165819	0.480825	0.123111	0.243574	2.8997
ENSMUSG00000086212	Mkln1os	muskelin_1_intracellular_mediator_containing_kelch_motifs_opposite_strand	0.0827553	0.239966	0.0204727	0.104202	2.8997
ENSMUSG00000074121	Ntf5	neurotrophin_5	0.408438	1.18439	0.808616	3.88587	2.89981
ENSMUSG00000047875	Gpr157	G_protein_coupled_receptor_157	0.654158	1.89696	0.849932	2.03644	2.89985
ENSMUSG00000029490	Mfsd7a	major_facilitator_superfamily_domain_containing_7A	0.213007	0.617692	0.210859	0.379986	2.89987
ENSMUSG00000086638	4930405A21Rik	RIKEN_cDNA_4930405A21_gene	0.0631971	0.183264	0.0469027	0.238725	2.89988
ENSMUSG00000049744	Arhgap15	Rho_GTPase_activating_protein_15	0.00846433	0.0245455	0.00628193	0.0426317	2.89988
ENSMUSG00000046372	Gm5590	predicted_gene_5590	0.0334755	0.0970748	0.099405	0.0843018	2.89988
ENSMUSG00000097667	Gm26764	predicted_gene_26764	0.0343007	0.099468	0.0254568	0.0215844	2.89988
ENSMUSG00000021799	Opn4	opsin_4_melanopsin_	0.0298207	0.0864765	0.177105	0.037549	2.89988
ENSMUSG00000015476	Prrt1	proline_rich_transmembrane_protein_1	0.0317337	0.0920238	0.0942328	0.019969	2.89988
ENSMUSG00000054901	Arhgef33	Rho_guanine_nucleotide_exchange_factor_GEF_33	0.0273143	0.0792082	0.202785	0.0859741	2.89988
ENSMUSG00000080999	Gm11336	predicted_gene_11336	0.266601	0.77311	0.197862	0.335693	2.89988
ENSMUSG00000020374	Rasgef1c	RasGEF_domain_family_member_1C	0.0173746	0.0503842	0.0773976	0.0546879	2.89988
ENSMUSG00000090120	A730090N16Rik	RIKEN_cDNA_A730090N16_gene	0.142017	0.411832	0.1054	0.178822	2.89988
ENSMUSG00000026649	Cfap126	cilia_and_flagella_associated_protein_126	0.0254413	0.0737768	0.113332	0.096104	2.89988
ENSMUSG00000102493	Gm8010	predicted_gene_8010	0.101999	0.295783	0.151484	0.128432	2.89988
ENSMUSG00000031258	Xkrx	Kell_blood_group_complex_subunit_related_X_linked	0.0271643	0.0787733	0.0806642	0.0512979	2.89988
ENSMUSG00000087120	Gm12279	predicted_gene_12279	0.302873	0.878296	1.12416	1.52546	2.89988
ENSMUSG00000086881	Gm13594	predicted_gene_13594	0.187069	0.542477	0.833325	1.05991	2.89988
ENSMUSG00000090202	4930503B20Rik	RIKEN_cDNA_4930503B20_gene	0.0260517	0.0755468	0.0580256	0.114803	2.89988
ENSMUSG00000010066	Cacna2d2	calcium_channel_voltage_dependent_alpha_2_delta_subunit_2	0.00780546	0.0226349	0.0347706	0.00491173	2.89988
ENSMUSG00000104965	Gm43437	predicted_gene_43437	0.0225145	0.0652892	0.050147	0.0425169	2.89988
ENSMUSG00000095217	Hist1h2bn	histone_cluster_1_H2bn	0.233713	0.67774	0.173454	0.588564	2.89988
ENSMUSG00000045322	Tlr9	toll_like_receptor_9	0.0256023	0.0742435	0.0380235	0.048348	2.89988
ENSMUSG00000005705	Agrp	agouti_related_neuropeptide	0.0771618	0.22376	0.400995	0.145714	2.89988
ENSMUSG00000033966	Cdkl4	cyclin_dependent_kinase_like_4	0.0303803	0.0880992	0.0225472	0.0765072	2.89988
ENSMUSG00000074945	Olfr1314	olfactory_receptor_1314	0.0948293	0.274993	0.211216	0.358215	2.89988
ENSMUSG00000042500	Ago4	argonaute_RISC_catalytic_subunit_4	0.313026	0.907742	0.195225	0.394175	2.89989
ENSMUSG00000097675	1700101I11Rik	RIKEN_cDNA_1700101I11_gene	0.161063	0.467077	0.191329	0.547616	2.89997
ENSMUSG00000097178	2310002F09Rik	RIKEN_cDNA_2310002F09_gene	0.0839323	0.243401	0.137098	0.232529	2.89997
ENSMUSG00000029804	Herc3	hect_domain_and_RLD_3	2.50334	7.26828	1.74457	6.73487	2.90343
ENSMUSG00000017446	C1qtnf1	C1q_and_tumor_necrosis_factor_related_protein_1	1.8721	5.43656	5.402	9.32931	2.90398
ENSMUSG00000017754	Pltp	phospholipid_transfer_protein	3.5789	10.4236	7.53268	12.2283	2.91252
ENSMUSG00000085457	1110046J04Rik	RIKEN_cDNA_1110046J04_gene	0.484632	1.41192	0.820042	1.6463	2.91338
ENSMUSG00000051735	Rinl	Ras_and_Rab_interactor_like	0.66677	1.94256	0.805876	1.77687	2.91338
ENSMUSG00000042759	Apobr	apolipoprotein_B_receptor	1.43934	4.19833	0.99989	2.63921	2.91684
ENSMUSG00000084862	Gm16278	predicted_gene_16278	0.623386	1.82023	0.510705	1.35344	2.91991
ENSMUSG00000026885	Ttll11	tubulin_tyrosine_ligase_like_family_member_11	0.704493	2.05807	0.743894	3.3842	2.92135
ENSMUSG00000030844	Rgs10	regulator_of_G_protein_signalling_10	2.70587	7.91029	5.75541	10.7975	2.92338
ENSMUSG00000043531	Sorcs1	sortilin_related_VPS10_domain_containing_receptor_1	0.298355	0.873169	0.258996	0.618451	2.92661
ENSMUSG00000006463	Zdhhc24	zinc_finger_DHHC_domain_containing_24	0.717367	2.10474	1.01822	3.58674	2.93398
ENSMUSG00000025738	Fbxl16	F_box_and_leucine_rich_repeat_protein_16	0.627209	1.84109	1.23543	2.41775	2.93537
ENSMUSG00000034613	Ppm1h	protein_phosphatase_1H_PP2C_domain_containing_	0.762112	2.23921	1.34517	2.1819	2.93817
ENSMUSG00000071335	G630090E17Rik	RIKEN_cDNA_G630090E17_gene	0.37368	1.0981	0.480883	0.784269	2.93861
ENSMUSG00000048965	Mrgpre	MAS_related_GPR_member_E	1.52778	4.49218	1.17826	3.68361	2.94033
ENSMUSG00000026880	Stom	stomatin	13.5481	39.8426	17.6006	44.2896	2.94082
ENSMUSG00000031613	Hpgd	hydroxyprostaglandin_dehydrogenase_15_NAD_	0.958238	2.82381	3.19183	2.86982	2.94688
ENSMUSG00000041642	Kif21b	kinesin_family_member_21B	1.01135	2.98106	0.988492	1.33801	2.94759
ENSMUSG00000070305	Mpzl3	myelin_protein_zero_like_3	0.372742	1.0993	0.612363	1.22835	2.94923
ENSMUSG00000002190	Clgn	calmegin	0.110522	0.326317	0.149194	0.151823	2.95251
ENSMUSG00000052688	Rab7b	RAB7B_member_RAS_oncogene_family	1.3539	4.00263	1.45367	2.82395	2.95638
ENSMUSG00000027341	Tmem230	transmembrane_protein_230	2.22553	6.59187	5.95084	7.84895	2.96193
ENSMUSG00000023094	Msrb2	methionine_sulfoxide_reductase_B2	1.74322	5.16396	2.82741	5.84235	2.96231
ENSMUSG00000051457	Spn	sialophorin	0.0616333	0.182694	0.142362	0.137974	2.96421
ENSMUSG00000037860	Aim2	absent_in_melanoma_2	0.220306	0.653066	0.169629	0.657593	2.96436
ENSMUSG00000103897	Pcdhga8	protocadherin_gamma_subfamily_A_8	0.555308	1.64853	0.0419305	1.09037	2.96868
ENSMUSG00000025875	Tspan17	tetraspanin_17	3.26435	9.69214	4.30864	10.8262	2.96908
ENSMUSG00000046312	AI464131	expressed_sequence_AI464131	1.11797	3.32104	0.701817	2.39208	2.97061
ENSMUSG00000028803	Nipal3	NIPA_like_domain_containing_3	0.391424	1.16378	0.634664	1.56932	2.97319
ENSMUSG00000053398	Phgdh	3_phosphoglycerate_dehydrogenase	54.9189	163.291	68.18	169.429	2.97331
ENSMUSG00000036931	Nfkbid	nuclear_factor_of_kappa_light_polypeptide_gene_enhancer_in_B_cells_inhibitor_delta	0.296452	0.88209	0.191396	0.113607	2.97549
ENSMUSG00000099974	Bcl2a1d	B_cell_leukemia_lymphoma_2_related_protein_A1d	3.92053	11.6682	8.73233	14.8755	2.97619
ENSMUSG00000075297	H60b	histocompatibility_60b	1.10105	3.27804	0.653959	2.07972	2.97718
ENSMUSG00000001751	Naglu	alpha_N_acetylglucosaminidase_Sanfilippo_disease_IIIB_	6.30468	18.7916	9.69178	26.2033	2.98058
ENSMUSG00000038967	Pdk2	pyruvate_dehydrogenase_kinase_isoenzyme_2	1.61845	4.82551	3.3679	7.47746	2.98156
ENSMUSG00000099876	Gm29650	predicted_gene_29650	0.419991	1.25273	0.178229	0.528837	2.98274
ENSMUSG00000056888	Glipr1	GLI_pathogenesis_related_1_glioma_	2.60263	7.78565	3.52564	7.39792	2.99145
ENSMUSG00000025512	Chid1	chitinase_domain_containing_1	1.93874	5.80345	3.65031	6.84236	2.99341
ENSMUSG00000022598	Psca	prostate_stem_cell_antigen	1.60474	4.80369	3.92025	5.34519	2.99344
ENSMUSG00000048581	E130311K13Rik	RIKEN_cDNA_E130311K13_gene	0.618074	1.85209	0.943276	1.88091	2.99656
ENSMUSG00000102018	K230010J24Rik	RIKEN_cDNA_K230010J24_gene	0.185108	0.554686	0.183241	0.291366	2.99656
ENSMUSG00000032899	Styk1	serine_threonine_tyrosine_kinase_1	1.1609	3.48573	1.11309	2.42248	3.00262
ENSMUSG00000091383	Hist1h2al	histone_cluster_1_H2al	3.76884	11.3388	10.8428	23.2839	3.00858
ENSMUSG00000041362	Shtn1	shootin_1	0.970886	2.92299	0.826124	1.71709	3.01064
ENSMUSG00000027843	Ptpn22	protein_tyrosine_phosphatase_non_receptor_type_22_lymphoid_	0.269403	0.811282	0.0461612	0.352289	3.01141
ENSMUSG00000060703	Cd302	CD302_antigen	5.89945	17.7859	11.6157	21.3373	3.01485
ENSMUSG00000097662	Gm2093	predicted_gene_2093	0.0631278	0.190387	0.0937332	0.111287	3.01589
ENSMUSG00000069268	Hist1h2bf	histone_cluster_1_H2bf	0.482838	1.45619	0.716927	0.972853	3.01589
ENSMUSG00000071181	3830408C21Rik	RIKEN_cDNA_3830408C21_gene	0.130093	0.392345	0.0772914	0.0327487	3.01589
ENSMUSG00000081778	Gm6325	predicted_gene_6325	0.0714799	0.215576	0.0424681	0.126011	3.01589
ENSMUSG00000068289	Cma2	chymase_2_mast_cell	0.235046	0.708873	0.139647	0.532754	3.01589
ENSMUSG00000045539	Sprr3	small_proline_rich_protein_3	0.182151	0.549348	0.162301	0.275257	3.01589
ENSMUSG00000089669	Tnfsf13	tumor_necrosis_factor_ligand_superfamily_member_13	0.0864086	0.260599	0.102646	0.32643	3.01589
ENSMUSG00000101438	Gm19412	predicted_gene_19412	0.442962	1.33593	1.18399	0.836699	3.01589
ENSMUSG00000026676	Ccdc3	coiled_coil_domain_containing_3	1.80076	5.43471	4.40702	7.72655	3.018
ENSMUSG00000062995	Ica1	islet_cell_autoantigen_1	1.23576	3.73414	1.18735	2.81148	3.02173
ENSMUSG00000002459	Rgs20	regulator_of_G_protein_signaling_20	0.18139	0.548873	0.105389	0.585916	3.02594
ENSMUSG00000051890	Klhdc1	kelch_domain_containing_1	0.842509	2.5494	1.16038	2.82911	3.02597
ENSMUSG00000041992	Rapgef5	Rap_guanine_nucleotide_exchange_factor_GEF_5	0.51363	1.55423	0.480833	0.885814	3.02598
ENSMUSG00000021831	Ero1l	ERO1_like_S._cerevisiae_	15.3238	46.4206	13.8113	38.8338	3.02931
ENSMUSG00000030921	Trim30a	tripartite_motif_containing_30A	0.417499	1.26505	0.341595	0.9978	3.03006
ENSMUSG00000039899	Fgl2	fibrinogen_like_protein_2	0.881447	2.67195	1.48337	1.9979	3.03132
ENSMUSG00000041774	Ydjc	YdjC_homolog_bacterial_	0.570819	1.73169	1.4344	3.50794	3.0337
ENSMUSG00000050587	Lrrc4c	leucine_rich_repeat_containing_4C	0.80445	2.44047	0.702277	1.76995	3.03371
ENSMUSG00000032122	Slc37a2	solute_carrier_family_37_glycerol_3_phosphate_transporter_member_2	1.01023	3.06527	0.813611	3.16233	3.03422
ENSMUSG00000029569	Tmem168	transmembrane_protein_168	2.34636	7.13087	6.03968	2.60379	3.03912
ENSMUSG00000032118	Fez1	fasciculation_and_elongation_protein_zeta_1_zygin_I_	2.46446	7.49131	2.27098	4.82961	3.03973
ENSMUSG00000024521	Pmaip1	phorbol_12_myristate_13_acetate_induced_protein_1	11.4241	34.7776	10.5179	34.534	3.04422
ENSMUSG00000051067	Lingo3	leucine_rich_repeat_and_Ig_domain_containing_3	0.207489	0.631771	0.154044	1.14306	3.04483
ENSMUSG00000057137	Tmem140	transmembrane_protein_140	0.537252	1.63587	0.643651	2.69842	3.04488
ENSMUSG00000002057	Foxn1	forkhead_box_N1	0.110807	0.33741	0.0822705	0.12209	3.04503
ENSMUSG00000042349	Ikbke	inhibitor_of_kappaB_kinase_epsilon	0.593985	1.8097	0.502407	1.15035	3.0467
ENSMUSG00000059479	B3gnt8	UDP_GlcNAc_betaGal_beta_1_3_N_acetylglucosaminyltransferase_8	0.268405	0.817916	0.58094	1.22018	3.04732
ENSMUSG00000074151	Nlrc5	NLR_family_CARD_domain_containing_5	0.0971146	0.296226	0.144206	0.122292	3.05027
ENSMUSG00000028337	Coro2a	coronin_actin_binding_protein_2A	0.299963	0.915346	0.267242	0.697327	3.05153
ENSMUSG00000020354	Sgcd	sarcoglycan_delta_dystrophin_associated_glycoprotein_	0.595812	1.81872	0.807114	1.39523	3.05251
ENSMUSG00000051627	Hist1h1e	histone_cluster_1_H1e	0.654709	2.00209	0.883797	3.3726	3.05799
ENSMUSG00000085731	Gm16229	predicted_gene_16229	0.397502	1.21556	0.751216	1.09205	3.05799
ENSMUSG00000021876	Rnase4	ribonuclease_RNase_A_family_4	19.226	58.8577	35.901	70.5799	3.06135
ENSMUSG00000024798	Htr7	5_hydroxytryptamine_serotonin_receptor_7	0.0642278	0.196893	0.0749347	0.138644	3.06554
ENSMUSG00000040713	Creg1	cellular_repressor_of_E1A_stimulated_genes_1	17.9756	55.1146	41.4482	58.7509	3.06608
ENSMUSG00000060621	Nkpd1	NTPase_KAP_family_P_loop_domain_containing_1	0.0970338	0.300115	0.096047	0.509077	3.09289
ENSMUSG00000026548	Slamf9	SLAM_family_member_9	0.203453	0.629258	0.503488	1.75054	3.09289
ENSMUSG00000063887	Nlgn1	neuroligin_1	0.0137281	0.0424593	0.030573	0.0460954	3.09289
ENSMUSG00000029095	Ablim2	actin_binding_LIM_protein_2	0.0329369	0.101878	0.0380394	0.101384	3.09313
ENSMUSG00000030148	Clec4a2	C_type_lectin_domain_family_4_member_a2	0.343333	1.06199	0.602498	0.641947	3.09318
ENSMUSG00000027995	Tlr2	toll_like_receptor_2	1.8611	5.75675	1.77657	5.07771	3.0932
ENSMUSG00000023473	Celsr3	cadherin_EGF_LAG_seven_pass_G_type_receptor_3_flamingo_homolog_Drosophila_	0.115841	0.358322	0.0621133	0.182342	3.09322
ENSMUSG00000085055	Gm15958	predicted_gene_15958	0.0540226	0.167124	0.0802312	0.0680236	3.0936
ENSMUSG00000020904	Cfap52	cilia_and_flagella_associated_protein_52	0.0365273	0.113001	0.0904002	0.0306678	3.0936
ENSMUSG00000044827	Tlr1	toll_like_receptor_1	0.0216862	0.0670886	0.0429388	0.0182074	3.0936
ENSMUSG00000000244	Tspan32	tetraspanin_32	0.0204728	0.0633346	0.0304049	0.0257787	3.0936
ENSMUSG00000044320	1700001O22Rik	RIKEN_cDNA_1700001O22_gene	0.0215637	0.0667094	0.0747213	0.0724181	3.0936
ENSMUSG00000055333	Fat2	FAT_tumor_suppressor_homolog_2_Drosophila_	0.00813448	0.0251649	0.00402545	0.00341311	3.0936
ENSMUSG00000052125	F730043M19Rik	RIKEN_cDNA_F730043M19_gene	0.454276	1.41352	0.653129	1.18039	3.11159
ENSMUSG00000007891	Ctsd	cathepsin_D	429.394	1338.11	852.135	1930.35	3.11627
ENSMUSG00000063011	Msln	mesothelin	13.2251	41.2823	4.8469	28.1623	3.12152
ENSMUSG00000042312	S100a13	S100_calcium_binding_protein_A13	12.7641	39.8672	28.1988	64.9192	3.12337
ENSMUSG00000026939	Tmem141	transmembrane_protein_141	1.16899	3.65357	3.85737	5.60186	3.1254
ENSMUSG00000027661	Slc2a10	solute_carrier_family_2_facilitated_glucose_transporter_member_10	1.20321	3.76566	1.26413	4.01649	3.12967
ENSMUSG00000041849	Card6	caspase_recruitment_domain_family_member_6	0.266102	0.833396	0.138299	0.494246	3.13187
ENSMUSG00000024552	Slc14a2	solute_carrier_family_14_urea_transporter_member_2	0.131865	0.412992	0.332888	0.531364	3.13192
ENSMUSG00000054136	Adm2	adrenomedullin_2	0.853647	2.67356	1.20422	4.99857	3.13192
ENSMUSG00000034401	Spata6	spermatogenesis_associated_6	0.844081	2.64456	1.50533	2.23537	3.13306
ENSMUSG00000030761	Myo7a	myosin_VIIA	0.422786	1.32497	0.225786	0.532385	3.13391
ENSMUSG00000102037	Bcl2a1a	B_cell_leukemia_lymphoma_2_related_protein_A1a	0.380504	1.19796	0.887871	1.43742	3.14834
ENSMUSG00000002204	Napsa	napsin_A_aspartic_peptidase	0.13216	0.416085	0.08411	0.665667	3.14834
ENSMUSG00000045730	Adrb2	adrenergic_receptor_beta_2	1.39185	4.38562	1.11051	4.94411	3.15092
ENSMUSG00000059878	Zfp422	zinc_finger_protein_422	0.861468	2.717	1.11004	3.85504	3.15392
ENSMUSG00000026893	Gca	grancalcin	0.445432	1.40653	0.29396	1.35553	3.15767
ENSMUSG00000022090	Pdlim2	PDZ_and_LIM_domain_2	2.66806	8.43541	4.01436	13.2827	3.16163
ENSMUSG00000073987	Ggh	gamma_glutamyl_hydrolase	9.92328	31.3779	14.4659	32.8083	3.16205
ENSMUSG00000071398	2410004P03Rik	RIKEN_cDNA_2410004P03_gene	0.110747	0.350333	0.0299063	0.076066	3.16337
ENSMUSG00000032679	Cd59a	CD59a_antigen	0.962101	3.04359	1.76256	5.50682	3.16348
ENSMUSG00000028179	Cth	cystathionase_cystathionine_gamma_lyase_	1.36307	4.32264	1.15129	3.36986	3.17125
ENSMUSG00000021578	Ccdc127	coiled_coil_domain_containing_127	1.80231	5.73312	4.75937	5.50003	3.18098
ENSMUSG00000046532	Ar	androgen_receptor	0.440489	1.40226	0.414248	0.745735	3.18342
ENSMUSG00000021732	Fgf10	fibroblast_growth_factor_10	4.35346	13.8638	4.79236	15.3072	3.18454
ENSMUSG00000056078	Lipm	lipase_family_member_M	0.0659346	0.210309	0.0978961	0.103767	3.18965
ENSMUSG00000072974	Gm4787	predicted_gene_4787	0.0719844	0.229605	0.0801663	0.0226488	3.18965
ENSMUSG00000064177	Ghrl	ghrelin	0.0780409	0.248924	0.115871	0.0491329	3.18965
ENSMUSG00000055095	Spink6	serine_peptidase_inhibitor_Kazal_type_6	0.303389	0.967707	0.675746	1.33705	3.18965
ENSMUSG00000103280	Gm37277	predicted_gene_37277	0.160297	0.511291	0.0594832	0.100919	3.18965
ENSMUSG00000064272	Gpbar1	G_protein_coupled_bile_acid_receptor_1	0.165665	0.528413	0.614958	0.521495	3.18965
ENSMUSG00000031389	Arhgap4	Rho_GTPase_activating_protein_4	0.186412	0.595513	0.0952942	0.396356	3.1946
ENSMUSG00000073096	Lrrc61	leucine_rich_repeat_containing_61	0.342063	1.09481	1.73071	0.422757	3.2006
ENSMUSG00000024066	Xdh	xanthine_dehydrogenase	0.65026	2.08269	0.662925	0.672172	3.20286
ENSMUSG00000038781	Stap2	signal_transducing_adaptor_family_member_2	1.25406	4.01755	2.2168	5.60218	3.20364
ENSMUSG00000029816	Gpnmb	glycoprotein_transmembrane_nmb	48.9397	156.847	59.8064	116.523	3.2049
ENSMUSG00000039652	Cpeb3	cytoplasmic_polyadenylation_element_binding_protein_3	0.11778	0.377566	0.0763146	0.25348	3.2057
ENSMUSG00000030041	M1ap	meiosis_1_associated_protein	0.200404	0.643713	0.274672	0.698798	3.21207
ENSMUSG00000028463	Car9	carbonic_anhydrase_9	0.155082	0.498136	0.0885593	0.270389	3.21207
ENSMUSG00000038074	Fkbp14	FK506_binding_protein_14	2.41929	7.77159	5.59926	7.95831	3.21234
ENSMUSG00000075602	Ly6a	lymphocyte_antigen_6_complex_locus_A	4.16558	13.4185	14.9369	24.5382	3.22128
ENSMUSG00000091275	Gm3248	predicted_gene_3248	0.194977	0.628224	0.12867	0.190947	3.22204
[truncated: 811 more rows]

## Sheet: Down-regulation 5050
Gene ID	Gene Name	Description	PRE Total mRNA FPKM	SEN Total mRNA FPKM	PRE Polysomal mRNA FPKM	SEN Polysomal mRNA FPKM	Total mRNA SEN/PRE
ENSMUSG00000029440	Psmd9	proteasome_prosome_macropain_26S_subunit_non_ATPase_9	5.24702	3.49912	11.1446	8.24321	0.666878
ENSMUSG00000023027	Atf1	activating_transcription_factor_1	11.7309	7.82085	12.4202	10.6039	0.66669
ENSMUSG00000012117	Dhdds	dehydrodolichyl_diphosphate_synthase	2.3603	1.57358	3.26426	2.56421	0.666686
ENSMUSG00000020669	Sh3yl1	Sh3_domain_YSC_like_1	1.80566	1.20372	1.63337	1.54196	0.666636
ENSMUSG00000071151	Gm4799	predicted_gene_4799	11.7904	7.8599	35.7192	25.3419	0.666636
ENSMUSG00000037364	Srrt	serrate_RNA_effector_molecule_homolog_Arabidopsis_	14.0021	9.33397	5.97737	5.03842	0.66661
ENSMUSG00000005682	Pan2	PAN2_polyA_specific_ribonuclease_subunit_homolog_S._cerevisiae_	5.36226	3.57416	1.94603	1.61249	0.666539
ENSMUSG00000040033	Stat2	signal_transducer_and_activator_of_transcription_2	9.31905	6.2115	6.16652	5.21687	0.666538
ENSMUSG00000071072	Ptges3	prostaglandin_E_synthase_3_cytosolic_	40.459	26.9603	56.5166	31.2808	0.666361
ENSMUSG00000005813	Metap1	methionyl_aminopeptidase_1	11.1373	7.42062	11.878	8.41846	0.666286
ENSMUSG00000099597	Gm28933	predicted_gene_28933	9.14422	6.09252	8.08114	6.57414	0.66627
ENSMUSG00000035378	Shq1	SHQ1_homolog_S._cerevisiae_	1.67875	1.1184	1.6352	1.436	0.666211
ENSMUSG00000002102	Psmc3	proteasome_prosome_macropain_26S_subunit_ATPase_3	52.3025	34.8432	50.1795	43.0943	0.666185
ENSMUSG00000021270	Hsp90aa1	heat_shock_protein_90_alpha_cytosolic_class_A_member_1	185.562	123.617	78.711	82.2166	0.66618
ENSMUSG00000069020	Urm1	ubiquitin_related_modifier_1_homolog_S._cerevisiae_	6.87338	4.57851	10.9322	12.1227	0.666122
ENSMUSG00000025006	Sorbs1	sorbin_and_SH3_domain_containing_1	14.55	9.68976	7.41672	6.01614	0.665961
ENSMUSG00000054178	Gm9938	predicted_gene_9938	2.73806	1.82326	3.31279	3.00091	0.665895
ENSMUSG00000044533	Rps2	ribosomal_protein_S2	133.834	89.102	142.76	85.4561	0.665767
ENSMUSG00000052917	Senp7	SUMO1_sentrin_specific_peptidase_7	0.611231	0.406926	0.6871	0.317088	0.665747
ENSMUSG00000026816	Gtf3c5	general_transcription_factor_IIIC_polypeptide_5	4.56027	3.03581	3.66054	2.92115	0.66571
ENSMUSG00000006289	Osgep	O_sialoglycoprotein_endopeptidase	2.81455	1.87367	5.3604	4.03726	0.665709
ENSMUSG00000026933	Camsap1	calmodulin_regulated_spectrin_associated_protein_1	7.73121	5.14552	3.75117	3.14509	0.665552
ENSMUSG00000057134	Ado	2_aminoethanethiol_cysteamine_dioxygenase	12.3318	8.20376	23.1756	14.2041	0.665251
ENSMUSG00000066568	Lsm14a	LSM14_homolog_A_SCD6_S._cerevisiae_	12.0423	8.00977	11.0384	8.57716	0.665139
ENSMUSG00000022456	Sept3	septin_3	1.54269	1.02606	0.966738	1.04259	0.665111
ENSMUSG00000030509	Asb7	ankyrin_repeat_and_SOCS_box_containing_7	3.69232	2.45502	4.52322	3.17161	0.6649
ENSMUSG00000000976	Heatr6	HEAT_repeat_containing_6	5.57374	3.70531	2.5016	2.14209	0.66478
ENSMUSG00000097530	Kansl2-ps	KAT8_regulatory_NSL_complex_subunit_2_pseudogene	36.4743	24.2469	53.3912	42.2844	0.664766
ENSMUSG00000022479	Vdr	vitamin_D_receptor	0.75159	0.499383	0.704284	0.330787	0.664435
ENSMUSG00000053830	Gm9923	predicted_pseudogene_9923	5.36126	3.56202	3.8293	3.41825	0.664399
ENSMUSG00000040760	Appl1	adaptor_protein_phosphotyrosine_interaction_PH_domain_and_leucine_zipper_containing_1	8.70114	5.78021	5.32645	3.80892	0.664305
ENSMUSG00000030498	Gas2	growth_arrest_specific_2	1.24256	0.825418	3.47069	1.75767	0.664287
ENSMUSG00000031976	Urb2	URB2_ribosome_biogenesis_2_homolog_S._cerevisiae_	6.1415	4.07923	3.12981	3.00472	0.664207
ENSMUSG00000022678	Nde1	nuclear_distribution_gene_E_homolog_1_A_nidulans_	10.3963	6.90512	8.93932	7.45766	0.664191
ENSMUSG00000025428	Atp5a1	ATP_synthase_H+_transporting_mitochondrial_F1_complex_alpha_subunit_1	136.546	90.69	133.202	104.376	0.664171
ENSMUSG00000034653	Ythdc2	YTH_domain_containing_2	1.98788	1.32028	1.31521	0.979074	0.664165
ENSMUSG00000095325	Zfp870	zinc_finger_protein_870	2.15385	1.43052	1.40568	0.951462	0.664165
ENSMUSG00000024201	Kdm4b	lysine_K_specific_demethylase_4B	5.28567	3.51036	4.64763	3.15175	0.664128
ENSMUSG00000033060	Lmo7	LIM_domain_only_7	2.68054	1.78013	1.09045	0.838845	0.664092
ENSMUSG00000024622	Hmgxb3	HMG_box_domain_containing_3	20.6579	13.7172	18.8558	17.5069	0.664018
ENSMUSG00000030655	Smg1	SMG1_homolog_phosphatidylinositol_3_kinase_related_kinase_C._elegans_	9.86888	6.55176	3.42662	2.32749	0.663881
ENSMUSG00000035529	Prdm4	PR_domain_containing_4	21.5263	14.2908	20.1506	17.2744	0.663877
ENSMUSG00000038384	Setd1b	SET_domain_containing_1B	3.45235	2.29189	1.81166	1.6825	0.663865
ENSMUSG00000007867	Ift43	intraflagellar_transport_43	20.2776	13.4596	28.3188	30.5976	0.663765
ENSMUSG00000074909	Ranbp6	RAN_binding_protein_6	3.63936	2.41549	3.26554	1.91154	0.663713
ENSMUSG00000022671	Mzt2	mitotic_spindle_organizing_protein_2	8.06028	5.34911	18.9333	9.95124	0.663638
ENSMUSG00000025917	Cops5	COP9_constitutive_photomorphogenic_homolog_subunit_5_Arabidopsis_thaliana_	21.6248	14.3504	23.8385	17.1375	0.663608
ENSMUSG00000020522	Mfap3	microfibrillar_associated_protein_3	5.46021	3.62332	2.90051	2.38629	0.663586
ENSMUSG00000027259	Adal	adenosine_deaminase_like	0.734099	0.487129	0.756165	0.691217	0.663574
ENSMUSG00000039069	Mtg2	mitochondrial_ribosome_associated_GTPase_2	1.62275	1.07641	3.29698	2.11072	0.663324
ENSMUSG00000031706	Rfx1	regulatory_factor_X_1_influences_HLA_class_II_expression_	8.54735	5.66896	5.86268	4.77016	0.663242
ENSMUSG00000041684	Bivm	basic_immunoglobulin_like_variable_motif_containing	2.57415	1.70728	3.54796	2.25457	0.663238
ENSMUSG00000006392	Med8	mediator_complex_subunit_8	7.43407	4.93009	7.35149	4.81294	0.663175
ENSMUSG00000054675	Tmem119	transmembrane_protein_119	19.7554	13.1002	95.4402	45.426	0.663117
ENSMUSG00000038398	Upf3a	UPF3_regulator_of_nonsense_transcripts_homolog_A_yeast_	33.5002	22.2102	30.4595	27.23	0.662985
ENSMUSG00000020169	Best3	bestrophin_3	0.114613	0.0759712	0.145886	0.10308	0.662849
ENSMUSG00000068373	D430041D05Rik	RIKEN_cDNA_D430041D05_gene	0.0145855	0.00966796	0.00928257	0.00262253	0.662849
ENSMUSG00000108103	RP23-418F10.1	-	0.484655	0.321253	0.514002	0.435888	0.662849
ENSMUSG00000033948	Zswim5	zinc_finger_SWIM_type_containing_5	0.111656	0.0740114	0.0829002	0.0702969	0.662849
ENSMUSG00000105006	Gm9484	predicted_gene_9484	0.537762	0.356455	0.684428	0.580438	0.662849
ENSMUSG00000074398	Gm15441	predicted_gene_15441	0.134789	0.089345	0.114367	0.218217	0.662849
ENSMUSG00000027401	Tgm3	transglutaminase_3_E_polypeptide	0.0753647	0.0499554	0.127892	0.0135509	0.662849
ENSMUSG00000002664	Pspn	persephin	0.657454	0.435793	1.53411	0.827842	0.662849
ENSMUSG00000087235	Gm4750	predicted_gene_4750	0.0932475	0.061809	0.138465	0.0335492	0.662849
ENSMUSG00000049112	Oxtr	oxytocin_receptor	0.0369891	0.0245182	0.0313848	0.0266163	0.662849
ENSMUSG00000063354	Slc39a4	solute_carrier_family_39_zinc_transporter_member_4	0.140123	0.0928803	0.743104	0.176438	0.662849
ENSMUSG00000084960	B430010I23Rik	RIKEN_cDNA_B430010I23_gene	0.0886077	0.0587335	0.093973	0.015932	0.662849
ENSMUSG00000096983	2010015M23Rik	RIKEN_cDNA_2010015M23_gene	0.519822	0.344563	0.385946	0.280537	0.662849
ENSMUSG00000097403	9230116N13Rik	RIKEN_cDNA_9230116N13_gene	0.131242	0.0869933	0.0417628	0.0472189	0.662849
ENSMUSG00000043102	Qrfp	pyroglutamylated_RFamide_peptide	0.106468	0.0705725	0.022578	0.0383059	0.662849
ENSMUSG00000032495	Lrrc2	leucine_rich_repeat_containing_2	0.0730504	0.0484214	0.0774738	0.10513	0.662849
ENSMUSG00000028730	Cfap57	cilia_and_flagella_associated_protein_57	0.0709547	0.0470323	0.0451574	0.102114	0.662849
ENSMUSG00000085596	Gm11476	predicted_gene_11476	0.15435	0.102311	0.392894	0.222132	0.662849
ENSMUSG00000103694	Gm37530	predicted_gene_37530	0.063186	0.0418827	0.0133994	0.0113611	0.662849
ENSMUSG00000102740	Gm37599	predicted_gene_37599	0.637287	0.422425	0.540731	0.343874	0.662849
ENSMUSG00000037660	Gdf7	growth_differentiation_factor_7	0.221488	0.146813	0.281921	0.159376	0.662849
ENSMUSG00000056215	Lrguk	leucine_rich_repeats_and_guanylate_kinase_domain_containing	0.07434	0.0492762	0.110389	0.0133667	0.662849
ENSMUSG00000078349	AW011738	expressed_sequence_AW011738	0.168633	0.111778	0.679654	0.606717	0.662849
ENSMUSG00000048442	Smim5	small_integral_membrane_protein_5	0.26522	0.175801	0.42195	0.119266	0.662849
ENSMUSG00000068696	Gpr88	G_protein_coupled_receptor_88	0.0764181	0.0506537	0.275583	0.0687287	0.662849
ENSMUSG00000031877	Ces2g	carboxylesterase_2G	0.327002	0.216753	0.346829	0.254901	0.662849
ENSMUSG00000027713	1810062G17Rik	RIKEN_cDNA_1810062G17_gene	1.02623	0.680238	0.943291	0.923032	0.662849
ENSMUSG00000057132	Rpgrip1	retinitis_pigmentosa_GTPase_regulator_interacting_protein_1	0.0145263	0.00962876	0.0030805	0.00783827	0.662849
ENSMUSG00000050423	Ppp1r3g	protein_phosphatase_1_regulatory_inhibitor_subunit_3G	0.116021	0.0769046	0.172282	0.0417429	0.662849
ENSMUSG00000052525	Spdya	speedy_RINGO_cell_cycle_regulator_family_member_A	0.162648	0.107811	0.0690024	0.0585185	0.662849
ENSMUSG00000099655	2310034G01Rik	RIKEN_cDNA_2310034G01_gene	0.152462	0.10106	0.226394	0.0274134	0.662849
ENSMUSG00000091515	Zfp422-rs1	zinc_finger_protein_422_related_sequence_1	3.97266	2.63321	1.02998	2.46155	0.662832
ENSMUSG00000020102	Slc16a7	solute_carrier_family_16_monocarboxylic_acid_transporters_member_7	0.532024	0.352642	0.32446	0.490495	0.66283
ENSMUSG00000097577	6230400D17Rik	RIKEN_cDNA_6230400D17_gene	1.60429	1.06337	1.7441	1.15437	0.66283
ENSMUSG00000068206	Pick1	protein_interacting_with_C_kinase_1	1.26881	0.841001	1.11765	1.13349	0.662829
ENSMUSG00000054519	Zfp867	zinc_finger_protein_867	2.92269	1.93724	3.25491	2.13591	0.662828
ENSMUSG00000022096	Hr	hairless	0.410468	0.272069	0.509988	0.295356	0.662827
ENSMUSG00000045867	Cradd	CASP2_and_RIPK1_domain_containing_adaptor_with_death_domain	1.88869	1.25186	2.56409	1.83468	0.662819
ENSMUSG00000031428	Zcchc18	zinc_finger_CCHC_domain_containing_18	0.352446	0.233608	0.426148	0.234587	0.662819
ENSMUSG00000074580	4931440P22Rik	RIKEN_cDNA_4931440P22_gene	0.226675	0.150245	0.298116	0.163109	0.662819
ENSMUSG00000062519	Zfp398	zinc_finger_protein_398	1.42117	0.941484	0.604885	0.493677	0.66247
ENSMUSG00000024270	Slc39a6	solute_carrier_family_39_metal_ion_transporter_member_6	65.2	43.1928	34.274	28.2033	0.662466
ENSMUSG00000006215	Zbtb17	zinc_finger_and_BTB_domain_containing_17	5.14172	3.40595	7.23506	4.63394	0.662414
ENSMUSG00000058258	Idi1	isopentenyl_diphosphate_delta_isomerase	6.8569	4.54187	19.0959	6.91688	0.66238
ENSMUSG00000019863	Qrsl1	glutaminyl_tRNA_synthase_glutamine_hydrolyzing_like_1	3.17841	2.10501	2.91276	1.8757	0.662283
ENSMUSG00000032280	Tle3	transducin_like_enhancer_of_split_3_homolog_of_Drosophila_E_spl_	2.47502	1.63816	2.70528	1.71464	0.661875
ENSMUSG00000011114	Tbrg1	transforming_growth_factor_beta_regulated_gene_1	36.6523	24.2558	34.8583	28.3006	0.661781
ENSMUSG00000072623	Zfp9	zinc_finger_protein_9	5.85753	3.87596	7.20102	4.09777	0.661705
ENSMUSG00000048503	Tmem136	transmembrane_protein_136	3.34526	2.21312	1.66207	1.77788	0.661567
ENSMUSG00000018846	Pank3	pantothenate_kinase_3	13.3025	8.80028	20.5236	12.5936	0.66155
ENSMUSG00000029147	Ppm1g	protein_phosphatase_1G_formerly_2C_magnesium_dependent_gamma_isoform	26.8685	17.7748	25.6112	20.0246	0.661548
ENSMUSG00000038214	Bend3	BEN_domain_containing_3	2.99076	1.97849	2.39395	2.27043	0.661534
ENSMUSG00000035754	Wdr18	WD_repeat_domain_18	44.7147	29.5782	88.4615	67.5218	0.661487
ENSMUSG00000017817	Jph2	junctophilin_2	24.0152	15.8763	45.9018	22.3016	0.661093
ENSMUSG00000058291	Zfp68	zinc_finger_protein_68	2.69146	1.77929	2.00292	1.50498	0.661089
ENSMUSG00000033845	Mrpl15	mitochondrial_ribosomal_protein_L15	3.32009	2.19482	3.99516	3.40573	0.661073
ENSMUSG00000031904	Slc7a6	solute_carrier_family_7_cationic_amino_acid_transporter_y+_system_member_6	18.8698	12.4738	14.4971	12.2038	0.661046
ENSMUSG00000031787	Katnb1	katanin_p80_WD40_containing_subunit_B_1	14.324	9.46851	23.9524	14.5673	0.661024
ENSMUSG00000038268	Ovca2	candidate_tumor_suppressor_in_ovarian_cancer_2	3.4546	2.28333	5.78787	3.64427	0.660952
ENSMUSG00000105340	Gm42878	predicted_gene_42878	3.13651	2.07304	2.14956	2.02543	0.660939
ENSMUSG00000024767	Otub1	OTU_domain_ubiquitin_aldehyde_binding_1	40.1876	26.559	44.9692	34.2294	0.660874
ENSMUSG00000031433	Rbm41	RNA_binding_motif_protein_41	0.599641	0.396255	0.804061	0.37068	0.660821
ENSMUSG00000028398	Tmem261	transmembrane_protein_261	27.2159	17.9797	57.6305	35.3303	0.660633
ENSMUSG00000035678	Tnfsf9	tumor_necrosis_factor_ligand_superfamily_member_9	12.2698	8.10279	9.99647	10.4827	0.660383
ENSMUSG00000029174	Tbc1d1	TBC1_domain_family_member_1	8.62441	5.69489	7.5651	5.25524	0.660322
ENSMUSG00000052146	Rps10	ribosomal_protein_S10	8.66375	5.72075	12.5605	7.72153	0.660308
ENSMUSG00000037214	Thap1	THAP_domain_containing_apoptosis_associated_protein_1	2.53946	1.67676	4.00289	3.32078	0.660283
ENSMUSG00000071451	Psmg4	proteasome_prosome_macropain_assembly_chaperone_4	11.6997	7.72506	24.4109	19.4168	0.660278
ENSMUSG00000033751	Gadd45gip1	growth_arrest_and_DNA_damage_inducible_gamma_interacting_protein_1	19.4747	12.8581	40.8455	28.6366	0.660246
ENSMUSG00000028318	Polr1e	polymerase_RNA_I_polypeptide_E	5.30335	3.50114	4.10366	2.98427	0.660175
ENSMUSG00000033295	Ptprf	protein_tyrosine_phosphatase_receptor_type_F	13.5117	8.91987	8.80656	7.00276	0.660156
ENSMUSG00000038517	Tbkbp1	TBK1_binding_protein_1	4.37915	2.89082	8.14142	5.03402	0.660134
ENSMUSG00000033808	Tmem87a	transmembrane_protein_87A	6.22546	4.10963	3.56363	2.1882	0.660133
ENSMUSG00000055762	Eef1d	eukaryotic_translation_elongation_factor_1_delta_guanine_nucleotide_exchange_protein_	13.7132	9.05223	16.0813	11.5345	0.660111
ENSMUSG00000054752	Fsd1l	fibronectin_type_III_and_SPRY_domain_containing_1_like	0.749922	0.495008	0.738266	0.255644	0.66008
ENSMUSG00000027455	Nsfl1c	NSFL1_p97_cofactor_p47_	17.0312	11.2372	18.2998	13.8549	0.659799
ENSMUSG00000008489	Elavl2	ELAV_embryonic_lethal_abnormal_vision_Drosophila_like_2_Hu_antigen_B_	0.271501	0.179133	0.377259	0.360703	0.659788
ENSMUSG00000046985	Tapt1	transmembrane_anterior_posterior_transformation_1	5.32453	3.51243	3.91749	3.13384	0.659669
ENSMUSG00000061518	Cox5b	cytochrome_c_oxidase_subunit_Vb	26.3652	17.3907	57.059	47.1647	0.659609
ENSMUSG00000097537	2610020C07Rik	RIKEN_cDNA_2610020C07_gene	0.776231	0.511988	0.474614	0.210817	0.659582
ENSMUSG00000092595	Gm20427	predicted_gene_20427	1.22628	0.808826	0.785489	0.166524	0.659578
ENSMUSG00000040459	Arglu1	arginine_and_glutamate_rich_1	34.3193	22.6357	27.9336	13.761	0.659561
ENSMUSG00000022952	Runx1	runt_related_transcription_factor_1	2.28164	1.50464	1.65409	1.61804	0.659457
ENSMUSG00000027367	Stard7	START_domain_containing_7	8.55608	5.64212	4.12845	2.77374	0.659428
ENSMUSG00000022515	Anks3	ankyrin_repeat_and_sterile_alpha_motif_domain_containing_3	15.3297	10.1075	17.9973	12.3046	0.65934
ENSMUSG00000027933	Ints3	integrator_complex_subunit_3	12.3393	8.13558	8.4925	5.96232	0.659325
ENSMUSG00000027649	Ctnnbl1	catenin_beta_like_1	17.3797	11.4582	22.8954	15.7311	0.659287
ENSMUSG00000020463	Smek2	SMEK_homolog_2_suppressor_of_mek1_Dictyostelium_	10.9331	7.20764	11.6704	5.10462	0.659251
ENSMUSG00000058443	Rpl10-ps3	ribosomal_protein_L10_pseudogene_3	5.27984	3.47972	7.66184	3.32428	0.659058
ENSMUSG00000002059	Rab34	RAB34_member_RAS_oncogene_family	16.7466	11.0356	32.3807	23.2422	0.658976
ENSMUSG00000037455	Slc18b1	solute_carrier_family_18_subfamily_B_member_1	2.67947	1.76566	4.02516	2.71764	0.65896
ENSMUSG00000040021	Lats1	large_tumor_suppressor	12.0632	7.94904	9.33035	7.84261	0.658951
ENSMUSG00000092203	1110038B12Rik	RIKEN_cDNA_1110038B12_gene	18.1361	11.9508	7.70585	9.02815	0.658951
ENSMUSG00000048170	Mcmbp	MCM_minichromosome_maintenance_deficient_binding_protein	14.722	9.70075	9.47191	7.12691	0.65893
ENSMUSG00000025324	Atp10a	ATPase_class_V_type_10A	4.42828	2.91764	3.61411	3.71065	0.658867
ENSMUSG00000041415	Dicer1	dicer_1_ribonuclease_type_III	10.5207	6.93	3.87869	3.29494	0.658699
ENSMUSG00000036898	Zfp157	zinc_finger_protein_157	0.908614	0.59849	0.809516	0.424973	0.658685
ENSMUSG00000026179	Pnkd	paroxysmal_nonkinesiogenic_dyskinesia	1.475	0.971387	3.20344	2.14812	0.658568
ENSMUSG00000021488	Nsd1	nuclear_receptor_binding_SET_domain_protein_1	12.2058	8.03434	6.86704	4.54738	0.658242
ENSMUSG00000006732	Mettl1	methyltransferase_like_1	4.91081	3.23241	10.3448	6.33108	0.658224
ENSMUSG00000003099	Ppp5c	protein_phosphatase_5_catalytic_subunit	21.3792	14.0713	23.7551	17.9863	0.65818
ENSMUSG00000027620	Rbm39	RNA_binding_motif_protein_39	14.5255	9.55975	13.8905	7.62414	0.658138
ENSMUSG00000021392	Nol8	nucleolar_protein_8	11.8381	7.79097	5.36076	3.25098	0.658127
ENSMUSG00000051989	Smim11	small_integral_membrane_protein_11	16.9613	11.1618	21.0159	15.5118	0.658071
ENSMUSG00000090077	Lime1	Lck_interacting_transmembrane_adaptor_1	1.02455	0.674206	0.541252	0.297721	0.65805
ENSMUSG00000017677	Wsb1	WD_repeat_and_SOCS_box_containing_1	23.529	15.4814	14.3733	11.1502	0.657971
ENSMUSG00000033554	Dph5	DPH5_homolog_S._cerevisiae_	1.58623	1.04348	0.948604	0.700469	0.657833
ENSMUSG00000050530	Fam171a1	family_with_sequence_similarity_171_member_A1	7.30015	4.80166	6.46519	5.07763	0.657748
ENSMUSG00000071350	Setdb2	SET_domain_bifurcated_2	1.90482	1.25289	1.56052	1.112	0.657747
ENSMUSG00000032480	Dhx30	DEAH_Asp_Glu_Ala_His_box_polypeptide_30	4.32928	2.84691	4.40497	3.57795	0.657594
ENSMUSG00000056537	Rlim	ring_finger_protein_LIM_domain_interacting	21.8307	14.3552	18.24	12.7355	0.65757
ENSMUSG00000027079	Clp1	CLP1_cleavage_and_polyadenylation_factor_I_subunit	1.64656	1.08263	3.37327	2.48365	0.657511
ENSMUSG00000039693	Msantd3	Myb_SANT_like_DNA_binding_domain_containing_3	6.61236	4.34764	8.29019	6.0582	0.657501
ENSMUSG00000039801	2410089E03Rik	RIKEN_cDNA_2410089E03_gene	2.73827	1.79999	1.00418	0.931409	0.657347
ENSMUSG00000002949	Timm44	translocase_of_inner_mitochondrial_membrane_44	6.79281	4.46518	4.11999	3.90307	0.657339
ENSMUSG00000050944	Efcab5	EF_hand_calcium_binding_domain_5	0.176547	0.116043	0.0436885	0.037049	0.657295
ENSMUSG00000056380	Gpr50	G_protein_coupled_receptor_50	0.322915	0.212251	0.127861	0.203308	0.657295
ENSMUSG00000038371	Sbf2	SET_binding_factor_2	5.76493	3.78881	3.55552	3.0119	0.657217
ENSMUSG00000036281	Snapc4	small_nuclear_RNA_activating_complex_polypeptide_4	3.29755	2.16704	1.25152	0.943942	0.657167
ENSMUSG00000016619	Nup50	nucleoporin_50	27.8325	18.2879	26.7155	18.9427	0.65707
ENSMUSG00000074637	Sox2	SRY_sex_determining_region_Y_box_2	3.0949	2.03344	3.05299	2.23474	0.657028
ENSMUSG00000015748	Prpf3	PRP3_pre_mRNA_processing_factor_3_homolog_yeast_	6.07386	3.99013	3.06631	2.16914	0.656935
ENSMUSG00000042616	Oscp1	organic_solute_carrier_partner_1	1.02464	0.672916	1.27534	1.04359	0.656736
ENSMUSG00000033763	Mtss1l	metastasis_suppressor_1_like	5.05268	3.31795	7.97006	4.73536	0.656671
ENSMUSG00000017778	Cox7c	cytochrome_c_oxidase_subunit_VIIc	2.67973	1.75945	2.17722	0.891337	0.656578
ENSMUSG00000042213	Zfand4	zinc_finger_AN1_type_domain_4	0.732756	0.481109	0.533773	0.226323	0.656575
ENSMUSG00000030051	Aplf	aprataxin_and_PNKP_like_factor	1.56631	1.0284	1.64123	1.36948	0.656574
ENSMUSG00000026213	Stk11ip	serine_threonine_kinase_11_interacting_protein	2.99627	1.96716	2.9514	2.24761	0.656538
ENSMUSG00000041716	Gm20604	predicted_gene_20604	6.27564	4.12007	7.00081	5.09448	0.656518
ENSMUSG00000024118	1600002H07Rik	RIKEN_cDNA_1600002H07_gene	1.99048	1.3067	2.41481	1.20524	0.656479
ENSMUSG00000022428	Cby1	chibby_homolog_1_Drosophila_	17.5051	11.4908	37.8084	24.1973	0.656427
ENSMUSG00000075327	Zbtb2	zinc_finger_and_BTB_domain_containing_2	4.55704	2.99085	1.11044	1.56946	0.656313
ENSMUSG00000038346	Zfp384	zinc_finger_protein_384	3.46988	2.2771	2.64328	2.07944	0.656247
ENSMUSG00000031358	Msl3	male_specific_lethal_3_homolog_Drosophila_	9.77104	6.40897	13.8701	9.86601	0.655915
ENSMUSG00000030611	Mrps11	mitochondrial_ribosomal_protein_S11	7.28639	4.7789	22.5654	12.4214	0.655867
ENSMUSG00000035666	Gtf3c4	general_transcription_factor_IIIC_polypeptide_4	7.74059	5.07666	7.63688	4.89106	0.655849
ENSMUSG00000038453	Srcin1	SRC_kinase_signaling_inhibitor_1	0.107107	0.07022	0.0968094	0.0293175	0.655605
ENSMUSG00000087480	Gm15910	predicted_gene_15910	0.344646	0.225952	0.0889994	0.150954	0.655605
ENSMUSG00000005846	Rsl1d1	ribosomal_L1_domain_containing_1	68.1284	44.6574	47.3111	34.5741	0.655489
ENSMUSG00000029554	Mad1l1	MAD1_mitotic_arrest_deficient_1_like_1	11.2597	7.38021	8.49306	6.85713	0.655454
ENSMUSG00000035247	Hectd1	HECT_domain_containing_1	27.1905	17.8164	9.49388	8.09787	0.655244
ENSMUSG00000056900	Usp13	ubiquitin_specific_peptidase_13_isopeptidase_T_3_	2.12936	1.39501	1.12096	1.1604	0.655131
ENSMUSG00000041360	Pum3	pumilio_RNA_binding_family_member_3	46.7435	30.6227	19.8584	17.472	0.655124
ENSMUSG00000067148	Polr1c	polymerase_RNA_I_polypeptide_C	11.8895	7.78797	14.3125	10.0398	0.65503
ENSMUSG00000054951	9130008F23Rik	RIKEN_cDNA_9130008F23_gene	5.25812	3.44422	3.7967	3.86885	0.655029
ENSMUSG00000053600	Zfp472	zinc_finger_protein_472	2.75431	1.80391	2.17014	1.5808	0.654939
ENSMUSG00000022974	Paxbp1	PAX3_and_PAX7_binding_protein_1	7.74038	5.06891	2.78711	1.13421	0.654866
ENSMUSG00000033036	Gm7879	predicted_pseudogene_7879	1.95894	1.28275	3.04956	1.59146	0.654815
ENSMUSG00000023259	Slc26a6	solute_carrier_family_26_member_6	0.755892	0.494877	0.950269	0.729942	0.654693
ENSMUSG00000020918	Kat2a	K_lysine_acetyltransferase_2A	20.2075	13.2293	21.3066	17.6267	0.654674
ENSMUSG00000030662	Ipo5	importin_5	128.863	84.3599	69.0573	55.6809	0.654648
ENSMUSG00000028948	Nol9	nucleolar_protein_9	11.6195	7.60659	10.1413	6.81161	0.654639
ENSMUSG00000031485	Prosc	proline_synthetase_co_transcribed	20.8149	13.626	14.0451	12.7512	0.65463
ENSMUSG00000052707	Tnrc6a	trinucleotide_repeat_containing_6a	5.70612	3.73527	2.15327	2.02491	0.654608
ENSMUSG00000028688	Toe1	target_of_EGR1_member_1_nuclear_	3.36723	2.20418	3.37469	2.35456	0.654597
ENSMUSG00000031385	Plxnb3	plexin_B3	0.192746	0.12612	0.110078	0.0809015	0.654332
ENSMUSG00000057457	Phex	phosphate_regulating_endopeptidase_homolog_X_linked	0.250217	0.163725	0.400118	0.145423	0.654332
ENSMUSG00000005687	Bcas2	breast_carcinoma_amplified_sequence_2	6.26267	4.09785	7.11831	5.64996	0.65433
ENSMUSG00000061371	Zfp873	zinc_finger_protein_873	1.83437	1.20028	1.64131	0.947642	0.654327
ENSMUSG00000025157	Zdhhc16	zinc_finger_DHHC_domain_containing_16	32.8661	21.5024	39.1576	31.7058	0.654242
ENSMUSG00000014195	Dnajc7	DnaJ_Hsp40_homolog_subfamily_C_member_7	26.2621	17.1788	15.5193	12.3581	0.654128
ENSMUSG00000003808	Farsa	phenylalanyl_tRNA_synthetase_alpha_subunit	13.2625	8.67525	15.6532	9.21525	0.654119
ENSMUSG00000022364	Tbc1d31	TBC1_domain_family_member_31	2.20421	1.44151	1.24541	0.72771	0.653983
ENSMUSG00000015377	Dennd6b	DENN_MADD_domain_containing_6B	1.43983	0.941554	0.975726	0.717929	0.653934
ENSMUSG00000036873	2410004B18Rik	RIKEN_cDNA_2410004B18_gene	3.54206	2.31612	4.84705	4.01205	0.653892
ENSMUSG00000078452	Raet1d	retinoic_acid_early_transcript_delta	3.39839	2.22183	3.6241	2.37309	0.653787
ENSMUSG00000007603	Dus3l	dihydrouridine_synthase_3_like_S._cerevisiae_	20.9932	13.7227	19.1456	14.6295	0.653672
ENSMUSG00000024970	AI846148	expressed_sequence_AI846148	13.6508	8.92294	30.5917	21.2402	0.653659
ENSMUSG00000039959	Hip1	huntingtin_interacting_protein_1	8.14498	5.32398	6.13137	3.88146	0.653652
ENSMUSG00000061650	Med9	mediator_complex_subunit_9	18.8046	12.2913	30.6771	25.7815	0.653632
ENSMUSG00000029478	Ncor2	nuclear_receptor_co_repressor_2	20.83	13.6151	7.83391	7.61521	0.653628
ENSMUSG00000026977	March7	membrane_associated_ring_finger_C3HC4_7	4.64301	3.03472	2.57185	2.33023	0.65361
ENSMUSG00000059409	Ppp2r5d	protein_phosphatase_2_regulatory_subunit_B_delta	64.3742	42.074	66.9415	49.8136	0.653585
ENSMUSG00000047879	Usp14	ubiquitin_specific_peptidase_14	26.7465	17.4809	13.6796	10.8002	0.653579
ENSMUSG00000030303	Far2	fatty_acyl_CoA_reductase_2	0.830595	0.54279	0.356107	0.279891	0.653495
ENSMUSG00000028932	Psmc2	proteasome_prosome_macropain_26S_subunit_ATPase_2	47.3759	30.9581	31.6743	29.4977	0.653457
ENSMUSG00000031365	Zfp275	zinc_finger_protein_275	8.77004	5.73019	7.89449	5.72202	0.653383
ENSMUSG00000056851	Pcbp2	poly_rC_binding_protein_2	137.965	90.1351	133.502	109.988	0.653319
ENSMUSG00000036412	Arsi	arylsulfatase_i	1.3019	0.850537	4.77737	2.75116	0.653306
ENSMUSG00000021360	Gcnt2	glucosaminyl_N_acetyl_transferase_2_I_branching_enzyme	2.75159	1.79763	2.91173	2.87546	0.653305
ENSMUSG00000024276	Zfp397	zinc_finger_protein_397	8.11351	5.29854	5.19255	2.87091	0.653051
ENSMUSG00000041235	Chd7	chromodomain_helicase_DNA_binding_protein_7	0.816493	0.533194	0.0935015	0.13744	0.653029
ENSMUSG00000020866	Cacna1g	calcium_channel_voltage_dependent_T_type_alpha_1G_subunit	1.64331	1.07305	2.6705	1.53751	0.652979
ENSMUSG00000030779	Rbbp6	retinoblastoma_binding_protein_6	8.44296	5.51208	2.52838	1.71468	0.652862
ENSMUSG00000000915	Hip1r	huntingtin_interacting_protein_1_related	3.12863	2.04248	1.87539	1.68937	0.652835
ENSMUSG00000044030	Irf2bp1	interferon_regulatory_factor_2_binding_protein_1	19.7029	12.8627	43.5707	21.9809	0.65283
ENSMUSG00000021731	Mrps30	mitochondrial_ribosomal_protein_S30	37.463	24.4557	56.5016	38.2191	0.652796
ENSMUSG00000001039	B9d1	B9_protein_domain_1	5.15481	3.36498	17.9595	10.7342	0.652783
ENSMUSG00000024642	Tle4	transducin_like_enhancer_of_split_4_homolog_of_Drosophila_E_spl_	3.8829	2.53441	4.09117	2.75133	0.65271
ENSMUSG00000024381	Bin1	bridging_integrator_1	70.8014	46.2038	92.1864	66.2833	0.652583
ENSMUSG00000107369	Gstm2-ps1	glutathione_S_transferase_mu_2_muscle_pseudogene_1	4.33668	2.8296	6.84196	4.18096	0.65248
ENSMUSG00000033016	Nfatc1	nuclear_factor_of_activated_T_cells_cytoplasmic_calcineurin_dependent_1	4.2996	2.80537	2.93451	2.92564	0.652472
ENSMUSG00000053113	Socs3	suppressor_of_cytokine_signaling_3	9.96528	6.50206	34.1184	18.9252	0.652471
ENSMUSG00000086782	E130102H24Rik	RIKEN_cDNA_E130102H24_gene	0.665711	0.434334	0.185357	0.0523673	0.652436
ENSMUSG00000100261	Gm6473	predicted_gene_6473	0.588687	0.38408	0.710197	1.06559	0.652436
ENSMUSG00000099137	Gm10603	predicted_gene_10603	0.0974834	0.0636017	0.0180985	0.0153444	0.652436
ENSMUSG00000028758	Kif17	kinesin_family_member_17	0.121306	0.0791447	0.123836	0.0190942	0.652436
ENSMUSG00000089762	Ier5l	immediate_early_response_5_like	36.3219	23.693	97.3474	65.4828	0.652306
ENSMUSG00000009470	Tnpo1	transportin_1	15.2622	9.95447	11.6226	9.96402	0.652232
ENSMUSG00000020091	Eif4ebp2	eukaryotic_translation_initiation_factor_4E_binding_protein_2	18.002	11.7394	21.8529	15.1001	0.652115
ENSMUSG00000028453	Fancg	Fanconi_anemia_complementation_group_G	1.24768	0.813592	1.55224	1.16348	0.652082
ENSMUSG00000079941	Gm11273	predicted_gene_11273	112.096	73.0898	252.727	195.346	0.652028
ENSMUSG00000027774	Gfm1	G_elongation_factor_mitochondrial_1	21.3782	13.9373	11.8036	10.4375	0.651942
ENSMUSG00000024908	Ppp6r3	protein_phosphatase_6_regulatory_subunit_3	26.4138	17.2201	19.0819	13.9167	0.651933
ENSMUSG00000059058	Tma7-ps	translational_machinery_associated_7_homolog_S._cerevisiae_pseudogene	167.802	109.37	129.838	135.405	0.65178
ENSMUSG00000037608	Bclaf1	BCL2_associated_transcription_factor_1	14.075	9.17199	7.64418	5.28317	0.651651
ENSMUSG00000078812	Eif5a	eukaryotic_translation_initiation_factor_5A	170.427	111.057	510.778	331.205	0.65164
ENSMUSG00000050721	Plekho2	pleckstrin_homology_domain_containing_family_O_member_2	45.0632	29.364	55.0105	45.1252	0.651617
ENSMUSG00000026632	Tatdn3	TatD_DNase_domain_containing_3	1.32453	0.863033	0.971243	1.09134	0.651577
ENSMUSG00000028405	Aco1	aconitase_1	23.9668	15.6156	13.482	9.92073	0.651549
ENSMUSG00000025898	Cwf19l2	CWF19_like_2_cell_cycle_control_S._pombe_	4.57238	2.97845	3.1439	1.82942	0.6514
ENSMUSG00000045252	Zfp574	zinc_finger_protein_574	6.31118	4.11092	6.59792	5.09266	0.651371
ENSMUSG00000078656	Vps25	vacuolar_protein_sorting_25_yeast_	6.44944	4.20011	13.4499	9.32708	0.651235
ENSMUSG00000097467	Gm26737	predicted_gene_26737	1.18689	0.772908	0.803905	0.970167	0.651206
ENSMUSG00000091697	Eif3s6-ps2	eukaryotic_translation_initiation_factor_3_subunit_6_pseudogene_2	57.9355	37.7276	61.5776	42.2366	0.6512
ENSMUSG00000018500	Adora2b	adenosine_A2b_receptor	5.50152	3.58258	8.77823	5.6819	0.651199
ENSMUSG00000019467	Arhgef25	Rho_guanine_nucleotide_exchange_factor_GEF_25	38.6066	25.1383	42.3164	41.2402	0.65114
ENSMUSG00000044018	Mrpl50	mitochondrial_ribosomal_protein_L50	25.9658	16.9038	26.0482	17.6876	0.651001
ENSMUSG00000027651	Rprd1b	regulation_of_nuclear_pre_mRNA_domain_containing_1B	1.47793	0.962118	1.55261	1.40528	0.65099
ENSMUSG00000039148	Sart1	squamous_cell_carcinoma_antigen_recognized_by_T_cells_1	25.0708	16.3206	12.0759	11.3088	0.650979
ENSMUSG00000038902	Pogz	pogo_transposable_element_with_ZNF_domain	2.32221	1.51162	1.0512	0.817419	0.650942
ENSMUSG00000049878	Rlf	rearranged_L_myc_fusion_sequence	7.40769	4.82092	2.81059	2.31942	0.6508
ENSMUSG00000014550	Rbsn	rabenosyn_RAB_effector	6.15735	4.00673	6.67924	4.77716	0.650723
ENSMUSG00000028958	Tmub1	transmembrane_and_ubiquitin_like_domain_containing_1	2.57734	1.67709	8.53156	5.28774	0.650704
ENSMUSG00000097919	Gm27021	predicted_gene_27021	2.40799	1.56688	6.36632	5.02904	0.650701
ENSMUSG00000044791	Setd2	SET_domain_containing_2	6.66292	4.33552	2.15052	1.75142	0.650694
ENSMUSG00000020063	Sirt1	sirtuin_1	3.15667	2.05382	2.67309	2.04868	0.650626
ENSMUSG00000029246	Ppat	phosphoribosyl_pyrophosphate_amidotransferase	4.88053	3.17514	4.59227	2.78969	0.650574
ENSMUSG00000005609	Ctr9	Ctr9_Paf1_RNA_polymerase_II_complex_component_homolog_S._cerevisiae_	11.8611	7.71644	5.61918	3.7083	0.650565
ENSMUSG00000011427	Zfp790	zinc_finger_protein_790	4.62609	3.00856	3.24779	2.43737	0.650347
ENSMUSG00000025492	Ifitm3	interferon_induced_transmembrane_protein_3	173.807	113.028	531.477	414.741	0.650307
ENSMUSG00000024683	Mrpl16	mitochondrial_ribosomal_protein_L16	23.291	15.1421	40.4764	28.4794	0.650125
ENSMUSG00000025195	Dnmbp	dynamin_binding_protein	9.21016	5.98689	4.30594	3.80083	0.650031
ENSMUSG00000046139	Patl1	protein_associated_with_topoisomerase_II_homolog_1_yeast_	17.7295	11.5244	12.9048	10.0139	0.650013
ENSMUSG00000056014	A430033K04Rik	RIKEN_cDNA_A430033K04_gene	0.846447	0.550166	0.790964	0.569695	0.649971
ENSMUSG00000024829	Mrpl21	mitochondrial_ribosomal_protein_L21	10.6285	6.90807	17.7741	11.4718	0.649957
ENSMUSG00000014355	Anapc1	anaphase_promoting_complex_subunit_1	13.4399	8.73532	6.72455	4.84179	0.649953
ENSMUSG00000094935	Gm9726	predicted_gene_9726	2.99055	1.94355	4.5981	4.32664	0.649899
ENSMUSG00000035769	Xylb	xylulokinase_homolog_H._influenzae_	3.82908	2.48833	2.3976	2.193	0.64985
ENSMUSG00000001440	Kpnb1	karyopherin_importin_beta_1	137.462	89.3268	69.1327	57.4989	0.649828
ENSMUSG00000036513	Commd2	COMM_domain_containing_2	8.4398	5.4843	13.7132	9.58435	0.649814
ENSMUSG00000081176	H3f3a-ps2	H3_histone_family_3A_pseudogene_2	52.2094	33.9238	119.665	75.8372	0.649765
ENSMUSG00000027014	Cwc22	CWC22_spliceosome_associated_protein_homolog_S._cerevisiae_	4.13115	2.68408	2.52361	1.86023	0.649718
ENSMUSG00000020741	Cluh	clustered_mitochondria_cluA_CLU1_homolog	19.7653	12.8392	12.9662	9.62682	0.649583
ENSMUSG00000001761	Smo	smoothened_frizzled_class_receptor	21.1502	13.7382	33.3317	27.106	0.649556
ENSMUSG00000031370	Zrsr2	zinc_finger_CCCH_type_RNA_binding_motif_and_serine_arginine_rich_2	6.65915	4.32535	6.90012	4.76087	0.649535
ENSMUSG00000048279	Sacs	sacsin	3.6265	2.35505	1.03535	0.969921	0.649399
ENSMUSG00000078941	Ak6	adenylate_kinase_6	31.5128	20.4588	38.0679	24.1747	0.649222
ENSMUSG00000040383	Aqr	aquarius	7.78142	5.05181	2.97866	2.54978	0.649215
ENSMUSG00000020721	Helz	helicase_with_zinc_finger_domain	4.57175	2.96789	1.8445	1.37714	0.649181
ENSMUSG00000057230	Aak1	AP2_associated_kinase_1	0.800936	0.519923	2.75831	0.401575	0.649145
ENSMUSG00000026404	Ddx59	DEAD_Asp_Glu_Ala_Asp_box_polypeptide_59	3.82923	2.48539	3.33915	3.78004	0.649056
ENSMUSG00000055320	Tead1	TEA_domain_family_member_1	1.47453	0.956797	0.921333	0.868641	0.648883
ENSMUSG00000032727	Mier3	mesoderm_induction_early_response_1_family_member_3	2.593	1.68243	1.97088	1.27075	0.648837
ENSMUSG00000055067	Smyd3	SET_and_MYND_domain_containing_3	1.13308	0.735179	0.923371	0.865871	0.648835
ENSMUSG00000035401	2210018M11Rik	RIKEN_cDNA_2210018M11_gene	2.3919	1.55186	1.31222	1.15808	0.6488
ENSMUSG00000049916	2610318N02Rik	RIKEN_cDNA_2610318N02_gene	4.15274	2.69424	2.40382	2.83623	0.648786
ENSMUSG00000040648	Ppip5k2	diphosphoinositol_pentakisphosphate_kinase_2	3.12311	2.02521	1.95938	1.50198	0.648458
ENSMUSG00000052951	C130021I20Rik	Riken_cDNA_C130021I20_gene	2.88901	1.87336	5.52618	3.48635	0.648443
ENSMUSG00000025858	Get4	golgi_to_ER_traffic_protein_4_homolog_S._cerevisiae_	21.636	14.0286	63.4672	37.4801	0.648392
ENSMUSG00000082029	H3f3c	H3_histone_family_3C	53.2926	34.552	126.582	80.2018	0.648344
ENSMUSG00000004455	Ppp1cc	protein_phosphatase_1_catalytic_subunit_gamma_isoform	1.98755	1.28855	2.68381	1.89032	0.648309
ENSMUSG00000030353	Tead4	TEA_domain_family_member_4	7.34697	4.76266	5.15056	3.79462	0.648249
ENSMUSG00000021376	Tpmt	thiopurine_methyltransferase	2.08491	1.35145	2.6861	2.04625	0.648205
ENSMUSG00000033597	Caskin1	CASK_interacting_protein_1	0.24524	0.158964	0.128524	0.136241	0.6482
ENSMUSG00000037197	Rbm17	RNA_binding_motif_protein_17	41.7176	27.04	34.0257	28.7034	0.648167
ENSMUSG00000035569	Ankrd11	ankyrin_repeat_domain_11	27.0625	17.5394	8.74889	7.3934	0.648107
ENSMUSG00000010608	Rbm25	RNA_binding_motif_protein_25	10.5074	6.80927	6.19116	3.31432	0.648045
ENSMUSG00000067071	Hes6	hairy_and_enhancer_of_split_6	6.72315	4.35678	18.4277	13.6998	0.648027
ENSMUSG00000018819	Lsp1	lymphocyte_specific_1	4.69198	3.04035	12.7235	6.45629	0.647988
ENSMUSG00000029580	Actb	actin_beta	299.065	193.775	195.729	288.532	0.647936
ENSMUSG00000070426	Rnf121	ring_finger_protein_121	7.19067	4.65897	7.43512	6.42401	0.647919
ENSMUSG00000023755	Rhebl1	Ras_homolog_enriched_in_brain_like_1	2.09035	1.35434	2.60061	2.37139	0.647899
ENSMUSG00000095253	Zfp799	zinc_finger_protein_799	0.763887	0.494922	0.751082	0.580613	0.647899
ENSMUSG00000049401	Ogfr	opioid_growth_factor_receptor	38.0467	24.649	72.6498	49.1709	0.647861
ENSMUSG00000058318	Phf21a	PHD_finger_protein_21A	1.9691	1.27547	1.68442	1.28021	0.647743
ENSMUSG00000033228	Scaf11	SR_related_CTD_associated_factor_11	26.4554	17.1352	14.5836	10.7996	0.647701
ENSMUSG00000063884	Ptcd3	pentatricopeptide_repeat_domain_3	8.12532	5.26055	4.35065	2.80379	0.647428
ENSMUSG00000025041	Nt5c2	5_nucleotidase_cytosolic_II	6.87109	4.44781	4.47452	3.77501	0.647321
ENSMUSG00000026343	Gpr39	G_protein_coupled_receptor_39	2.10995	1.3657	1.6098	1.40919	0.647265
ENSMUSG00000023932	Cdc5l	cell_division_cycle_5_like_S._pombe_	29.9225	19.367	13.1592	11.6283	0.647239
ENSMUSG00000018340	Anxa6	annexin_A6	181.369	117.373	127.929	119.382	0.647152
ENSMUSG00000054079	Utp18	UTP18_small_subunit_SSU_processome_component_homolog_yeast_	18.1568	11.7473	19.5397	11.3972	0.646988
ENSMUSG00000028140	Mrpl9	mitochondrial_ribosomal_protein_L9	22.1386	14.3233	23.0621	18.931	0.646981
ENSMUSG00000008373	Prpf31	PRP31_pre_mRNA_processing_factor_31_homolog_yeast_	13.1006	8.47334	11.7808	11.0294	0.646792
ENSMUSG00000107577	RP23-374K9.7	-	4.0118	2.59467	1.06506	0.780724	0.64676
ENSMUSG00000037085	Trmt12	tRNA_methyltranferase_12	2.99449	1.93664	3.34287	2.52288	0.646733
ENSMUSG00000021244	Ylpm1	YLP_motif_containing_1	5.62281	3.63578	1.78552	1.54531	0.646612
ENSMUSG00000052684	Jun	jun_proto_oncogene	92.9883	60.1247	51.2634	43.1037	0.646583
ENSMUSG00000067873	Htatsf1	HIV_TAT_specific_factor_1	11.2024	7.24267	8.16946	5.40553	0.646529
ENSMUSG00000015597	Zfp318	zinc_finger_protein_318	3.85162	2.49018	1.62513	1.27215	0.646529
ENSMUSG00000053390	Zfp952	zinc_finger_protein_952	2.33823	1.51156	0.590099	1.58275	0.646454
ENSMUSG00000074825	Itpripl1	inositol_1_4_5_triphosphate_receptor_interacting_protein_like_1	1.64861	1.06564	1.53234	0.958757	0.646385
ENSMUSG00000082229	Nap1l2	nucleosome_assembly_protein_1_like_2	2.36592	1.52929	2.19905	1.38727	0.646383
ENSMUSG00000028982	Slc25a33	solute_carrier_family_25_member_33	9.27181	5.99313	10.4746	9.26897	0.646382
ENSMUSG00000009828	Ick	intestinal_cell_kinase	1.61906	1.04651	2.16129	1.2974	0.646368
ENSMUSG00000032384	Csnk1g1	casein_kinase_1_gamma_1	0.691894	0.447199	0.730928	0.580837	0.64634
ENSMUSG00000041238	Rbbp8	retinoblastoma_binding_protein_8	8.96823	5.79559	7.02597	4.55202	0.646236
ENSMUSG00000027510	Rbm38	RNA_binding_motif_protein_38	2.43166	1.57117	4.00203	3.79551	0.646131
ENSMUSG00000003119	Cdk12	cyclin_dependent_kinase_12	3.91772	2.53111	2.00058	1.30069	0.646067
ENSMUSG00000028467	Gba2	glucosidase_beta_2	2.03952	1.31748	2.07519	1.39294	0.645976
ENSMUSG00000066595	Mfsd7b	major_facilitator_superfamily_domain_containing_7B	1.08941	0.703522	0.894871	0.666446	0.645784
ENSMUSG00000039218	Srrm2	serine_arginine_repetitive_matrix_2	18.9707	12.2434	2.46354	2.24689	0.645389
ENSMUSG00000022698	Naa50	N_alpha_acetyltransferase_50_NatE_catalytic_subunit	10.7618	6.94464	16.3751	10.4266	0.645303
ENSMUSG00000063576	Klhdc3	kelch_domain_containing_3	41.1056	26.5207	96.8061	64.2853	0.645184
ENSMUSG00000000282	Mnt	max_binding_protein	10.6571	6.87565	11.8281	12.068	0.645168
ENSMUSG00000021418	Rpp40	ribonuclease_P_40_subunit	1.42725	0.920481	1.18681	0.920185	0.644933
ENSMUSG00000066306	Numa1	nuclear_mitotic_apparatus_protein_1	26.833	17.3032	8.5442	6.91911	0.644848
ENSMUSG00000089715	Cbx6	chromobox_6	13.2007	8.51247	18.0722	11.9921	0.644848
ENSMUSG00000026785	Pkn3	protein_kinase_N3	2.44255	1.57492	2.702	1.34839	0.644786
ENSMUSG00000029199	Lias	lipoic_acid_synthetase	5.10849	3.29376	4.98216	3.34192	0.644763
ENSMUSG00000033350	Chst2	carbohydrate_sulfotransferase_2	9.54408	6.15193	15.3086	12.5614	0.64458
ENSMUSG00000030588	Yif1b	Yip1_interacting_factor_homolog_B_S._cerevisiae_	21.583	13.9111	99.3233	56.39	0.644537
ENSMUSG00000001632	Brpf1	bromodomain_and_PHD_finger_containing_1	4.04389	2.60634	2.205	1.87746	0.644512
ENSMUSG00000024397	Aif1	allograft_inflammatory_factor_1	0.125017	0.0805675	0.206265	0.297349	0.644455
ENSMUSG00000103115	Gm37584	predicted_gene_37584	0.310603	0.20017	0.0512294	0.0869158	0.644455
ENSMUSG00000048592	Gm5946	predicted_gene_5946	0.108467	0.0699022	0.0894703	0.0910569	0.644455
ENSMUSG00000100876	2810454H06Rik	RIKEN_cDNA_2810454H06_gene	0.12728	0.0820263	0.0630024	0.0356167	0.644455
ENSMUSG00000097832	Gm26912	predicted_gene_26912	0.270181	0.174119	0.356598	0.378022	0.644455
ENSMUSG00000092360	Gm20441	predicted_gene_20441	0.529997	0.341559	0.699517	0.667352	0.644455
ENSMUSG00000055826	Tescl	tescalcin_like	0.468629	0.30201	2.01023	0.786816	0.644455
ENSMUSG00000095427	Rps2-ps6	ribosomal_protein_S2_pseudogene_6	0.601618	0.387716	0.794046	0.420834	0.644455
ENSMUSG00000056771	Gm10010	predicted_gene_10010	0.170792	0.110068	0.22542	0.358432	0.644455
ENSMUSG00000020774	Aspa	aspartoacylase	0.0576764	0.0371698	0.209347	0.121043	0.644455
ENSMUSG00000020059	Sycp3	synaptonemal_complex_protein_3	0.192541	0.124084	0.0635491	0.0538786	0.644455
ENSMUSG00000057265	Ccdc176	coiled_coil_domain_containing_176	0.165024	0.10635	0.190588	0.0692563	0.644455
ENSMUSG00000096944	Gm26722	predicted_gene_26722	0.382326	0.246392	0.315366	0.267439	0.644455
ENSMUSG00000024168	Tmem204	transmembrane_protein_204	0.46373	0.298846	0.535589	0.562316	0.644441
ENSMUSG00000105572	Gm43300	predicted_gene_43300	0.588344	0.379153	0.0970785	0.0823076	0.644441
ENSMUSG00000029075	Tnfrsf4	tumor_necrosis_factor_receptor_superfamily_member_4	0.59182	0.381393	0.195304	0.193204	0.644441
ENSMUSG00000040875	Osbpl10	oxysterol_binding_protein_like_10	0.863243	0.556291	1.35303	0.707428	0.644421
ENSMUSG00000026104	Stat1	signal_transducer_and_activator_of_transcription_1	1.95385	1.25909	1.35392	1.24293	0.644416
ENSMUSG00000047583	Tyw3	tRNA_yW_synthesizing_protein_3_homolog_S._cerevisiae_	0.778588	0.501734	0.727923	0.344961	0.644415
ENSMUSG00000038742	Angptl6	angiopoietin_like_6	1.0137	0.653246	2.00701	1.77291	0.644415
ENSMUSG00000097090	Gm26724	predicted_gene_26724	0.971312	0.625928	0.240402	0.101912	0.644415
ENSMUSG00000075600	Zc3h3	zinc_finger_CCCH_type_containing_3	2.86193	1.84427	1.35752	1.68512	0.644414
ENSMUSG00000015981	Stk32c	serine_threonine_kinase_32C	1.04432	0.672968	1.32095	1.07151	0.644409
ENSMUSG00000092511	Gm20547	predicted_gene_20547	0.197427	0.127221	0.0651435	0.165737	0.644396
ENSMUSG00000069713	4933406P04Rik	RIKEN_cDNA_4933406P04_gene	0.447935	0.288648	0.517327	0.282011	0.644396
ENSMUSG00000090544	Gm6576	predicted_gene_6576	0.974885	0.628212	0.723748	0.409202	0.644396
ENSMUSG00000001995	Sipa1l2	signal_induced_proliferation_associated_1_like_2	12.317	7.93456	10.0534	7.26615	0.644196
ENSMUSG00000001785	Pwp1	PWP1_homolog_S._cerevisiae_	22.4727	14.4714	20.5838	15.408	0.643957
ENSMUSG00000044982	Sft2d3	SFT2_domain_containing_3	3.45377	2.22363	4.3992	3.49125	0.643826
ENSMUSG00000031529	Tnks	tankyrase_TRF1_interacting_ankyrin_related_ADP_ribose_polymerase	11.3646	7.3164	6.20637	5.75905	0.643789
ENSMUSG00000026491	Ahctf1	AT_hook_containing_transcription_factor_1	8.36043	5.38166	3.9102	2.55945	0.643706
ENSMUSG00000038290	Smg6	Smg_6_homolog_nonsense_mediated_mRNA_decay_factor_C._elegans_	5.51144	3.54733	3.91372	2.87763	0.64363
ENSMUSG00000037993	Dhx38	DEAH_Asp_Glu_Ala_His_box_polypeptide_38	28.7139	18.4805	14.1913	12.8094	0.643607
ENSMUSG00000029227	Fip1l1	FIP1_like_1_S._cerevisiae_	4.4789	2.88253	2.81145	2.34483	0.643581
ENSMUSG00000044702	Palb2	partner_and_localizer_of_BRCA2	0.543686	0.349849	0.41839	0.189896	0.643476
ENSMUSG00000034022	Cpsf1	cleavage_and_polyadenylation_specific_factor_1	27.1254	17.4534	15.3148	12.2052	0.643432
ENSMUSG00000051934	Spats2	spermatogenesis_associated_serine_rich_2	14.7428	9.4855	17.0171	10.4071	0.643401
ENSMUSG00000025264	Tsr2	TSR2_20S_rRNA_accumulation	4.14014	2.66353	5.91402	4.20415	0.643344
ENSMUSG00000059119	Nap1l4	nucleosome_assembly_protein_1_like_4	78.1955	50.305	59.4747	47.7352	0.643323
ENSMUSG00000028676	Srsf10	serine_arginine_rich_splicing_factor_10	8.02861	5.16495	7.15805	5.05763	0.643317
ENSMUSG00000041957	Pkp2	plakophilin_2	6.68875	4.30188	4.44671	4.41319	0.643152
ENSMUSG00000022437	Samm50	sorting_and_assembly_machinery_component_50_homolog_S._cerevisiae_	82.119	52.8124	126.758	94.8621	0.643121
ENSMUSG00000095432	Zfp748	zinc_finger_protein_748	2.58361	1.66152	2.2705	1.70414	0.643101
ENSMUSG00000028995	Fam126a	family_with_sequence_similarity_126_member_A	3.22731	2.07525	3.43553	1.8198	0.643029
ENSMUSG00000031799	Tpm4	tropomyosin_4	634.657	408.102	628.432	495.731	0.643028
ENSMUSG00000014496	Ankrd28	ankyrin_repeat_domain_28	19.6584	12.6408	20.24	14.3553	0.643021
ENSMUSG00000096904	Gm3591	predicted_gene_3591	6.11607	3.93274	3.35627	1.84169	0.643016
ENSMUSG00000018501	Ncor1	nuclear_receptor_co_repressor_1	7.73306	4.97207	3.62447	2.84876	0.642963
ENSMUSG00000041879	Ipo9	importin_9	19.2613	12.3824	10.7634	8.35843	0.642863
ENSMUSG00000051166	Eml5	echinoderm_microtubule_associated_protein_like_5	1.09365	0.703064	0.358705	0.2157	0.642862
ENSMUSG00000038227	Hoxa9	homeobox_A9	2.48036	1.59368	2.45538	1.98271	0.642519
ENSMUSG00000024002	Brd4	bromodomain_containing_4	17.3841	11.1692	9.49002	7.92039	0.642496
ENSMUSG00000025580	Eif4a3	eukaryotic_translation_initiation_factor_4A3	38.7097	24.8691	35.5743	31.0928	0.642451
ENSMUSG00000087502	Gm16091	predicted_gene_16091	3.00493	1.93047	1.16701	0.349288	0.642436
ENSMUSG00000066838	Zfp772	zinc_finger_protein_772	1.94328	1.24815	1.88396	1.09207	0.642291
ENSMUSG00000051495	Irf2bp2	interferon_regulatory_factor_2_binding_protein_2	27.4299	17.6164	33.0658	25.3923	0.642233
ENSMUSG00000070691	Runx3	runt_related_transcription_factor_3	0.741315	0.476011	0.678153	0.491748	0.642117
ENSMUSG00000024095	Hnrnpll	heterogeneous_nuclear_ribonucleoprotein_L_like	6.82658	4.38197	7.03717	4.71061	0.641899
ENSMUSG00000033054	Npat	nuclear_protein_in_the_AT_region	8.92431	5.72802	5.79695	3.93279	0.641844
ENSMUSG00000024906	Mus81	MUS81_endonuclease_homolog_yeast_	3.0046	1.92842	5.55667	3.95096	0.641822
ENSMUSG00000038126	Mphosph9	M_phase_phosphoprotein_9	1.13508	0.728495	0.346507	0.290218	0.6418
ENSMUSG00000022540	Rogdi	rogdi_homolog_Drosophila_	2.4682	1.58404	5.57264	3.159	0.641777
ENSMUSG00000043091	Tuba1c	tubulin_alpha_1C	492.071	315.766	587.226	406.821	0.641709
ENSMUSG00000028861	Mrps15	mitochondrial_ribosomal_protein_S15	34.1166	21.8901	29.8281	28.6587	0.641627
ENSMUSG00000051323	Pcdh19	protocadherin_19	3.0693	1.96931	3.20592	5.35572	0.641617
ENSMUSG00000042507	Elmsan1	ELM2_and_Myb_SANT_like_domain_containing_1	4.78537	3.07017	3.76767	2.18586	0.641573
ENSMUSG00000037601	Nme1	NME_NM23_nucleoside_diphosphate_kinase_1	50.4724	32.3817	104.055	68.8286	0.641573
ENSMUSG00000041729	Coro2b	coronin_actin_binding_protein_2B	0.876826	0.562473	1.08499	0.710993	0.641488
ENSMUSG00000038534	Osbpl7	oxysterol_binding_protein_like_7	2.63375	1.6894	1.80222	1.27616	0.641445
ENSMUSG00000078765	U2af1l4	U2_small_nuclear_RNA_auxiliary_factor_1_like_4	0.922258	0.591564	0.979478	0.730643	0.64143
ENSMUSG00000036893	Ehmt1	euchromatic_histone_methyltransferase_1	4.87113	3.12426	2.18113	1.59139	0.641384
ENSMUSG00000021061	Sptb	spectrin_beta_erythrocytic	0.288532	0.185058	0.166336	0.0641161	0.641379
ENSMUSG00000032058	Ppp2r1b	protein_phosphatase_2_regulatory_subunit_A_beta	5.7535	3.68969	3.70279	3.19855	0.641295
ENSMUSG00000096361	Gm5814	predicted_pseudogene_5814	14.4863	9.28962	16.4389	11.2712	0.641271
ENSMUSG00000033813	Tcea1	transcription_elongation_factor_A_SII_1	21.9718	14.0886	37.4314	21.6529	0.641214
ENSMUSG00000021095	Gsc	goosecoid_homeobox	1.33416	0.855232	4.74415	2.91794	0.641029
ENSMUSG00000101589	Rbm6-ps1	RNA_binding_motif_protein_6_pseudogene_1	0.589446	0.377852	0.230342	0.214857	0.641029
ENSMUSG00000028064	Sema4a	sema_domain_immunoglobulin_domain_Ig_transmembrane_domain_TM_and_short_cytoplasmic_domain_semaphorin_4A	0.181222	0.116169	0.0637301	0.126111	0.641029
ENSMUSG00000019518	Ap4m1	adaptor_related_protein_complex_AP_4_mu_1	4.46082	2.8595	3.90956	2.61855	0.641024
ENSMUSG00000048264	Dip2c	DIP2_disco_interacting_protein_2_homolog_C_Drosophila_	5.01502	3.2146	3.32432	2.43413	0.640994
ENSMUSG00000007411	Mark3	MAP_microtubule_affinity_regulating_kinase_3	47.9221	30.7124	67.1982	42.1604	0.640882
ENSMUSG00000040945	Rcc2	regulator_of_chromosome_condensation_2	51.308	32.8769	100.22	70.0957	0.640775
ENSMUSG00000058546	Rpl23a	ribosomal_protein_L23A	3.32941	2.13325	3.06043	1.99642	0.640729
ENSMUSG00000015757	Ppil4	peptidylprolyl_isomerase_cyclophilin_like_4	7.87508	5.04549	3.51723	2.67282	0.640691
ENSMUSG00000019813	Cep57l1	centrosomal_protein_57_like_1	0.657105	0.420985	0.544595	0.341562	0.640666
ENSMUSG00000051034	Zfp11	zinc_finger_protein_11	1.9489	1.2486	0.269196	0.428039	0.640666
ENSMUSG00000027855	Sycp1	synaptonemal_complex_protein_1	0.690449	0.44228	0.214236	0.0908327	0.640568
ENSMUSG00000027655	Dhx35	DEAH_Asp_Glu_Ala_His_box_polypeptide_35	4.11967	2.63869	3.67653	2.74228	0.64051
ENSMUSG00000018559	Ctdnep1	CTD_nuclear_envelope_phosphatase_1	33.772	21.6281	64.809	44.4551	0.640417
ENSMUSG00000002718	Cse1l	chromosome_segregation_1_like_S._cerevisiae_	19.3759	12.4085	12.1743	6.953	0.640409
ENSMUSG00000024481	Lvrn	laeverin	1.32769	0.850237	0.451796	0.592112	0.64039
ENSMUSG00000031935	Med17	mediator_complex_subunit_17	19.2964	12.3569	16.3272	11.9768	0.640374
ENSMUSG00000029726	Mepce	methylphosphate_capping_enzyme	13.5893	8.70169	16.146	11.8081	0.640334
ENSMUSG00000037331	Larp1	La_ribonucleoprotein_domain_family_member_1	33.6195	21.5243	18.6335	15.4912	0.640231
ENSMUSG00000020877	Scrn2	secernin_2	3.13714	2.0082	7.15178	5.39285	0.640136
ENSMUSG00000060739	Nsa2	NSA2_ribosome_biogenesis_homolog_S._cerevisiae_	38.5354	24.6662	15.6281	13.9418	0.640092
ENSMUSG00000047264	Zfp358	zinc_finger_protein_358	14.409	9.22226	37.0707	22.0424	0.640033
ENSMUSG00000027236	Eif3j1	eukaryotic_translation_initiation_factor_3_subunit_J1	10.4497	6.68812	10.5095	7.69919	0.640028
ENSMUSG00000057262	Gm10020	predicted_pseudogene_10020	146.152	93.5389	378.145	203.728	0.640011
ENSMUSG00000021546	Hnrnpk	heterogeneous_nuclear_ribonucleoprotein_K	21.6271	13.841	18.7886	11.6591	0.639984
ENSMUSG00000031949	Adat1	adenosine_deaminase_tRNA_specific_1	1.52007	0.9728	1.14153	0.649038	0.63997
ENSMUSG00000097979	Gm4691	predicted_gene_4691	0.684897	0.438311	0.701372	0.921938	0.639965
ENSMUSG00000034881	Tbxa2r	thromboxane_A2_receptor	0.732293	0.468642	3.48714	2.95718	0.639965
ENSMUSG00000020656	Grhl1	grainyhead_like_1_Drosophila_	0.254641	0.162962	0.221663	0.176917	0.639965
ENSMUSG00000045275	Lca5l	Leber_congenital_amaurosis_5_like	0.169583	0.108527	0.382065	0.139909	0.639965
ENSMUSG00000001802	Lrp3	low_density_lipoprotein_receptor_related_protein_3	2.12802	1.36162	3.91488	2.64804	0.639854
ENSMUSG00000017188	Coa3	cytochrome_C_oxidase_assembly_factor_3	33.3985	21.3666	69.9247	50.1534	0.639746
ENSMUSG00000040250	Asun	asunder_spermatogenesis_regulator	3.569	2.28301	2.99493	1.80806	0.639678
ENSMUSG00000021062	Rab15	RAB15_member_RAS_oncogene_family	1.96187	1.25465	2.80239	1.79413	0.639517
ENSMUSG00000031711	Zfp330	zinc_finger_protein_330	31.3359	20.0392	24.4689	18.9431	0.639496
ENSMUSG00000012889	Podnl1	podocan_like_1	4.1795	2.67262	5.54306	3.65483	0.639459
ENSMUSG00000025971	9430016H08Rik	RIKEN_cDNA_9430016H08_gene	3.30161	2.11124	3.94402	2.93823	0.639459
ENSMUSG00000027566	Psma7	proteasome_prosome_macropain_subunit_alpha_type_7	52.5451	33.5982	144.438	87.8204	0.639418
ENSMUSG00000025980	Hspd1	heat_shock_protein_1_chaperonin_	242.745	155.179	124.832	98.5734	0.639266
ENSMUSG00000037730	Mynn	myoneurin	1.92137	1.22824	2.20123	1.377	0.63925
ENSMUSG00000002658	Gtf2f1	general_transcription_factor_IIF_polypeptide_1	93.6269	59.8501	43.3517	48.7133	0.639241
ENSMUSG00000049739	Zfp646	zinc_finger_protein_646	2.84449	1.81765	2.25519	1.55747	0.639007
ENSMUSG00000028431	Ikbkap	inhibitor_of_kappa_light_polypeptide_enhancer_in_B_cells_kinase_complex_associated_protein	11.1297	7.11174	5.77528	3.54171	0.638988
ENSMUSG00000022109	Med4	mediator_complex_subunit_4	32.3649	20.6717	25.3979	19.5606	0.638706
ENSMUSG00000042111	Ccdc115	coiled_coil_domain_containing_115	4.63943	2.96269	7.38375	4.36604	0.63859
ENSMUSG00000052763	Zfp212	Zinc_finger_protein_212	6.89045	4.39971	7.54211	6.26372	0.638523
ENSMUSG00000027408	Cpxm1	carboxypeptidase_X_1_M14_family_	18.162	11.5965	20.7831	19.3795	0.638503
ENSMUSG00000032640	Chsy1	chondroitin_sulfate_synthase_1	19.8714	12.6873	27.449	19.2771	0.638469
ENSMUSG00000030403	Vasp	vasodilator_stimulated_phosphoprotein	59.0314	37.6892	95.5767	84.4191	0.63846
ENSMUSG00000030532	Hddc3	HD_domain_containing_3	0.98607	0.629468	2.58447	2.25838	0.63836
ENSMUSG00000020893	Per1	period_circadian_clock_1	5.30563	3.3864	4.22308	3.54738	0.638267
ENSMUSG00000060261	Gtf2i	general_transcription_factor_II_I	7.02303	4.48252	8.97226	5.12431	0.63826
ENSMUSG00000033595	Lgi3	leucine_rich_repeat_LGI_family_member_3	0.279985	0.17863	1.01861	0.45834	0.637998
ENSMUSG00000030206	Gsg1	germ_cell_specific_gene_1	0.330618	0.210933	0.196374	0.14571	0.637998
ENSMUSG00000041012	Cmtm8	CKLF_like_MARVEL_transmembrane_domain_containing_8	0.836799	0.533876	0.869829	1.21181	0.637998
ENSMUSG00000108137	RP23-392K24.5	-	0.9584	0.611457	0.213489	0.603452	0.637998
ENSMUSG00000032502	Stac	src_homology_three_SH3_and_cysteine_rich_domain	0.270707	0.17271	0.22109	0.272718	0.637998
ENSMUSG00000039004	Bmp6	bone_morphogenetic_protein_6	1.84725	1.17849	1.59091	1.16306	0.637974
ENSMUSG00000030556	Lrrc28	leucine_rich_repeat_containing_28	2.11204	1.34742	2.0161	1.75403	0.637972
ENSMUSG00000028864	Hgf	hepatocyte_growth_factor	0.237601	0.151582	0.382213	0.164559	0.637969
ENSMUSG00000010175	Prox1	prospero_homeobox_1	0.350818	0.223811	0.162792	0.121487	0.637968
ENSMUSG00000009073	Nf2	neurofibromatosis_2	12.6827	8.08983	11.9074	9.56448	0.637864
ENSMUSG00000053641	Dennd4a	DENN_MADD_domain_containing_4A	4.95397	3.15989	3.12749	1.95835	0.63785
ENSMUSG00000026003	Acadl	acyl_Coenzyme_A_dehydrogenase_long_chain	47.7283	30.4417	44.5783	31.0678	0.637813
ENSMUSG00000033799	Fam208b	family_with_sequence_similarity_208_member_B	10.4609	6.67095	5.70108	3.23433	0.637705
ENSMUSG00000040451	Sgms1	sphingomyelin_synthase_1	4.19565	2.6755	3.03755	2.82564	0.637683
ENSMUSG00000028654	Mycl	v_myc_myelocytomatosis_viral_oncogene_homolog_lung_carcinoma_derived_avian_	1.12095	0.714705	2.25974	1.60784	0.637588
ENSMUSG00000022394	L3mbtl2	l_3_mbt_like_2_Drosophila_	1.86768	1.19073	1.61606	1.24942	0.637544
ENSMUSG00000043090	Zfp866	zinc_finger_protein_866	2.89446	1.84524	1.53251	1.29962	0.637507
ENSMUSG00000073838	Tufm	Tu_translation_elongation_factor_mitochondrial	19.8314	12.6422	19.0501	17.0156	0.637481
ENSMUSG00000032399	Rpl4	ribosomal_protein_L4	1149.57	732.795	787.874	521.132	0.637452
ENSMUSG00000037001	Zfp39	zinc_finger_protein_39	1.04145	0.663741	0.781706	0.489976	0.637326
ENSMUSG00000033105	Lss	lanosterol_synthase	2.99509	1.90771	3.53427	1.36345	0.636945
ENSMUSG00000066643	Wdr35	WD_repeat_domain_35	5.11251	3.25618	2.40437	1.60946	0.636904
ENSMUSG00000044224	Dnajc21	DnaJ_Hsp40_homolog_subfamily_C_member_21	4.78341	3.045	3.81764	2.78593	0.636576
ENSMUSG00000024393	Prrc2a	proline_rich_coiled_coil_2A	73.475	46.7696	54.0156	40.1022	0.636537
ENSMUSG00000022475	Hdac7	histone_deacetylase_7	9.08617	5.7829	7.35236	6.86495	0.636451
ENSMUSG00000052593	Adam17	a_disintegrin_and_metallopeptidase_domain_17	7.96171	5.06691	3.77554	4.52503	0.63641
ENSMUSG00000037466	4930427A07Rik	RIKEN_cDNA_4930427A07_gene	1.92587	1.22563	2.6201	1.55994	0.636404
ENSMUSG00000045482	Trrap	transformation_transcription_domain_associated_protein	7.49506	4.76901	1.72223	1.39504	0.636287
ENSMUSG00000068039	Tcp1	t_complex_protein_1	53.5807	34.0843	32.5942	26.7245	0.63613
ENSMUSG00000055313	Pgbd1	piggyBac_transposable_element_derived_1	0.160139	0.101865	0.122728	0.123593	0.636102
ENSMUSG00000051703	Tmem198	transmembrane_protein_198	0.578042	0.367694	0.498394	0.399164	0.636102
ENSMUSG00000067995	Gtf2f2	general_transcription_factor_IIF_polypeptide_2	31.9856	20.346	38.9333	24.4568	0.6361
ENSMUSG00000030042	Pole4	polymerase_DNA_directed_epsilon_4_p12_subunit_	7.32983	4.66161	12.5763	8.11208	0.635979
ENSMUSG00000038914	Dido1	death_inducer_obliterator_1	5.51007	3.50426	2.35955	1.33398	0.635974
ENSMUSG00000046010	Zfp830	zinc_finger_protein_830	12.5078	7.95204	16.6614	11.9096	0.635767
ENSMUSG00000053931	Cnn3	calponin_3_acidic	49.9568	31.7605	49.3394	37.4587	0.63576
ENSMUSG00000028850	Gpatch3	G_patch_domain_containing_3	6.06544	3.85604	8.31372	5.63043	0.63574
ENSMUSG00000028106	Rprd2	regulation_of_nuclear_pre_mRNA_domain_containing_2	4.98702	3.17023	3.29676	2.10319	0.635696
ENSMUSG00000037563	Rps16	ribosomal_protein_S16	236.421	150.265	520.054	312.913	0.635583
ENSMUSG00000102813	Gm37795	predicted_gene_37795	8.12889	5.16606	1.31727	0.319174	0.635519
ENSMUSG00000020949	Fkbp3	FK506_binding_protein_3	103.235	65.5991	181.912	108.981	0.635436
ENSMUSG00000037652	Phc3	polyhomeotic_like_3_Drosophila_	0.816414	0.518768	0.592045	0.382532	0.635423
ENSMUSG00000021597	Slf1	SMC5_SMC6_complex_localization_factor_1	2.03952	1.29588	1.61069	1.03875	0.635386
ENSMUSG00000020608	Smc6	structural_maintenance_of_chromosomes_6	20.571	13.0689	14.3585	10.6856	0.635306
ENSMUSG00000029798	Herc6	hect_domain_and_RLD_6	0.351797	0.223465	0.298503	0.226772	0.635211
ENSMUSG00000045598	Zfp553	zinc_finger_protein_553	5.18522	3.29371	6.06793	4.61721	0.635211
ENSMUSG00000040771	Oard1	O_acyl_ADP_ribose_deacylase_1	5.66994	3.60101	6.94669	5.53806	0.635105
ENSMUSG00000039886	Tmem120a	transmembrane_protein_120A	25.6544	16.2866	55.2248	37.7792	0.634846
ENSMUSG00000034673	Pbx2	pre_B_cell_leukemia_homeobox_2	6.79199	4.31135	11.5208	7.67118	0.63477
ENSMUSG00000031860	Pbx4	pre_B_cell_leukemia_homeobox_4	0.56555	0.358956	0.538731	0.201554	0.634703
ENSMUSG00000021131	Erh	enhancer_of_rudimentary_homolog_Drosophila_	59.4144	37.7066	77.5805	60.8192	0.634637
ENSMUSG00000038957	Edc3	enhancer_of_mRNA_decapping_3_homolog_S._cerevisiae_	5.66118	3.59236	6.59784	4.70257	0.63456
ENSMUSG00000078903	Gm14391	predicted_gene_14391	0.889539	0.564466	1.68605	0.711618	0.63456
ENSMUSG00000023170	Gps2	G_protein_pathway_suppressor_2	8.12272	5.15389	9.0718	5.98842	0.634503
ENSMUSG00000003190	Bcl2l12	BCL2_like_12_proline_rich_	7.51671	4.76894	8.26321	7.94875	0.634444
ENSMUSG00000052584	Serp2	stress_associated_endoplasmic_reticulum_protein_family_member_2	3.7342	2.3688	7.0178	4.99609	0.634351
ENSMUSG00000021149	Gtpbp4	GTP_binding_protein_4	47.0909	29.8701	24.6702	19.2263	0.634306
ENSMUSG00000047669	Msl3l2	male_specific_lethal_3_like_2_Drosophila_	4.22304	2.6785	4.91157	4.6367	0.634259
ENSMUSG00000032563	Mrpl3	mitochondrial_ribosomal_protein_L3	5.97927	3.7922	9.32379	7.50751	0.634224
ENSMUSG00000047409	Ctdspl	CTD_carboxy_terminal_domain_RNA_polymerase_II_polypeptide_A_small_phosphatase_like	4.46401	2.83077	5.88581	3.36891	0.634132
ENSMUSG00000021385	Ippk	inositol_1_3_4_5_6_pentakisphosphate_2_kinase	12.3806	7.85011	10.0492	7.33053	0.634066
ENSMUSG00000040860	Crocc	ciliary_rootlet_coiled_coil_rootletin	1.23514	0.783091	0.677803	0.449208	0.63401
ENSMUSG00000014873	Surf2	surfeit_gene_2	5.19532	3.29384	3.78365	3.21598	0.634001
ENSMUSG00000022391	Rangap1	RAN_GTPase_activating_protein_1	52.7515	33.4426	39.726	29.156	0.633965
ENSMUSG00000021400	Wrnip1	Werner_helicase_interacting_protein_1	24.449	15.4938	34.5968	23.7609	0.63372
ENSMUSG00000099689	Zfp383	zinc_finger_protein_383	1.00529	0.636857	1.26309	0.603736	0.633508
ENSMUSG00000071477	Zfp777	zinc_finger_protein_777	8.00197	5.06871	8.82372	6.53648	0.633433
ENSMUSG00000024966	Stip1	stress_induced_phosphoprotein_1	192.724	122.076	132.911	105.927	0.633428
ENSMUSG00000021536	Adcy2	adenylate_cyclase_2	1.83954	1.16498	1.44425	1.31795	0.633302
ENSMUSG00000041741	Pde3a	phosphodiesterase_3A_cGMP_inhibited	1.21699	0.770681	0.971925	0.766234	0.633268
ENSMUSG00000029610	Aimp2	aminoacyl_tRNA_synthetase_complex_interacting_multifunctional_protein_2	29.3575	18.5902	29.7784	24.0794	0.633237
ENSMUSG00000089824	Rbm12	RNA_binding_motif_protein_12	2.56967	1.62691	2.03705	0.412536	0.633118
ENSMUSG00000057649	Brd9	bromodomain_containing_9	19.5949	12.4055	12.199	9.27334	0.633097
ENSMUSG00000037761	Actr5	ARP5_actin_related_protein_5	2.34788	1.48637	2.41835	1.90508	0.633071
ENSMUSG00000012848	Rps5	ribosomal_protein_S5	208.775	132.165	449.174	245.727	0.633051
ENSMUSG00000069835	Sat2	spermidine_spermine_N1_acetyl_transferase_2	1.47725	0.934663	2.45944	2.1984	0.632706
ENSMUSG00000097350	4732491K20Rik	RIKEN_cDNA_4732491K20_gene	0.93515	0.591675	0.883647	0.624474	0.632706
ENSMUSG00000024867	Pip5k1b	phosphatidylinositol_4_phosphate_5_kinase_type_1_beta	0.326399	0.206515	0.352478	0.261552	0.632706
ENSMUSG00000095440	Fignl2	fidgetin_like_2	1.16431	0.73666	1.17877	1.07961	0.632701
ENSMUSG00000028551	Cdkn2c	cyclin_dependent_kinase_inhibitor_2C_p18_inhibits_CDK4_	4.50544	2.85059	9.2398	6.54623	0.632701
ENSMUSG00000044134	Fam109a	family_with_sequence_similarity_109_member_A	0.874824	0.553497	1.7189	1.4243	0.632695
ENSMUSG00000005983	1700037C18Rik	RIKEN_cDNA_1700037C18_gene	0.414307	0.262129	0.950755	0.569132	0.632693
ENSMUSG00000006342	Susd2	sushi_domain_containing_2	0.601795	0.380752	0.243703	0.533903	0.632693
ENSMUSG00000027597	Ahcy	S_adenosylhomocysteine_hydrolase	0.622646	0.393944	0.69342	0.320754	0.632693
ENSMUSG00000006720	Zfp184	zinc_finger_protein_184_Kruppel_like_	0.187306	0.118507	0.227561	0.0321633	0.632693
ENSMUSG00000003341	Atp8b3	ATPase_class_I_type_8B_member_3	0.111023	0.0702392	0.194817	0.101674	0.632654
ENSMUSG00000042816	Gpr151	G_protein_coupled_receptor_151	0.299891	0.189727	0.121452	0.0343129	0.632654
ENSMUSG00000044788	Fads6	fatty_acid_desaturase_domain_family_member_6	0.0715864	0.0452894	0.0579832	0.0573596	0.632654
ENSMUSG00000072660	Gm6288	predicted_gene_6288	0.170161	0.107653	0.229701	0.19479	0.632654
ENSMUSG00000005824	Tnfsf14	tumor_necrosis_factor_ligand_superfamily_member_14	0.263433	0.166662	0.39116	0.241251	0.632654
ENSMUSG00000107195	4930589O11Rik	RIKEN_cDNA_4930589O11_gene	0.532307	0.336766	0.718565	0.365613	0.632654
ENSMUSG00000092534	Pagr1b	PAXIP1_associated_glutamate_rich_protein_1B	0.70667	0.447078	0.476917	1.21339	0.632654
ENSMUSG00000085255	Taco1os	translational_activator_of_mitochondrially_encoded_cytochrome_c_oxidase_I_opposite_strand	0.760439	0.481095	0.718554	1.56691	0.632654
ENSMUSG00000029597	Sds	serine_dehydratase	0.217654	0.1377	0.0587758	0.174399	0.632654
ENSMUSG00000059288	Cdyl	chromodomain_protein_Y_chromosome_like	6.43983	4.07363	10.192	7.39401	0.632569
ENSMUSG00000005625	Psmd4	proteasome_prosome_macropain_26S_subunit_non_ATPase_4	29.7494	18.8182	31.6998	26.1368	0.632559
ENSMUSG00000044674	Fzd1	frizzled_homolog_1_Drosophila_	26.5925	16.8194	46.1495	35.4763	0.632489
ENSMUSG00000038193	Hand2	heart_and_neural_crest_derivatives_expressed_transcript_2	8.80416	5.56829	24.845	13.5947	0.632461
ENSMUSG00000013150	Gfod2	glucose_fructose_oxidoreductase_domain_containing_2	3.52735	2.23084	6.15977	4.66982	0.632441
ENSMUSG00000031931	Ankrd49	ankyrin_repeat_domain_49	12.1138	7.65904	14.9709	9.46581	0.632258
ENSMUSG00000001054	Rmnd5b	required_for_meiotic_nuclear_division_5_homolog_B_S._cerevisiae_	11.3225	7.15825	18.3853	13.912	0.632212
ENSMUSG00000026024	Als2	amyotrophic_lateral_sclerosis_2_juvenile_	8.31388	5.25568	4.37953	3.36949	0.632157
ENSMUSG00000045969	Ing1	inhibitor_of_growth_family_member_1	14.7816	9.34394	16.1445	11.4391	0.632134
ENSMUSG00000022999	Lmbr1l	limb_region_1_like	2.75534	1.74167	3.95347	3.8692	0.632107
ENSMUSG00000035161	Ints6	integrator_complex_subunit_6	7.24891	4.58167	4.64712	3.08759	0.63205
ENSMUSG00000023980	Taf8	TAF8_RNA_polymerase_II_TATA_box_binding_protein_TBP_associated_factorq	9.29144	5.87192	9.37229	8.25055	0.631971
ENSMUSG00000037210	Fam193a	family_with_sequence_similarity_193_member_A	8.75463	5.53169	3.09061	2.66145	0.631859
ENSMUSG00000038696	Mapkap1	mitogen_activated_protein_kinase_associated_protein_1	6.59295	4.1656	7.66652	6.78322	0.631826
ENSMUSG00000056962	Jmjd6	jumonji_domain_containing_6	10.1773	6.43016	10.2688	7.1704	0.631814
ENSMUSG00000042472	Zfp410	zinc_finger_protein_410	16.2757	10.2819	16.8389	12.4299	0.631736
ENSMUSG00000053730	Tmem39b	transmembrane_protein_39b	4.60382	2.90803	5.9337	3.21432	0.631656
ENSMUSG00000001280	Sp1	trans_acting_transcription_factor_1	6.9983	4.41962	4.36012	3.38511	0.631527
ENSMUSG00000036550	Cnot1	CCR4_NOT_transcription_complex_subunit_1	31.1767	19.6814	13.3189	8.90031	0.631286
ENSMUSG00000035413	Tmem98	transmembrane_protein_98	20.3374	12.8387	59.2643	36.0112	0.631286
ENSMUSG00000028901	Gmeb1	glucocorticoid_modulatory_element_binding_protein_1	2.30969	1.45802	2.38441	1.39684	0.631264
ENSMUSG00000019979	Apaf1	apoptotic_peptidase_activating_factor_1	2.84598	1.79633	2.82454	1.99792	0.631183
ENSMUSG00000074971	Fibin	fin_bud_initiation_factor_homolog_zebrafish_	10.899	6.87919	23.2113	14.8618	0.631179
ENSMUSG00000097059	Fam120aos	family_with_sequence_similarity_120A_opposite_strand	1.70072	1.0734	2.30257	1.70069	0.631143
ENSMUSG00000030000	Add2	adducin_2_beta_	0.169533	0.10695	0.269403	0.0973759	0.630851
ENSMUSG00000025555	Farp1	FERM_RhoGEF_Arhgef_and_pleckstrin_domain_protein_1_chondrocyte_derived_	43.2181	27.2632	21.2574	21.0471	0.630828
ENSMUSG00000031226	Pbdc1	polysaccharide_biosynthesis_domain_containing_1	7.95213	5.01606	12.7156	7.05088	0.630782
ENSMUSG00000001036	Epn2	epsin_2	5.41548	3.41599	6.48628	5.86125	0.630782
ENSMUSG00000018697	Aatf	apoptosis_antagonizing_transcription_factor	17.3113	10.9194	12.996	9.58044	0.630769
ENSMUSG00000032407	U2surp	U2_snRNP_associated_SURP_domain_containing	7.65335	4.82641	3.56358	2.32229	0.630628
ENSMUSG00000024170	Telo2	TEL2_telomere_maintenance_2_homolog_S._cerevisiae_	1.65811	1.04536	1.95254	1.256	0.630455
ENSMUSG00000042744	Gm15800	predicted_gene_15800	4.69606	2.96063	1.2328	0.94835	0.630448
ENSMUSG00000015023	Ddx19a	DEAD_Asp_Glu_Ala_Asp_box_polypeptide_19a	21.0475	13.2685	10.3382	9.45225	0.630407
ENSMUSG00000014232	Cluap1	clusterin_associated_protein_1	4.2698	2.69131	3.06243	2.49559	0.630312
ENSMUSG00000022031	Elp3	elongator_acetyltransferase_complex_subunit_3	24.6848	15.5579	15.7089	13.2635	0.630265
ENSMUSG00000079508	Apoo	apolipoprotein_O	4.16535	2.62527	6.39963	3.69888	0.630264
ENSMUSG00000020661	Dnmt3a	DNA_methyltransferase_3A	1.79495	1.13117	1.5114	0.763653	0.630193
ENSMUSG00000024182	Axin1	axin_1	16.1202	10.1573	21.5726	17.0194	0.630095
ENSMUSG00000080717	B230307C23Rik	RIKEN_cDNA_B230307C23_gene	0.945962	0.596046	0.971122	0.867654	0.630095
ENSMUSG00000020074	Ccar1	cell_division_cycle_and_apoptosis_regulator_1	46.6463	29.3831	20.1653	13.3952	0.629912
ENSMUSG00000008682	Rpl10	ribosomal_protein_L10	10.7843	6.79045	10.1671	7.11073	0.62966
ENSMUSG00000005198	Polr2a	polymerase_RNA_II_DNA_directed_polypeptide_A	46.9069	29.5346	9.9747	8.82793	0.629642
ENSMUSG00000024491	Rbm27	RNA_binding_motif_protein_27	12.2944	7.74071	7.10293	5.14307	0.629611
ENSMUSG00000060636	Rpl35a	ribosomal_protein_L35A	9.92175	6.24638	13.2951	8.04664	0.629564
ENSMUSG00000066979	Bub3	budding_uninhibited_by_benzimidazoles_3_homolog_S._cerevisiae_	73.4831	46.262	92.0331	77.9649	0.629559
ENSMUSG00000025962	Fastkd2	FAST_kinase_domains_2	3.32458	2.0927	2.67051	2.02892	0.629461
ENSMUSG00000044617	Zbtb39	zinc_finger_and_BTB_domain_containing_39	4.12544	2.59674	2.90171	2.2156	0.629445
ENSMUSG00000022205	Sub1	SUB1_homolog_S._cerevisiae_	19.8636	12.5026	38.6368	21.35	0.62942
ENSMUSG00000036840	Siah1a	seven_in_absentia_1A	12.1492	7.64666	24.0641	13.8885	0.629397
ENSMUSG00000041483	Zfp281	zinc_finger_protein_281	5.13485	3.23046	4.18304	3.13781	0.629125
ENSMUSG00000001524	Gtf2h4	general_transcription_factor_II_H_polypeptide_4	3.05651	1.92279	6.02376	3.62867	0.629079
ENSMUSG00000092417	Gpank1	G_patch_domain_and_ankyrin_repeats_1	3.82583	2.40669	5.64534	5.21027	0.629064
ENSMUSG00000022186	Oxct1	3_oxoacid_CoA_transferase_1	25.8156	16.2383	22.3938	17.2372	0.62901
ENSMUSG00000024174	Pot1b	protection_of_telomeres_1B	1.80671	1.1364	1.19024	1.13753	0.62899
ENSMUSG00000047193	Dync2h1	dynein_cytoplasmic_2_heavy_chain_1	1.03538	0.651238	0.317588	0.214235	0.628986
ENSMUSG00000026283	Ing5	inhibitor_of_growth_family_member_5	2.69522	1.69415	2.05695	1.56739	0.628576
ENSMUSG00000024601	Isoc1	isochorismatase_domain_containing_1	10.9951	6.91078	22.2845	15.7264	0.628534
ENSMUSG00000083899	Gm12346	predicted_gene_12346	99.7577	62.7002	51.4773	40.2733	0.628525
ENSMUSG00000042607	Asb4	ankyrin_repeat_and_SOCS_box_containing_4	0.776308	0.487759	0.704448	0.570233	0.628306
ENSMUSG00000035285	Nat14	N_acetyltransferase_14	2.65125	1.66579	3.3627	2.92121	0.628304
ENSMUSG00000100967	Gm29666	predicted_gene_29666	0.132924	0.0835162	0.0575701	0.0488177	0.6283
ENSMUSG00000068015	Lrch1	leucine_rich_repeats_and_calponin_homology_CH_domain_containing_1	4.80568	3.01761	3.72248	2.53733	0.627925
ENSMUSG00000035439	Haus8	4HAUS_augmin_like_complex_subunit_8	2.41321	1.5153	2.93357	1.96103	0.627918
ENSMUSG00000048154	Kmt2d	lysine_K_specific_methyltransferase_2D	6.7322	4.22644	1.43962	1.14528	0.627794
ENSMUSG00000031157	Pqbp1	polyglutamine_binding_protein_1	17.8379	11.197	26.7129	20.082	0.627711
ENSMUSG00000062232	Rapgef2	Rap_guanine_nucleotide_exchange_factor_GEF_2	2.64959	1.66301	1.20483	0.898156	0.627651
ENSMUSG00000031167	Rbm3	RNA_binding_motif_protein_3	14.7634	9.26584	18.8838	12.3731	0.627624
ENSMUSG00000051469	Zfp191	zinc_finger_protein_191	5.70069	3.57738	6.38248	3.89886	0.627534
ENSMUSG00000052033	Pfdn4	prefoldin_4	8.61167	5.40346	28.4351	15.0612	0.627458
ENSMUSG00000028078	Dclk2	doublecortin_like_kinase_2	0.526389	0.330123	0.179514	0.177605	0.627147
ENSMUSG00000023367	Tmem176a	transmembrane_protein_176A	4.45958	2.7964	12.3633	7.40024	0.627054
ENSMUSG00000062997	Rpl35	ribosomal_protein_L35	106.442	66.7276	203.369	127.872	0.626891
ENSMUSG00000020863	Luc7l3	LUC7_like_3_S._cerevisiae_	6.50271	4.07466	5.05979	2.45254	0.62661
ENSMUSG00000037740	Mrps26	mitochondrial_ribosomal_protein_S26	11.668	7.31035	20.2112	15.4202	0.626529
ENSMUSG00000042608	Stk40	serine_threonine_kinase_40	10.7214	6.7167	11.8808	9.12416	0.626478
ENSMUSG00000016319	Slc25a5	solute_carrier_family_25_mitochondrial_carrier_adenine_nucleotide_translocator_member_5	110.256	69.0597	117.374	79.9699	0.626357
ENSMUSG00000024561	Mbd1	methyl_CpG_binding_domain_protein_1	21.1584	13.2508	19.077	13.134	0.626263
ENSMUSG00000034218	Atm	ataxia_telangiectasia_mutated	3.24918	2.03457	1.48584	0.992459	0.626179
ENSMUSG00000028261	Ndufaf4	NADH_dehydrogenase_ubiquinone_1_alpha_subcomplex_assembly_factor_4	2.30094	1.44077	4.71679	1.48717	0.626167
ENSMUSG00000030045	Mrpl19	mitochondrial_ribosomal_protein_L19	9.30086	5.82335	9.09133	6.16017	0.626109
ENSMUSG00000067629	Syngap1	synaptic_Ras_GTPase_activating_protein_1_homolog_rat_	3.57427	2.23726	1.82922	0.968106	0.625934
ENSMUSG00000033581	Igf2bp2	insulin_like_growth_factor_2_mRNA_binding_protein_2	11.4268	7.15118	10.8084	6.07525	0.625826
ENSMUSG00000028040	Efna4	ephrin_A4	6.34791	3.97226	17.0328	8.94007	0.625759
ENSMUSG00000051910	Sox6	SRY_sex_determining_region_Y_box_6	0.545915	0.341586	0.301745	0.303599	0.625713
ENSMUSG00000026309	Ilkap	integrin_linked_kinase_associated_serine_threonine_phosphatase_2C	6.5436	4.09416	5.35948	5.87034	0.625675
ENSMUSG00000085337	Gm15964	predicted_gene_15964	1.44342	0.902985	0.553886	0.408457	0.625587
ENSMUSG00000033900	Map9	microtubule_associated_protein_9	2.2309	1.39548	0.823823	0.91925	0.625521
ENSMUSG00000020430	Pes1	pescadillo_homolog_1_containing_BRCT_domain_zebrafish_	55.03	34.4213	36.7944	31.5489	0.6255
ENSMUSG00000058706	0610030E20Rik	RIKEN_cDNA_0610030E20_gene	1.62921	1.01896	1.4021	0.930749	0.625436
ENSMUSG00000037262	Kin	antigenic_determinant_of_rec_A_protein	7.80436	4.88056	5.06374	3.3969	0.625363
ENSMUSG00000051721	BC068281	cDNA_sequence_BC068281	1.39121	0.869741	0.858513	0.637042	0.625169
ENSMUSG00000029638	Glcci1	glucocorticoid_induced_transcript_1	0.631588	0.394849	0.85258	0.619725	0.625169
ENSMUSG00000027984	Hadh	hydroxyacyl_Coenzyme_A_dehydrogenase	16.0847	10.0492	20.39	13.862	0.62477
ENSMUSG00000035632	Cnot3	CCR4_NOT_transcription_complex_subunit_3	7.73787	4.83335	5.49436	4.78006	0.624636
ENSMUSG00000021265	Slc25a29	solute_carrier_family_25_mitochondrial_carrier_palmitoylcarnitine_transporter_member_29	1.11012	0.693372	2.43036	1.63088	0.624591
ENSMUSG00000085642	3110053B16Rik	RIKEN_cDNA_3110053B16_gene	0.266948	0.166733	0.411632	0.181008	0.624591
ENSMUSG00000022419	Deptor	DEP_domain_containing_MTOR_interacting_protein	0.61645	0.385029	0.240576	0.263726	0.624591
ENSMUSG00000087445	Gm14286	predicted_gene_14286	2.49459	1.5581	0.569865	0.120761	0.624591
ENSMUSG00000106205	C230096K16Rik	RIKEN_cDNA_C230096K16_gene	0.672177	0.419835	0.65263	0.0325395	0.624591
ENSMUSG00000034435	Tmem30b	transmembrane_protein_30B	0.352678	0.220279	0.866089	0.324535	0.624591
ENSMUSG00000030555	Ttc23	tetratricopeptide_repeat_domain_23	1.60269	1.00102	1.51028	1.07562	0.624588
ENSMUSG00000061479	Snrpa	small_nuclear_ribonucleoprotein_polypeptide_A	23.7028	14.8045	27.465	19.2605	0.624587
ENSMUSG00000039349	C130074G19Rik	RIKEN_cDNA_C130074G19_gene	0.572078	0.35731	0.392064	0.628009	0.624582
ENSMUSG00000104621	Gm43185	predicted_gene_43185	0.208565	0.130262	0.0238147	0.0404041	0.624566
ENSMUSG00000106767	Gm42727	predicted_gene_42727	0.205019	0.128048	0.0936654	0.0198487	0.624566
ENSMUSG00000097756	A730056A06Rik	RIKEN_cDNA_A730056A06_gene	0.180021	0.112435	0.534603	0.278996	0.624566
ENSMUSG00000021590	Spata9	spermatogenesis_associated_9	0.549637	0.343284	0.376698	0.212956	0.624566
ENSMUSG00000103558	Gm38220	predicted_gene_38220	0.399977	0.249812	0.0913929	0.116209	0.624566
ENSMUSG00000087050	Dhrs13os	dehydrogenase_reductase_SDR_family_member_13_opposite_strand	0.238274	0.148818	0.462671	0.230797	0.624566
ENSMUSG00000024014	Pim1	proviral_integration_site_1	27.4403	17.1283	25.8609	27.7322	0.624204
ENSMUSG00000024525	Impa2	inositol_myo_1_or_4_monophosphatase_2	5.97695	3.73073	10.3875	6.64883	0.624185
ENSMUSG00000040918	Slc19a2	solute_carrier_family_19_thiamine_transporter_member_2	5.89201	3.67734	4.5524	3.91472	0.624123
ENSMUSG00000019774	Mtrf1l	mitochondrial_translational_release_factor_1_like	3.43023	2.14028	2.61113	1.90243	0.623945
ENSMUSG00000107962	RP23-83P5.5	-	3.28643	2.05019	1.18926	0.243422	0.623836
ENSMUSG00000000957	Mmp14	matrix_metallopeptidase_14_membrane_inserted_	96.2788	60.0568	114.703	89.0756	0.62378
ENSMUSG00000049230	Gm9833	predicted_gene_9833	15.7884	9.8482	15.0273	8.51614	0.623763
ENSMUSG00000033610	Pank1	pantothenate_kinase_1	1.82025	1.13537	2.12915	1.12444	0.623746
ENSMUSG00000048000	Gigyf2	GRB10_interacting_GYF_protein_2	5.32316	3.31941	2.0083	2.49241	0.623578
ENSMUSG00000037784	Dzip1l	DAZ_interacting_protein_1_like	7.24773	4.51864	6.89543	5.17909	0.623456
ENSMUSG00000034994	Eef2	eukaryotic_translation_elongation_factor_2	1281.42	798.846	887.816	799.978	0.623408
ENSMUSG00000030166	Rad52	RAD52_homolog_S._cerevisiae_	1.21033	0.754488	0.715215	0.482107	0.623372
ENSMUSG00000024483	Ankhd1	ankyrin_repeat_and_KH_domain_containing_1	7.3052	4.55382	2.4086	1.71324	0.623367
ENSMUSG00000045690	Wdr89	WD_repeat_domain_89	29.9837	18.6904	55.3634	39.0638	0.623352
ENSMUSG00000018796	Acsl1	acyl_CoA_synthetase_long_chain_family_member_1	1.77515	1.10644	1.42733	0.992448	0.623293
ENSMUSG00000036992	Nxt1	NTF2_related_export_protein_1	16.1825	10.0865	28.5162	18.6442	0.623293
ENSMUSG00000033760	Rbm4b	RNA_binding_motif_protein_4B	1.68956	1.05294	1.19208	0.736713	0.623203
ENSMUSG00000068856	Sf3b4	splicing_factor_3b_subunit_4	51.579	32.143	55.1442	41.0197	0.62318
ENSMUSG00000030649	Anapc15	anaphase_prompoting_complex_C_subunit_15	2.51888	1.56965	3.31883	1.92736	0.623152
ENSMUSG00000075040	Zfp408	zinc_finger_protein_408	4.44655	2.7706	2.43838	1.95369	0.62309
ENSMUSG00000009097	Tbx1	T_box_1	1.35285	0.842749	1.59961	1.48271	0.622942
ENSMUSG00000103622	Gm38391	predicted_gene_38391	0.590814	0.368043	0.519885	0.399541	0.622942
ENSMUSG00000032267	Usp28	ubiquitin_specific_peptidase_28	5.55957	3.46303	3.2113	2.43101	0.622895
ENSMUSG00000031628	Casp3	caspase_3	20.2859	12.6348	36.5284	18.5709	0.622839
ENSMUSG00000023025	Larp4	La_ribonucleoprotein_domain_family_member_4	16.9401	10.5505	9.97311	6.69415	0.622812
ENSMUSG00000082691	Dynlt1-ps1	dynein_light_chain_Tctex_type_1_pseuodogene_1	393.51	245.061	470.664	345.208	0.622758
ENSMUSG00000040877	Wdr25	WD_repeat_domain_25	0.772047	0.480761	0.892996	0.951717	0.622709
ENSMUSG00000032064	Dixdc1	DIX_domain_containing_1	1.15048	0.716378	0.949523	0.49208	0.62268
ENSMUSG00000021639	Gtf2h2	general_transcription_factor_II_H_polypeptide_2	4.01009	2.49656	4.87802	2.66271	0.622571
ENSMUSG00000073542	Cep76	centrosomal_protein_76	5.94106	3.69873	6.79497	3.62083	0.622571
ENSMUSG00000078671	Chd2	chromodomain_helicase_DNA_binding_protein_2	5.81155	3.6175	1.51515	1.33561	0.622467
ENSMUSG00000024985	Tcf7l2	transcription_factor_7_like_2_T_cell_specific_HMG_box	0.664914	0.41385	0.571927	0.308875	0.622412
ENSMUSG00000072872	Rybp	RING1_and_YY1_binding_protein	9.13451	5.68542	11.0826	6.74317	0.622411
ENSMUSG00000029247	Paics	phosphoribosylaminoimidazole_carboxylase_phosphoribosylaminoribosylaminoimidazole_succinocarboxamide_synthetase	26.0679	16.221	18.7445	13.8193	0.622259
ENSMUSG00000020180	Snrpd3	small_nuclear_ribonucleoprotein_D3	32.5844	20.2755	36.4449	24.4397	0.622244
ENSMUSG00000025128	Bhlhe22	basic_helix_loop_helix_family_member_e22	0.918596	0.571367	3.26179	1.77701	0.622
ENSMUSG00000030446	Zfp273	zinc_finger_protein_273	0.506478	0.315029	0.490478	0.231078	0.622
ENSMUSG00000005447	Pafah1b3	platelet_activating_factor_acetylhydrolase_isoform_1b_subunit_3	8.76492	5.45012	28.2757	16.5634	0.621811
ENSMUSG00000034820	Cpsf7	cleavage_and_polyadenylation_specific_factor_7	27.4475	17.0651	22.8361	15.0882	0.621736
ENSMUSG00000028889	Yrdc	yrdC_domain_containing_E.coli_	18.5736	11.5476	31.4699	22.5466	0.621723
ENSMUSG00000036442	Thap11	THAP_domain_containing_11	29.7996	18.5265	48.0052	33.9147	0.621703
ENSMUSG00000004896	Rrnad1	ribosomal_RNA_adenine_dimethylase_domain_containing_1	1.17983	0.733489	0.99587	0.527399	0.621689
ENSMUSG00000028580	Pum1	pumilio_RNA_binding_family_member_1	9.98706	6.20694	5.7459	4.7138	0.621498
ENSMUSG00000048087	Gm4737	predicted_gene_4737	63.965	39.7532	105.369	70.2831	0.621484
ENSMUSG00000040731	Eif4h	eukaryotic_translation_initiation_factor_4H	65.5061	40.7081	92.6698	32.1961	0.621441
ENSMUSG00000089889	0610040B10Rik	RIKEN_cDNA_0610040B10_gene	0.454276	0.282292	0.722728	0.306444	0.621411
ENSMUSG00000078532	Nkain1	Na+_K+_transporting_ATPase_interacting_1	31.4442	19.5361	36.2583	41.9292	0.621294
ENSMUSG00000052698	Tln2	talin_2	8.48314	5.26909	4.04814	3.24123	0.621125
ENSMUSG00000068923	Syt11	synaptotagmin_XI	2.46216	1.52911	2.63943	2.01341	0.621044
ENSMUSG00000059743	Fdps	farnesyl_diphosphate_synthetase	13.1499	8.16651	35.1146	17.2385	0.621032
ENSMUSG00000046711	Hmga1	high_mobility_group_AT_hook_1	16.5746	10.2933	27.8423	23.226	0.621028
ENSMUSG00000028121	Bcar3	breast_cancer_anti_estrogen_resistance_3	1.94839	1.20997	1.06446	0.908478	0.621009
ENSMUSG00000040620	Dhx33	DEAH_Asp_Glu_Ala_His_box_polypeptide_33	4.87281	3.02557	3.0732	1.80899	0.620909
ENSMUSG00000034675	Dbn1	drebrin_1	37.8669	23.5117	32.1821	20.1982	0.620903
ENSMUSG00000097405	D630044L22Rik	RIKEN_cDNA_gene_D630044L22_gene	1.06641	0.662046	0.37916	0.302622	0.620819
ENSMUSG00000057541	Pus7	pseudouridylate_synthase_7_homolog_S._cerevisiae_	3.94512	2.44921	2.30473	1.59064	0.620818
ENSMUSG00000046714	Foxc2	forkhead_box_C2	14.1643	8.79293	12.178	11.109	0.62078
ENSMUSG00000038388	Mpp6	membrane_protein_palmitoylated_6_MAGUK_p55_subfamily_member_6_	4.77216	2.96175	3.82797	2.84355	0.620632
ENSMUSG00000020708	Psmc5	protease_prosome_macropain_26S_subunit_ATPase_5	132.335	82.1275	121.743	94.4343	0.620602
ENSMUSG00000024240	Epc1	enhancer_of_polycomb_homolog_1_Drosophila_	8.94958	5.55368	6.22503	4.30783	0.620553
ENSMUSG00000106237	Gm8066	predicted_gene_8066	3.94701	2.44885	2.99862	2.0806	0.620433
ENSMUSG00000097791	Gm17315	predicted_gene_17315	0.764496	0.474319	0.739186	0.514923	0.620433
ENSMUSG00000071652	Ints5	integrator_complex_subunit_5	13.7069	8.50325	27.2983	15.5414	0.620362
ENSMUSG00000024104	Fam21	family_with_sequence_similarity_21	19.1336	11.869	9.57627	7.20677	0.620318
ENSMUSG00000035914	Cd276	CD276_antigen	13.543	8.40025	27.1536	16.5162	0.620264
ENSMUSG00000035275	Raver2	ribonucleoprotein_PTB_binding_2	0.925867	0.574272	1.16478	0.518173	0.620253
ENSMUSG00000019297	Nop9	NOP9_nucleolar_protein	21.0301	13.0427	36.3813	21.6711	0.62019
ENSMUSG00000045934	Mtmr11	myotubularin_related_protein_11	4.64836	2.88254	5.24535	4.24131	0.62012
ENSMUSG00000030313	Dennd5b	DENN_MADD_domain_containing_5B	0.739574	0.458559	0.567232	0.385942	0.620032
ENSMUSG00000015745	Plekho1	pleckstrin_homology_domain_containing_family_O_member_1	15.5839	9.66228	41.1442	22.0129	0.620017
ENSMUSG00000014039	Prdm15	PR_domain_containing_15	1.14949	0.71248	0.342026	0.290048	0.61982
ENSMUSG00000029920	Smarcad1	SWI_SNF_related_matrix_associated_actin_dependent_regulator_of_chromatin_subfamily_a_containing_DEAD_H_box_1	2.9141	1.80606	1.82957	1.42879	0.619767
ENSMUSG00000070814	6330408A02Rik	RIKEN_cDNA_6330408A02_gene	0.793601	0.491831	0.498298	0.402585	0.619745
ENSMUSG00000026516	Nvl	nuclear_VCP_like	7.12715	4.41692	4.12858	2.1514	0.619732
ENSMUSG00000033987	Dnah17	dynein_axonemal_heavy_chain_17	0.163024	0.101026	0.0497408	0.00562435	0.619703
ENSMUSG00000005575	Ube2m	ubiquitin_conjugating_enzyme_E2M	25.7721	15.9685	61.5024	37.6732	0.619602
ENSMUSG00000030443	Zfp583	zinc_finger_protein_583	0.579361	0.358923	0.273724	0.331614	0.619516
ENSMUSG00000037643	Prkci	protein_kinase_C_iota	33.0204	20.4498	25.8116	19.7691	0.619308
ENSMUSG00000042499	Hoxd11	homeobox_D11	3.09186	1.91429	6.05254	4.29397	0.619137
ENSMUSG00000020677	Ddx52	DEAD_Asp_Glu_Ala_Asp_box_polypeptide_52	23.1074	14.304	15.4139	10.9357	0.619023
ENSMUSG00000023004	Tuba1b	tubulin_alpha_1B	446.718	276.382	554.191	344.831	0.618694
ENSMUSG00000047904	Sstr2	somatostatin_receptor_2	0.141446	0.0875093	0.210037	0.166246	0.618677
ENSMUSG00000078141	Gm2399	predicted_gene_2399	2.9288	1.81198	2.0296	3.68808	0.618677
ENSMUSG00000097222	1010001N08Rik	RIKEN_cDNA_1010001N08_gene	0.247779	0.153295	0.294342	0.0623949	0.618677
ENSMUSG00000097368	Gm10390	predicted_gene_10390	0.0810002	0.050113	0.0481153	0.0475979	0.618677
ENSMUSG00000000902	Smarcb1	SWI_SNF_related_matrix_associated_actin_dependent_regulator_of_chromatin_subfamily_b_member_1	7.43468	4.59964	7.11098	5.18491	0.618674
ENSMUSG00000044566	Cage1	cancer_antigen_1	0.431381	0.266873	0.597855	0.525107	0.618649
ENSMUSG00000038930	Rccd1	RCC1_domain_containing_1	0.423372	0.261914	0.435871	0.263005	0.618639
ENSMUSG00000026637	Traf5	TNF_receptor_associated_factor_5	1.44878	0.896266	1.46491	1.15542	0.618637
ENSMUSG00000037916	Ndufv1	NADH_dehydrogenase_ubiquinone_flavoprotein_1	10.1788	6.29641	14.1655	10.1124	0.618581
ENSMUSG00000022538	Lsg1	large_subunit_GTPase_1_homolog_S._cerevisiae_	7.70653	4.76673	4.27624	3.62638	0.618531
ENSMUSG00000017485	Top2b	topoisomerase_DNA_II_beta	30.9865	19.1625	25.1619	14.3937	0.618415
ENSMUSG00000046675	Tmem251	transmembrane_protein_251	8.99891	5.56401	12.3813	7.37143	0.618299
ENSMUSG00000023104	Rfc2	replication_factor_C_activator_1_2	6.4592	3.99365	14.287	9.15677	0.618289
ENSMUSG00000022141	Nipbl	Nipped_B_homolog_Drosophila_	12.4996	7.72689	6.30684	4.31814	0.61817
ENSMUSG00000101609	Kcnq1ot1	KCNQ1_overlapping_transcript_1	0.160362	0.0991244	0.0140994	0.00531412	0.61813
ENSMUSG00000038855	Itpkb	inositol_1_4_5_trisphosphate_3_kinase_B	2.93969	1.81701	2.58244	2.25729	0.618098
ENSMUSG00000074102	Rbm15b	RNA_binding_motif_protein_15B	16.2961	10.0723	30.0797	17.7539	0.618081
ENSMUSG00000032300	1700017B05Rik	RIKEN_cDNA_1700017B05_gene	14.1569	8.74962	12.7817	9.7144	0.618048
ENSMUSG00000007610	Gtpbp3	GTP_binding_protein_3	5.42732	3.35392	7.77009	5.98102	0.61797
ENSMUSG00000032288	Imp3	IMP3_U3_small_nucleolar_ribonucleoprotein_homolog_yeast_	62.5383	38.6178	138.435	102.351	0.617507
ENSMUSG00000028483	Snapc3	small_nuclear_RNA_activating_complex_polypeptide_3	2.85302	1.76143	2.72696	1.77523	0.617393
ENSMUSG00000015652	Steap1	six_transmembrane_epithelial_antigen_of_the_prostate_1	15.9497	9.84579	13.5334	9.3012	0.617304
ENSMUSG00000019470	Xab2	XPA_binding_protein_2	7.66285	4.7301	4.83211	4.01275	0.617277
ENSMUSG00000031148	Gpkow	G_patch_domain_and_KOW_motifs	12.1877	7.52258	9.61421	6.92751	0.61723
ENSMUSG00000027456	Sdcbp2	syndecan_binding_protein_syntenin_2	3.46858	2.14088	1.37032	2.80496	0.61722
ENSMUSG00000066878	Gm10184	predicted_pseudogene_10184	33.6129	20.7464	18.2736	14.9473	0.617213
ENSMUSG00000029290	Zfp326	zinc_finger_protein_326	3.64318	2.24848	2.20143	1.21082	0.617175
ENSMUSG00000001120	Pcbp3	poly_rC_binding_protein_3	2.64922	1.63497	3.68164	2.65168	0.617153
ENSMUSG00000034575	Papd7	PAP_associated_domain_containing_7	10.8911	6.72109	11.275	8.40583	0.617119
ENSMUSG00000007989	Fzd3	frizzled_homolog_3_Drosophila_	2.03819	1.2578	1.59525	1.7321	0.617117
ENSMUSG00000021660	Btf3	basic_transcription_factor_3	57.1903	35.2791	58.0119	44.2779	0.616873
ENSMUSG00000032803	Cdv3	carnitine_deficiency_associated_gene_expressed_in_ventricle_3	13.8186	8.52178	10.1772	6.39166	0.61669
ENSMUSG00000104649	Gm43712	predicted_gene_43712	24.1717	14.9063	23.6254	16.5674	0.616684
ENSMUSG00000063785	Utp14a	UTP14_U3_small_nucleolar_ribonucleoprotein_homolog_A_yeast_	15.0184	9.26065	7.24465	5.05263	0.616621
ENSMUSG00000022551	Cyc1	cytochrome_c_1	126.696	78.108	413.188	240.952	0.6165
ENSMUSG00000031217	Efnb1	ephrin_B1	21.2737	13.1125	32.182	21.148	0.616371
ENSMUSG00000021719	Rgs7bp	regulator_of_G_protein_signalling_7_binding_protein	0.244444	0.15063	0.306252	0.278952	0.616212
ENSMUSG00000030888	Rrp8	ribosomal_RNA_processing_8_methyltransferase_homolog_yeast_	8.26427	5.09232	6.84543	4.78258	0.616185
ENSMUSG00000001415	Smg5	Smg_5_homolog_nonsense_mediated_mRNA_decay_factor_C._elegans_	17.847	10.9947	27.4509	18.2087	0.616051
ENSMUSG00000039041	Adrm1	adhesion_regulating_molecule_1	7.60755	4.68658	13.1196	9.09264	0.616044
ENSMUSG00000026708	Cenpl	centromere_protein_L	0.432336	0.266309	0.876627	0.360439	0.615977
ENSMUSG00000034601	2700049A03Rik	RIKEN_cDNA_2700049A03_gene	2.97476	1.83237	0.893588	0.775015	0.615973
ENSMUSG00000022721	Trmt2a	TRM2_tRNA_methyltransferase_2A	5.43574	3.34583	6.23384	3.81801	0.615524
ENSMUSG00000016503	Gtf3a	general_transcription_factor_III_A	7.4544	4.5883	16.0639	11.3348	0.615516
ENSMUSG00000030007	Cct7	chaperonin_containing_Tcp1_subunit_7_eta_	62.1818	38.2645	44.4054	39.6915	0.615364
ENSMUSG00000030056	Isy1	ISY1_splicing_factor_homolog_S._cerevisiae_	5.44588	3.35118	5.352	4.39682	0.61536
ENSMUSG00000106864	Gtf3c2	general_transcription_factor_IIIC_polypeptide_2_beta	6.70892	4.12837	6.07135	4.17856	0.615356
ENSMUSG00000006019	Dhx34	DEAH_Asp_Glu_Ala_His_box_polypeptide_34	2.38012	1.4643	2.18692	1.37437	0.615221
ENSMUSG00000070436	Serpinh1	serine_or_cysteine_peptidase_inhibitor_clade_H_member_1	553.768	340.686	803.791	639.674	0.615216
ENSMUSG00000002325	Irf9	interferon_regulatory_factor_9	4.18628	2.57536	3.42005	3.08321	0.61519
ENSMUSG00000060798	Intu	inturned_planar_cell_polarity_effector_homolog_Drosophila_	0.906094	0.557167	1.16714	0.756077	0.614911
ENSMUSG00000024436	Mrps18b	mitochondrial_ribosomal_protein_S18B	13.8829	8.5357	14.1749	12.0525	0.614836
ENSMUSG00000031748	Gnao1	guanine_nucleotide_binding_protein_alpha_O	0.755468	0.464488	0.508786	0.603011	0.614835
ENSMUSG00000031849	Comp	cartilage_oligomeric_matrix_protein	1.83582	1.12862	0.899587	0.762876	0.614779
ENSMUSG00000047248	C2cd3	C2_calcium_dependent_domain_containing_3	1.70531	1.04829	0.886854	0.696002	0.614719
ENSMUSG00000040464	Gtpbp10	GTP_binding_protein_10_putative_	1.8808	1.15598	2.35755	1.39641	0.614623
ENSMUSG00000038510	Rpf2	ribosome_production_factor_2_homolog_S._cerevisiae_	13.1585	8.08731	11.3075	7.39423	0.614609
ENSMUSG00000031353	Rbbp7	retinoblastoma_binding_protein_7	46.5894	28.6318	40.0926	23.144	0.614556
ENSMUSG00000042165	Gm9774	predicted_pseudogene_9774	43.395	26.6608	68.8241	51.3117	0.614375
ENSMUSG00000042305	Tmem183a	transmembrane_protein_183A	15.3385	9.42275	9.73727	8.5952	0.614321
ENSMUSG00000082826	Mif-ps3	macrophage_migration_inhibitory_factor_pseudogene_3	4.3873	2.69427	10.7302	7.79959	0.614105
ENSMUSG00000079465	Col4a3	collagen_type_IV_alpha_3	0.138877	0.0852851	0.0181972	0.0617238	0.614105
ENSMUSG00000021280	Exoc3l4	exocyst_complex_component_3_like_4	1.03603	0.636223	2.21709	1.4389	0.614096
ENSMUSG00000024800	Rpp30	ribonuclease_P_MRP_30_subunit	19.0024	11.6692	24.2101	13.4931	0.61409
ENSMUSG00000020658	Efr3b	EFR3_homolog_B_S._cerevisiae_	0.693586	0.425923	0.363499	0.43669	0.614088
ENSMUSG00000044006	Cilp2	cartilage_intermediate_layer_protein_2	0.175431	0.107728	0.275826	0.233911	0.614074
ENSMUSG00000107143	Gm42469	predicted_gene_42469	0.289411	0.17772	0.328619	0.364437	0.614074
ENSMUSG00000026799	Med27	mediator_complex_subunit_27	6.97036	4.27977	9.26606	7.09784	0.613996
ENSMUSG00000074797	Itpa	inosine_triphosphatase_nucleoside_triphosphate_pyrophosphatase_	16.7442	10.2783	29.9449	17.7182	0.613842
ENSMUSG00000090015	Gm15446	predicted_gene_15446	2.15413	1.32206	1.35392	0.832428	0.61373
ENSMUSG00000034297	Med13	mediator_complex_subunit_13	11.3538	6.96749	8.12419	5.63869	0.613671
ENSMUSG00000029238	Clock	circadian_locomotor_output_cycles_kaput	2.92842	1.79709	1.87846	2.38444	0.61367
ENSMUSG00000040667	Nup88	nucleoporin_88	6.26076	3.84093	4.40812	3.35853	0.613493
ENSMUSG00000040220	Gas8	growth_arrest_specific_8	32.587	19.9915	18.308	17.0282	0.613479
ENSMUSG00000049792	Bag5	BCL2_associated_athanogene_5	9.65501	5.9222	10.194	7.00313	0.613381
ENSMUSG00000038671	Arfrp1	ADP_ribosylation_factor_related_protein_1	2.93642	1.80093	3.13237	2.50759	0.613307
ENSMUSG00000071064	Zfp827	zinc_finger_protein_827	1.76142	1.07987	2.14287	1.14819	0.61307
ENSMUSG00000075703	Ept1	ethanolaminephosphotransferase_1_CDP_ethanolamine_specific_	3.92527	2.40616	3.10754	2.46644	0.612993
ENSMUSG00000037108	Zcwpw1	zinc_finger_CW_type_with_PWWP_domain_1	0.851735	0.522097	0.709481	0.45343	0.61298
ENSMUSG00000107608	RP23-89M16.5	-	1.97943	1.21301	0.720921	0.188123	0.612811
ENSMUSG00000105112	Gm42778	predicted_gene_42778	4.26668	2.61467	2.8689	3.54809	0.612811
ENSMUSG00000028367	Txn1	thioredoxin_1	363.182	222.477	491.169	332.196	0.612578
ENSMUSG00000048109	Rbm15	RNA_binding_motif_protein_15	2.84557	1.74302	2.05819	1.64209	0.612538
ENSMUSG00000063160	Numbl	numb_like	12.7088	7.78316	17.513	11.7787	0.612423
ENSMUSG00000002820	Atg4d	autophagy_related_4D_cysteine_peptidase	7.86656	4.81643	14.4386	9.66313	0.612267
ENSMUSG00000020477	Mrps24	mitochondrial_ribosomal_protein_S24	12.416	7.60054	37.6347	23.9965	0.612157
ENSMUSG00000071659	Hnrnpul2	heterogeneous_nuclear_ribonucleoprotein_U_like_2	53.9497	33.0255	29.7856	23.6535	0.612153
ENSMUSG00000033706	Smyd5	SET_and_MYND_domain_containing_5	9.12537	5.58599	7.72036	8.72722	0.612139
ENSMUSG00000025413	Ttc4	tetratricopeptide_repeat_domain_4	6.33567	3.87825	3.00392	2.35083	0.612129
ENSMUSG00000024277	Mapre2	microtubule_associated_protein_RP_EB_family_member_2	2.04814	1.2535	1.99531	1.61727	0.612017
ENSMUSG00000051550	Zfp579	zinc_finger_protein_579	2.25871	1.38225	1.69707	1.5142	0.611962
ENSMUSG00000030729	Pgm2l1	phosphoglucomutase_2_like_1	1.07396	0.656959	1.19802	1.08997	0.611714
ENSMUSG00000023883	Phf10	PHD_finger_protein_10	12.2607	7.49795	15.0947	9.04847	0.611542
ENSMUSG00000078190	Dnm3os	dynamin_3_opposite_strand	4.19932	2.56766	2.09865	0.679777	0.611446
ENSMUSG00000024400	Wdr33	WD_repeat_domain_33	13.0162	7.95569	7.9372	5.48968	0.611215
ENSMUSG00000035835	Lppr3	lipid_phosphate_phosphatase_related_protein_type_3	1.08893	0.665444	1.22257	0.494974	0.611096
ENSMUSG00000021379	Id4	inhibitor_of_DNA_binding_4	8.50147	5.19507	13.9379	10.0637	0.611079
ENSMUSG00000001017	Chtop	chromatin_target_of_PRMT1	6.68448	4.08443	7.96036	5.58707	0.611031
ENSMUSG00000038705	Gmeb2	glucocorticoid_modulatory_element_binding_protein_2	6.78292	4.14425	5.4847	4.21989	0.610983
ENSMUSG00000007589	Tinf2	Terf1_TRF1_interacting_nuclear_factor_2	12.5145	7.64478	14.5463	8.58975	0.610873
ENSMUSG00000040167	Ikzf5	IKAROS_family_zinc_finger_5	4.16353	2.54339	4.93087	2.76906	0.610872
ENSMUSG00000037032	Apbb1	amyloid_beta_A4_precursor_protein_binding_family_B_member_1	2.37591	1.45126	3.84073	2.53562	0.610824
ENSMUSG00000068329	Htra2	HtrA_serine_peptidase_2	7.7538	4.73598	8.8252	6.84725	0.610794
ENSMUSG00000021495	Fam193b	family_with_sequence_similarity_193_member_B	11.5966	7.08287	6.03454	2.99811	0.610769
ENSMUSG00000063334	Krr1	KRR1_small_subunit_SSU_processome_component_homolog_yeast_	6.33686	3.87014	5.12065	2.84591	0.610734
ENSMUSG00000036160	Surf6	surfeit_gene_6	6.70004	4.09122	6.76314	5.57797	0.610626
ENSMUSG00000032850	Rnft2	ring_finger_protein_transmembrane_2	0.580602	0.35446	0.816761	0.445267	0.610504
ENSMUSG00000029097	Trmt44	tRNA_methyltransferase_44	2.80194	1.71059	2.29282	1.61668	0.6105
ENSMUSG00000027086	Fastkd1	FAST_kinase_domains_1	1.82132	1.11191	1.4234	0.825898	0.6105
ENSMUSG00000071537	Klrg2	killer_cell_lectin_like_receptor_subfamily_G_member_2	3.1609	1.92973	3.27317	2.51388	0.610499
ENSMUSG00000087535	Zmiz1os1	Zmiz1_opposite_strand_1	0.243832	0.148859	0.304892	0.129284	0.610496
ENSMUSG00000092192	Dyx1c1	dyslexia_susceptibility_1_candidate_1_homolog_human_	0.312124	0.19055	0.243941	0.0206764	0.610496
ENSMUSG00000092137	Gcom1	GRINL1A_complex_locus	0.490067	0.299183	0.191485	0.552146	0.610496
ENSMUSG00000025422	Agap2	ArfGAP_with_GTPase_domain_ankyrin_repeat_and_PH_domain_2	0.150161	0.0916724	0.187763	0.0199044	0.610496
ENSMUSG00000057110	Cntrl	centriolin	2.71157	1.65459	0.834253	0.597322	0.610196
ENSMUSG00000031171	Ftsj1	FtsJ_homolog_1_E._coli_	3.66483	2.23621	3.51454	3.06857	0.610181
ENSMUSG00000038128	Camk4	calcium_calmodulin_dependent_protein_kinase_IV	0.624583	0.38109	0.605784	0.509179	0.61015
ENSMUSG00000024369	Nelfe	negative_elongation_factor_complex_member_E_Rdbp	6.97494	4.25551	13.0972	10.4429	0.610115
ENSMUSG00000028289	Epha7	Eph_receptor_A7	1.62816	0.993312	1.03691	0.684951	0.610085
ENSMUSG00000022710	Usp7	ubiquitin_specific_peptidase_7	14.8975	9.08838	8.21378	6.45335	0.61006
ENSMUSG00000024317	Rnf138	ring_finger_protein_138	8.8465	5.39642	15.3254	8.49003	0.610006
ENSMUSG00000020089	Ppa1	pyrophosphatase_inorganic_1	32.0919	19.5755	42.3561	28.8628	0.609981
ENSMUSG00000022978	Mis18a	MIS18_kinetochore_protein_homolog_A_S._pombe_	3.00579	1.83315	6.48786	3.18667	0.609872
ENSMUSG00000096996	Gm26792	predicted_gene_26792	1.54281	0.94091	0.566811	0.440634	0.609868
ENSMUSG00000039087	Rreb1	ras_responsive_element_binding_protein_1	1.20219	0.733076	0.35035	0.381994	0.609785
ENSMUSG00000050761	Gp1bb	glycoprotein_Ib_beta_polypeptide	1.05402	0.642386	1.53856	1.14728	0.609465
ENSMUSG00000022814	Umps	uridine_monophosphate_synthetase	15.0953	9.19974	11.9705	8.65425	0.609445
ENSMUSG00000029068	Ccnl2	cyclin_L2	11.1273	6.78095	5.02931	3.88549	0.609397
ENSMUSG00000071656	Lrrn4cl	LRRN4_C_terminal_like	2.72318	1.65934	4.88818	2.86483	0.609341
ENSMUSG00000030465	Psd3	pleckstrin_and_Sec7_domain_containing_3	0.794418	0.484033	0.502961	0.567234	0.609292
ENSMUSG00000052488	Cherp	calcium_homeostasis_endoplasmic_reticulum_protein	47.6283	29.0183	24.7068	20.5975	0.609266
ENSMUSG00000028089	Chd1l	chromodomain_helicase_DNA_binding_protein_1_like	3.34827	2.03954	2.38869	1.77835	0.609133
ENSMUSG00000028426	Rad23b	RAD23b_homolog_S._cerevisiae_	68.8832	41.9486	89.0824	61.5008	0.608981
ENSMUSG00000027679	Dnajc19	DnaJ_Hsp40_homolog_subfamily_C_member_19	3.58734	2.18459	7.35098	4.85608	0.608972
ENSMUSG00000037552	Plekhg2	pleckstrin_homology_domain_containing_family_G_with_RhoGef_domain_member_2	10.8286	6.59308	7.33498	5.82642	0.608857
ENSMUSG00000010406	Mrpl52	mitochondrial_ribosomal_protein_L52	25.0222	15.2282	43.9637	34.7657	0.608587
ENSMUSG00000029701	Rbm28	RNA_binding_motif_protein_28	23.1161	14.0668	9.29477	7.59561	0.608529
ENSMUSG00000024743	Syt7	synaptotagmin_VII	0.389844	0.237221	0.341635	0.297763	0.608501
ENSMUSG00000070858	Gm1673	predicted_gene_1673	2.89824	1.76356	15.2388	7.20935	0.608492
ENSMUSG00000032086	Bace1	beta_site_APP_cleaving_enzyme_1	5.69458	3.46485	5.82298	3.39009	0.608447
ENSMUSG00000031328	Flna	filamin_alpha	203.204	123.635	57.8429	48.8783	0.608426
ENSMUSG00000016554	Eif3d	eukaryotic_translation_initiation_factor_3_subunit_D	158.426	96.3848	121.551	100.437	0.608388
ENSMUSG00000031875	Cmtm3	CKLF_like_MARVEL_transmembrane_domain_containing_3	95.5942	58.1584	137.406	100.463	0.608388
ENSMUSG00000025271	Pfkfb1	6_phosphofructo_2_kinase_fructose_2_6_biphosphatase_1	0.714534	0.434629	0.905738	0.252372	0.60827
ENSMUSG00000022718	Dgcr8	DiGeorge_syndrome_critical_region_gene_8	4.84872	2.94896	3.92147	2.7757	0.608193
ENSMUSG00000044340	Phlpp1	PH_domain_and_leucine_rich_repeat_protein_phosphatase_1	6.28456	3.8216	3.1012	2.74182	0.608094
ENSMUSG00000019907	Ppp1r12a	protein_phosphatase_1_regulatory_inhibitor_subunit_12A	31.1749	18.9532	19.5617	11.9268	0.607963
ENSMUSG00000064061	Dzip3	DAZ_interacting_protein_3_zinc_finger	2.72181	1.65449	3.1944	1.72003	0.607865
ENSMUSG00000028972	Car6	carbonic_anhydrase_6	0.360547	0.219068	0.407894	0.367529	0.607599
ENSMUSG00000000392	Fap	fibroblast_activation_protein	0.803632	0.488283	1.40166	0.706766	0.607595
ENSMUSG00000102411	Gm36936	predicted_gene_36936	1.02026	0.619892	0.456894	0.142742	0.607582
ENSMUSG00000038005	2700029M09Rik	RIKEN_cDNA_2700029M09_gene	10.1686	6.17744	10.7005	8.27794	0.607501
ENSMUSG00000023944	Hsp90ab1	heat_shock_protein_90_alpha_cytosolic_class_B_member_1	534.803	324.878	261.874	217.193	0.607473
ENSMUSG00000024889	Rce1	RCE1_homolog_prenyl_protein_peptidase_S._cerevisiae_	20.1659	12.2492	54.0822	28.8051	0.607422
ENSMUSG00000066148	Prpf4	PRP4_pre_mRNA_processing_factor_4_homolog_yeast_	8.14007	4.94421	5.41723	3.28007	0.607392
ENSMUSG00000026918	Brd3	bromodomain_containing_3	7.23542	4.39441	5.93181	4.37636	0.607348
ENSMUSG00000046185	Zfp84	zinc_finger_protein_84	4.58935	2.78726	1.65544	1.64921	0.607332
ENSMUSG00000031917	Nip7	nuclear_import_7_homolog_S._cerevisiae_	24.1321	14.6519	56.3784	31.8675	0.607155
ENSMUSG00000039046	Usp6nl	USP6_N_terminal_like	3.11954	1.89393	3.45132	2.1673	0.607117
ENSMUSG00000056763	Cspp1	centrosome_and_spindle_pole_associated_protein_1	1.31722	0.799674	0.662987	0.400671	0.60709
ENSMUSG00000020267	Hint1	histidine_triad_nucleotide_binding_protein_1	131.287	79.6676	320.688	208.609	0.606822
ENSMUSG00000024054	Smchd1	SMC_hinge_domain_containing_1	5.17075	3.13747	2.24575	1.30277	0.606772
ENSMUSG00000028884	Rpa2	replication_protein_A2	6.54975	3.9742	7.84792	4.641	0.606772
ENSMUSG00000097392	D930016D06Rik	RIKEN_cDNA_D930016D06_gene	1.67558	1.01657	0.761926	0.388822	0.606695
ENSMUSG00000043683	Fem1a	feminization_1_homolog_a_C._elegans_	12.743	7.72775	19.5524	13.9737	0.606431
ENSMUSG00000029381	Shroom3	shroom_family_member_3	1.19137	0.722427	0.659296	0.450317	0.606382
ENSMUSG00000054162	Spock3	sparc_osteonectin_cwcv_and_kazal_like_domains_proteoglycan_3	0.341615	0.207136	1.09523	0.46439	0.606343
ENSMUSG00000029464	Gpn3	GPN_loop_GTPase_3	4.85442	2.94288	7.32694	5.09403	0.606228
ENSMUSG00000052415	Tchh	trichohyalin	1.18503	0.71832	0.488151	0.423599	0.606162
ENSMUSG00000032641	Gpr19	G_protein_coupled_receptor_19	0.330681	0.200376	0.483703	0.198879	0.60595
ENSMUSG00000032334	Loxl1	lysyl_oxidase_like_1	133.85	81.0948	245.272	179.834	0.605864
ENSMUSG00000033216	Eefsec	eukaryotic_elongation_factor_selenocysteine_tRNA_specific	3.89061	2.35686	4.38358	3.38468	0.60578
ENSMUSG00000051695	Pcbp1	poly_rC_binding_protein_1	213.325	129.212	279.919	214.374	0.605702
ENSMUSG00000066415	Msl2	male_specific_lethal_2_homolog_Drosophila_	6.9262	4.19257	5.8077	3.28838	0.60532
ENSMUSG00000026960	Arl6ip6	ADP_ribosylation_factor_like_6_interacting_protein_6	7.2761	4.40418	15.4538	9.90518	0.605295
ENSMUSG00000040836	Gpr161	G_protein_coupled_receptor_161	3.48297	2.10817	3.84503	2.6254	0.605278
ENSMUSG00000084968	Gm12743	predicted_gene_12743	0.276742	0.167486	0.303738	0.0909092	0.605206
ENSMUSG00000108608	RP23-412J12.1	-	1.00092	0.605764	1.22776	1.31515	0.605206
ENSMUSG00000030031	Kbtbd8	kelch_repeat_and_BTB_POZ_domain_containing_8	0.568955	0.344331	0.538741	0.207671	0.6052
ENSMUSG00000105813	Gm42928	predicted_gene_42928	1.83994	1.11352	2.98949	2.13225	0.605192
ENSMUSG00000045316	Fahd1	fumarylacetoacetate_hydrolase_domain_containing_1	6.54968	3.96381	9.02079	6.3749	0.605191
ENSMUSG00000029471	Camkk2	calcium_calmodulin_dependent_protein_kinase_kinase_2_beta	1.95317	1.18204	2.30454	1.44177	0.60519
ENSMUSG00000066191	Anks6	ankyrin_repeat_and_sterile_alpha_motif_domain_containing_6	1.79035	1.0835	2.65848	1.7562	0.60519
ENSMUSG00000021065	Fut8	fucosyltransferase_8	10.4312	6.31137	9.60794	7.57993	0.605048
ENSMUSG00000024862	Klc2	kinesin_light_chain_2	6.81234	4.12103	9.50097	6.45002	0.604936
ENSMUSG00000036528	Ppfibp2	PTPRF_interacting_protein_binding_protein_2_liprin_beta_2_	3.39381	2.05253	2.50625	1.54261	0.604784
ENSMUSG00000021466	Ptch1	patched_homolog_1	1.63264	0.987116	1.60035	1.04473	0.604613
ENSMUSG00000108037	RP24-503A2.6	-	0.551917	0.333621	0.0923406	0.117466	0.604477
ENSMUSG00000005621	Zfp592	zinc_finger_protein_592	8.82819	5.3363	4.07142	3.15692	0.604462
ENSMUSG00000039220	Ppp1r10	protein_phosphatase_1_regulatory_subunit_10	13.5548	8.19303	6.49931	5.84056	0.604439
ENSMUSG00000030714	Ccdc101	coiled_coil_domain_containing_101	3.9414	2.38231	5.30607	3.24398	0.604431
ENSMUSG00000025085	Ablim1	actin_binding_LIM_protein_1	0.937711	0.566739	0.545642	0.490142	0.604386
ENSMUSG00000084911	Gm16185	predicted_gene_16185	1.65192	0.998332	0.618387	0.192279	0.604345
ENSMUSG00000044456	Rin3	Ras_and_Rab_interactor_3	4.37571	2.64409	3.91208	3.44016	0.604266
ENSMUSG00000050621	Rps27rt	ribosomal_protein_S27_retrogene	581.873	351.567	958.174	410.901	0.6042
ENSMUSG00000033713	Foxn3	forkhead_box_N3	1.51672	0.9159	1.33274	0.758239	0.60387
ENSMUSG00000041375	Ccdc9	coiled_coil_domain_containing_9	2.7323	1.64956	2.02858	1.79076	0.603727
ENSMUSG00000078484	Klhl17	kelch_like_17	7.94662	4.79731	8.20289	6.39828	0.603691
ENSMUSG00000060862	Zbtb40	zinc_finger_and_BTB_domain_containing_40	2.80777	1.69499	1.19851	0.910399	0.603679
ENSMUSG00000060373	Hnrnpc	heterogeneous_nuclear_ribonucleoprotein_C	90.9338	54.8896	99.3685	42.7841	0.603621
ENSMUSG00000014859	E2f4	E2F_transcription_factor_4	51.7151	31.2119	41.8469	32.8421	0.603534
ENSMUSG00000058013	Sept11	septin_11	48.8484	29.4775	35.2417	25.9737	0.603449
ENSMUSG00000017724	Etv4	ets_variant_4	7.42224	4.47859	8.84954	7.03506	0.603402
ENSMUSG00000021103	Mnat1	menage_a_trois_1	8.14228	4.91298	7.7651	5.61269	0.603391
ENSMUSG00000031934	Panx1	pannexin_1	7.0681	4.26381	7.66514	5.77167	0.603248
ENSMUSG00000105053	Gm43064	predicted_gene_43064	0.354004	0.213519	0.273326	0.213972	0.603153
ENSMUSG00000014426	Map3k4	mitogen_activated_protein_kinase_kinase_kinase_4	10.5066	6.33691	3.01557	3.34983	0.603136
ENSMUSG00000034973	Dopey1	dopey_family_member_1	1.17604	0.709288	0.532121	0.401115	0.603117
ENSMUSG00000039684	Gm5422	predicted_pseudogene_5422	7.69045	4.63796	2.04732	2.21846	0.60308
ENSMUSG00000022194	Pabpn1	poly_A_binding_protein_nuclear_1	13.2636	7.99766	11.6977	8.15046	0.60298
ENSMUSG00000020929	Eftud2	elongation_factor_Tu_GTP_binding_domain_containing_2	17.9368	10.8109	11.3155	8.60247	0.602721
ENSMUSG00000020312	Shc2	SHC_Src_homology_2_domain_containing_transforming_protein_2	3.64806	2.19875	8.23167	5.56767	0.602718
ENSMUSG00000003360	Ddx23	DEAD_Asp_Glu_Ala_Asp_box_polypeptide_23	17.7244	10.6776	5.84261	5.31468	0.602425
ENSMUSG00000029647	Pan3	PAN3_polyA_specific_ribonuclease_subunit_homolog_S._cerevisiae_	1.93715	1.16694	1.32196	0.936718	0.602398
ENSMUSG00000003934	Efnb3	ephrin_B3	0.727294	0.438033	1.70301	0.2818	0.602278
ENSMUSG00000035142	Nubpl	nucleotide_binding_protein_like	0.852819	0.513634	1.42463	1.1978	0.602278
ENSMUSG00000041506	Rrp9	RRP9_small_subunit_SSU_processome_component_homolog_yeast_	21.7937	13.1214	38.5435	26.8074	0.602074
ENSMUSG00000058761	Rnf169	ring_finger_protein_169	8.24617	4.96145	3.15405	2.33764	0.601667
ENSMUSG00000038611	Phrf1	PHD_and_ring_finger_domains_1	6.95724	4.18462	2.74227	2.43379	0.601476
ENSMUSG00000050974	Gm9847	predicted_pseudogene_9847	2.01338	1.21098	1.99316	1.50246	0.601468
ENSMUSG00000093575	Gm20695	predicted_gene_20695	1.09871	0.660838	0.604278	0.204975	0.601468
ENSMUSG00000058809	Hspd1-ps3	heat_shock_protein_1_chaperonin_pseudogene_3	96.6384	58.117	52.0168	40.661	0.601386
ENSMUSG00000001229	Dpp9	dipeptidylpeptidase_9	40.5731	24.3996	32.1391	25.9609	0.601374
ENSMUSG00000025209	Peo1	progressive_external_ophthalmoplegia_1_human_	11.0786	6.6622	9.79833	8.0039	0.601355
ENSMUSG00000039262	Prrc2b	proline_rich_coiled_coil_2B	13.4872	8.10715	6.04705	5.61524	0.601098
ENSMUSG00000032842	Abcc10	ATP_binding_cassette_sub_family_C_CFTR_MRP_member_10	1.38845	0.834549	1.02148	0.770878	0.601065
ENSMUSG00000018858	Ict1	immature_colon_carcinoma_transcript_1	2.72967	1.64036	5.98222	4.15511	0.600937
ENSMUSG00000000759	Tubgcp3	tubulin_gamma_complex_associated_protein_3	4.35669	2.61775	3.88047	1.61171	0.600857
ENSMUSG00000039068	Zzz3	zinc_finger_ZZ_domain_containing_3	4.4826	2.6934	2.82559	2.12083	0.600856
ENSMUSG00000004895	Prcc	papillary_renal_cell_carcinoma_translocation_associated_	37.1379	22.314	36.1234	26.8412	0.600842
ENSMUSG00000038831	Ralgps1	Ral_GEF_with_PH_domain_and_SH3_binding_motif_1	0.804189	0.483132	0.456723	0.504314	0.60077
ENSMUSG00000053930	Shisa6	shisa_family_member_6	0.285117	0.171268	0.143641	0.134635	0.600693
ENSMUSG00000085767	Gm13563	predicted_gene_13563	1.18323	0.710757	0.564744	0.372496	0.600693
ENSMUSG00000033237	Arid2	AT_rich_interactive_domain_2_ARID_RFX_like_	5.22457	3.13776	3.4145	2.10353	0.600579
ENSMUSG00000049643	2310022A10Rik	RIKEN_cDNA_2310022A10_gene	5.08626	3.05409	6.86898	5.59181	0.600459
ENSMUSG00000035960	Apex1	apurinic_apyrimidinic_endonuclease_1	22.2326	13.3497	29.8601	24.6931	0.600455
ENSMUSG00000026946	Nmi	N_myc_and_STAT_interactor	1.07381	0.644758	0.806613	0.572681	0.600441
ENSMUSG00000024151	Msh2	mutS_homolog_2_E._coli_	5.37024	3.22427	3.5753	2.75416	0.600396
ENSMUSG00000040359	Ufl1	UFM1_specific_ligase_1	3.60323	2.1631	3.33227	2.12271	0.600324
ENSMUSG00000038909	Kat7	K_lysine_acetyltransferase_7	13.3332	8.00049	8.91538	6.49533	0.600045
ENSMUSG00000100510	AV026068	expressed_sequence_AV026068	0.389922	0.23395	1.03821	0.440206	0.599993
ENSMUSG00000099843	Gm7160	predicted_gene_7160	1.72371	1.03416	2.16233	0.972979	0.599964
ENSMUSG00000039377	Hlx	H2.0_like_homeobox	6.56615	3.93773	5.61566	5.47471	0.599702
ENSMUSG00000041921	Metap1d	methionyl_aminopeptidase_type_1D_mitochondrial_	2.61465	1.56796	1.41352	0.815122	0.599681
ENSMUSG00000091086	Gm5428	predicted_gene_5428	150.502	90.2529	121.194	96.9046	0.59968
ENSMUSG00000047371	Zfp768	zinc_finger_protein_768	7.00378	4.19989	12.2056	7.40321	0.59966
ENSMUSG00000048755	Mcat	malonyl_CoA_ACP_acyltransferase_mitochondrial_	13.1934	7.91097	35.3401	23.7801	0.599617
ENSMUSG00000027386	Fbln7	fibulin_7	0.529772	0.317498	1.14065	0.311314	0.599311
ENSMUSG00000054708	Ankrd24	ankyrin_repeat_domain_24	0.784128	0.469933	0.451184	0.547184	0.599306
ENSMUSG00000030335	Mrpl51	mitochondrial_ribosomal_protein_L51	14.9083	8.93447	21.9146	16.4249	0.599294
ENSMUSG00000031548	Sfrp1	secreted_frizzled_related_protein_1	11.9239	7.1459	17.7058	8.83462	0.59929
ENSMUSG00000022962	Gart	phosphoribosylglycinamide_formyltransferase	37.423	22.4267	20.8349	17.2527	0.599277
ENSMUSG00000020176	Grb10	growth_factor_receptor_bound_protein_10	97.8144	58.6141	92.0398	54.1222	0.599238
ENSMUSG00000106755	Tpi-rs11	triosephosphate_isomerase_related_sequence_11	17.5203	10.4945	29.854	32.5506	0.598991
ENSMUSG00000028583	Pdpn	podoplanin	12.4972	7.48572	18.1615	10.0871	0.59899
ENSMUSG00000055531	Cpsf6	cleavage_and_polyadenylation_specific_factor_6	6.46997	3.87539	5.59069	3.38994	0.59898
ENSMUSG00000002068	Ccne1	cyclin_E1	13.7692	8.24693	18.4575	11.8923	0.598941
ENSMUSG00000041355	Ssr2	signal_sequence_receptor_beta	50.0701	29.9863	154.92	85.1172	0.598887
ENSMUSG00000018537	Pcgf2	polycomb_group_ring_finger_2	4.704	2.81653	7.68844	3.63289	0.598751
ENSMUSG00000107096	Gm43597	predicted_gene_43597	0.644795	0.386029	0.277968	0.113497	0.598685
ENSMUSG00000052302	Tbc1d30	TBC1_domain_family_member_30	0.242502	0.145179	0.03485	0.147757	0.598674
ENSMUSG00000074141	Il4i1	interleukin_4_induced_1	16.7575	10.0308	22.1102	13.0807	0.598585
ENSMUSG00000021258	Ccnk	cyclin_K	24.8607	14.8805	18.8226	15.1299	0.598555
ENSMUSG00000078249	Hmga1-rs1	high_mobility_group_AT_hook_I_related_sequence_1	418.135	250.271	860.887	586.794	0.598542
ENSMUSG00000026484	Rnf2	ring_finger_protein_2	9.77022	5.8477	16.5688	7.62693	0.598522
ENSMUSG00000030942	Thumpd1	THUMP_domain_containing_1	37.3032	22.3259	31.0469	23.4127	0.598498
ENSMUSG00000022914	Brwd1	bromodomain_and_WD_repeat_domain_containing_1	2.80129	1.67635	1.27385	0.874598	0.598419
ENSMUSG00000020235	Fzr1	fizzy_cell_division_cycle_20_related_1_Drosophila_	9.5071	5.68807	17.7723	8.40316	0.598298
ENSMUSG00000032281	Acsbg1	acyl_CoA_synthetase_bubblegum_family_member_1	1.98745	1.18907	2.29878	1.51476	0.59829
ENSMUSG00000027361	Gabpb1	GA_repeat_binding_protein_beta_1	3.18628	1.90584	2.76785	2.93515	0.598139
ENSMUSG00000039473	Ubn1	ubinuclein_1	14.8005	8.84792	19.1814	10.7516	0.597811
ENSMUSG00000047238	Mageh1	melanoma_antigen_family_H_1	11.3349	6.77539	23.6761	14.4323	0.597744
ENSMUSG00000025260	Hsd17b10	hydroxysteroid_17_beta_dehydrogenase_10	33.8424	20.2248	71.1574	32.9761	0.597619
ENSMUSG00000032423	Syncrip	synaptotagmin_binding_cytoplasmic_RNA_interacting_protein	6.69058	3.99612	7.49683	4.1961	0.597276
ENSMUSG00000062861	Zfp28	zinc_finger_protein_28	3.96606	2.36879	2.33013	1.55646	0.597265
ENSMUSG00000100235	Gm28557	predicted_gene_28557	0.588073	0.351198	0.233434	0.35193	0.597201
ENSMUSG00000108350	RP24-174G2.1	-	1.95837	1.16954	2.01542	0.927809	0.597201
ENSMUSG00000025201	Bloc1s2-ps	biogenesis_of_lysosomal_organelles_complex_1_subunit_2_pseudogene	20.8167	12.4318	27.0849	19.5948	0.597201
ENSMUSG00000029822	Osbpl3	oxysterol_binding_protein_like_3	3.87671	2.31494	1.80227	1.3763	0.597139
ENSMUSG00000031683	Lsm6	LSM6_homolog_U6_small_nuclear_RNA_associated_S._cerevisiae_	5.1059	3.04886	5.26847	3.23204	0.597125
ENSMUSG00000068580	Zfyve19	zinc_finger_FYVE_domain_containing_19	3.08472	1.84116	6.61501	3.86552	0.596865
ENSMUSG00000032369	Plscr1	phospholipid_scramblase_1	9.37889	5.59739	11.1523	7.32295	0.596808
ENSMUSG00000055485	Soga1	suppressor_of_glucose_autophagy_associated_1	10.5997	6.32567	5.43525	3.761	0.596777
ENSMUSG00000048285	Frmd6	FERM_domain_containing_6	36.2838	21.6531	31.0384	23.4343	0.596772
ENSMUSG00000030612	Mrpl46	mitochondrial_ribosomal_protein_L46	18.0271	10.7568	19.9475	14.5878	0.596705
ENSMUSG00000073427	Gm4924	predicted_gene_4924	0.589099	0.351426	0.349905	0.12717	0.596549
ENSMUSG00000006599	Gtf2h1	general_transcription_factor_II_H_polypeptide_1	37.2691	22.2316	27.3861	20.1723	0.596517
ENSMUSG00000033543	Gtf2a2	general_transcription_factor_II_A_2	4.2408	2.52961	6.2027	3.68286	0.596494
ENSMUSG00000001416	Cct3	chaperonin_containing_Tcp1_subunit_3_gamma_	53.9699	32.1854	32.2723	24.4164	0.596359
ENSMUSG00000038335	Tsr1	TSR1_20S_rRNA_accumulation	23.6824	14.1219	9.61473	7.17709	0.596306
ENSMUSG00000038954	Supt3	suppressor_of_Ty_3	2.31183	1.37849	3.39145	2.3967	0.596278
ENSMUSG00000030064	Frmd4b	FERM_domain_containing_4B	0.468073	0.279011	0.279944	0.180099	0.596084
ENSMUSG00000006800	Sulf2	sulfatase_2	34.0338	20.2843	28.3601	24.2765	0.596005
ENSMUSG00000040524	Zfp609	zinc_finger_protein_609	10.3795	6.18601	4.48565	3.21533	0.595983
ENSMUSG00000033701	Acbd6	acyl_Coenzyme_A_binding_domain_containing_6	6.63024	3.94978	11.7317	4.93556	0.595722
ENSMUSG00000043895	S1pr2	sphingosine_1_phosphate_receptor_2	33.2586	19.812	54.0351	32.0027	0.595694
ENSMUSG00000004951	Hspb1	heat_shock_protein_1	183.224	109.139	224.968	189.679	0.595658
ENSMUSG00000102302	Gm38190	predicted_gene_38190	0.346417	0.206336	0.0834202	0.0235797	0.59563
ENSMUSG00000042289	Hsd3b7	hydroxy_delta_5_steroid_dehydrogenase_3_beta_and_steroid_delta_isomerase_7	3.06525	1.82542	1.74555	1.20969	0.59552
ENSMUSG00000061315	Naca	nascent_polypeptide_associated_complex_alpha_polypeptide	48.3352	28.7784	42.3474	31.385	0.595391
ENSMUSG00000026174	Rqcd1	rcd1_required_for_cell_differentiation_homolog_1_S._pombe_	24.0272	14.3052	27.6631	17.9928	0.595377
ENSMUSG00000029430	Ran	RAN_member_RAS_oncogene_family	206.743	123.036	223.932	160.539	0.595116
ENSMUSG00000005698	Ctcf	CCCTC_binding_factor	12.8981	7.67514	10.8321	6.15692	0.595059
ENSMUSG00000062647	Rpl7a	ribosomal_protein_L7A	74.9342	44.5867	97.3215	64.5608	0.595012
ENSMUSG00000033157	Abhd10	abhydrolase_domain_containing_10	2.35132	1.39893	2.53807	1.50774	0.594956
ENSMUSG00000029505	Ep400	E1A_binding_protein_p400	6.93439	4.12529	1.66413	1.3401	0.594903
ENSMUSG00000049657	Zbtb5	zinc_finger_and_BTB_domain_containing_5	1.13537	0.675371	1.86842	1.0183	0.594846
ENSMUSG00000044595	Dnd1	dead_end_homolog_1_zebrafish_	0.337924	0.201008	0.102926	0.0981935	0.594833
ENSMUSG00000032202	Rab27a	RAB27A_member_RAS_oncogene_family	0.226695	0.134845	0.181257	0.248859	0.594833
ENSMUSG00000021765	Fst	follistatin	79.3604	47.1981	75.1007	79.5675	0.594731
ENSMUSG00000042390	Gatad2b	GATA_zinc_finger_domain_containing_2B	2.74575	1.6324	3.69031	3.41228	0.594521
ENSMUSG00000026047	Kdelc1	KDEL_Lys_Asp_Glu_Leu_containing_1	7.5181	4.46855	8.2147	4.86983	0.594372
ENSMUSG00000006850	Tmco6	transmembrane_and_coiled_coil_domains_6	2.96465	1.76205	5.20258	3.33211	0.594355
ENSMUSG00000030735	Gm9755	predicted_pseudogene_9755	52.5527	31.2344	67.134	45.9081	0.594344
ENSMUSG00000079003	Samd1	sterile_alpha_motif_domain_containing_1	12.2529	7.28089	27.802	12.5328	0.594218
ENSMUSG00000063273	Naa15	N_alpha_acetyltransferase_15_NatA_auxiliary_subunit	9.16494	5.4452	4.367	2.87165	0.594133
ENSMUSG00000027823	Gmps	guanine_monophosphate_synthetase	16.4838	9.79271	11.1739	7.09648	0.594082
ENSMUSG00000030079	Ruvbl1	RuvB_like_protein_1	27.1544	16.1292	21.4532	17.168	0.593979
ENSMUSG00000031901	Dus2	dihydrouridine_synthase_2	2.96384	1.76031	1.96608	1.71859	0.593927
ENSMUSG00000097767	Miat	myocardial_infarction_associated_transcript_non_protein_coding_	0.205472	0.122007	0.0472164	0.00616051	0.593786
ENSMUSG00000019894	Slc6a15	solute_carrier_family_6_neurotransmitter_transporter_member_15	2.62738	1.55925	1.65127	1.24645	0.593462
ENSMUSG00000041747	Utp15	UTP15_U3_small_nucleolar_ribonucleoprotein_homolog_yeast_	15.5613	9.23448	8.76861	6.44457	0.593424
ENSMUSG00000057841	Rpl32	ribosomal_protein_L32	337.353	200.192	508.443	311.241	0.593419
ENSMUSG00000020899	Pfas	phosphoribosylformylglycinamidine_synthase_FGAR_amidotransferase_	3.30397	1.95993	2.04729	1.03221	0.593206
ENSMUSG00000037697	Ddhd1	DDHD_domain_containing_1	1.95821	1.16156	1.30164	0.909254	0.593175
ENSMUSG00000041491	Cep78	centrosomal_protein_78	5.39887	3.20213	3.11329	2.15614	0.593112
ENSMUSG00000029447	Cct6a	chaperonin_containing_Tcp1_subunit_6a_zeta_	87.4199	51.8387	32.3415	28.0752	0.592985
ENSMUSG00000031029	Eif3f	eukaryotic_translation_initiation_factor_3_subunit_F	85.2785	50.5604	72.8263	50.7242	0.592885
ENSMUSG00000038146	Notch3	notch_3	4.24489	2.51649	4.24049	2.9549	0.592829
ENSMUSG00000046352	Gjb2	gap_junction_protein_beta_2	6.77218	4.01355	4.03886	6.05796	0.592652
ENSMUSG00000020706	Ftsj3	FtsJ_homolog_3_E._coli_	38.6222	22.8891	16.9142	13.1549	0.592641
ENSMUSG00000073415	Gm10501	predicted_gene_10501	4.67448	2.76976	0.12019	0.127398	0.592529
ENSMUSG00000043154	Ppp2r3a	protein_phosphatase_2_regulatory_subunit_B_alpha	1.18384	0.70139	0.806952	0.578297	0.592473
ENSMUSG00000005501	Usp40	ubiquitin_specific_peptidase_40	2.95258	1.74852	1.88069	1.32907	0.592201
ENSMUSG00000042548	Asxl1	additional_sex_combs_like_1	15.1571	8.97598	7.80453	6.11045	0.592196
ENSMUSG00000058192	Zfp846	zinc_finger_protein_846	1.32352	0.783765	1.2826	0.789446	0.592184
ENSMUSG00000027357	Crls1	cardiolipin_synthase_1	10.1057	5.98288	17.8996	10.6241	0.59203
ENSMUSG00000041936	Agrn	agrin	18.6972	11.0664	10.5366	6.38809	0.591875
ENSMUSG00000034974	Dapk3	death_associated_protein_kinase_3	35.7713	21.1705	59.5549	44.1556	0.591827
ENSMUSG00000024732	Ccdc86	coiled_coil_domain_containing_86	10.823	6.40411	9.59237	7.81932	0.591715
ENSMUSG00000058655	Eif4b	eukaryotic_translation_initiation_factor_4B	134.354	79.4898	91.0517	60.9045	0.591646
ENSMUSG00000102827	Gm8242	predicted_gene_8242	2.34927	1.38977	5.33729	3.43159	0.591574
ENSMUSG00000032425	Zfp949	zinc_finger_protein_949	1.88435	1.11465	1.10361	0.803554	0.591529
ENSMUSG00000039043	Arpin	actin_related_protein_2_3_complex_inhibitor	16.7556	9.91061	35.0124	22.5764	0.591479
ENSMUSG00000022913	Psmg1	proteasome_prosome_macropain_assembly_chaperone_1	12.5917	7.44717	17.5148	11.3748	0.591437
ENSMUSG00000051396	Hspa14	heat_shock_protein_14	7.41023	4.3821	6.76344	4.69934	0.591358
ENSMUSG00000025525	Apool	apolipoprotein_O_like	3.97032	2.34784	6.07715	3.89321	0.591346
ENSMUSG00000029670	Ing3	inhibitor_of_growth_family_member_3	1.68628	0.997176	1.26249	0.779184	0.591346
ENSMUSG00000078915	Hsp25-ps1	heat_shock_protein_25_pseudogene_1	96.3075	56.9426	131.321	112.496	0.591258
ENSMUSG00000038702	Dsel	dermatan_sulfate_epimerase_like	2.68416	1.58697	6.24294	3.81751	0.591237
ENSMUSG00000034800	Zfp661	zinc_finger_protein_661	0.417979	0.247081	0.262586	0.151825	0.591132
ENSMUSG00000047473	Zfp30	zinc_finger_protein_30	2.01805	1.19287	1.91289	1.50383	0.591097
ENSMUSG00000050578	Mmp13	matrix_metallopeptidase_13	16.5593	9.78738	24.3911	13.4124	0.591049
ENSMUSG00000019947	Arid5b	AT_rich_interactive_domain_5B_MRF1_like_	12.4621	7.36558	4.63357	5.02714	0.591039
ENSMUSG00000029504	Ddx51	DEAD_Asp_Glu_Ala_Asp_box_polypeptide_51	7.07386	4.17915	3.51505	3.50536	0.590788
ENSMUSG00000023277	Twf2	twinfilin_actin_binding_protein_homolog_2_Drosophila_	8.50701	5.02561	16.9149	11.5858	0.590761
ENSMUSG00000028990	Lzic	leucine_zipper_and_CTNNBIP1_domain_containing	13.5005	7.9751	16.1744	11.9748	0.590726
ENSMUSG00000042772	Smg7	Smg_7_homolog_nonsense_mediated_mRNA_decay_factor_C._elegans_	9.90976	5.85336	4.53926	3.5018	0.590666
ENSMUSG00000021079	Timm9	translocase_of_inner_mitochondrial_membrane_9	16.6617	9.84094	17.3381	9.14131	0.590632
ENSMUSG00000032184	Lysmd2	LysM_putative_peptidoglycan_binding_domain_containing_2	12.1685	7.18652	23.4675	12.1929	0.590585
ENSMUSG00000025280	Polr3a	polymerase_RNA_III_DNA_directed_polypeptide_A	14.6019	8.62313	3.54313	3.54336	0.590547
ENSMUSG00000027878	Notch2	notch_2	17.005	10.0422	5.94685	4.84298	0.590544
ENSMUSG00000070427	Il18bp	interleukin_18_binding_protein	1.74894	1.03279	0.330535	0.160173	0.590525
ENSMUSG00000047603	Zfp235	zinc_finger_protein_235	0.802623	0.473966	0.830656	0.514531	0.590521
ENSMUSG00000025645	Ccdc51	coiled_coil_domain_containing_51	6.53487	3.85774	10.9165	6.97989	0.590331
ENSMUSG00000063888	Rpl7l1	ribosomal_protein_L7_like_1	69.0503	40.7607	70.5955	48.0356	0.590305
ENSMUSG00000098912	1500004A13Rik	RIKEN_cDNA_1500004A13_gene	0.284912	0.16814	0.222665	0.138473	0.590149
ENSMUSG00000057858	Fam204a	family_with_sequence_similarity_204_member_A	13.7166	8.09483	20.4326	13.4708	0.590148
ENSMUSG00000028248	Pnisr	PNN_interacting_serine_arginine_rich	4.28437	2.52737	1.59409	0.840659	0.589905
ENSMUSG00000066629	Rpl36-ps3	ribosomal_protein_L36_pseudogene_3	6.84013	4.0343	13.9442	8.17537	0.589799
ENSMUSG00000016128	Stard13	StAR_related_lipid_transfer_START_domain_containing_13	6.11264	3.60457	2.86299	2.59242	0.589691
ENSMUSG00000023805	Synj2	synaptojanin_2	1.77567	1.04673	1.06096	0.629806	0.589482
ENSMUSG00000062683	Atp5g2	ATP_synthase_H+_transporting_mitochondrial_F0_complex_subunit_C2_subunit_9_	2.57286	1.51665	4.85378	3.47883	0.589481
ENSMUSG00000006930	Hap1	huntingtin_associated_protein_1	0.511808	0.301701	0.448517	0.359217	0.589481
ENSMUSG00000024384	Iws1	IWS1_homolog_S._cerevisiae_	7.92946	4.67401	5.55746	3.66429	0.589449
ENSMUSG00000027940	Tpm3	tropomyosin_3_gamma	15.757	9.28775	10.0764	8.08806	0.589436
ENSMUSG00000024949	Sf1	splicing_factor_1	15.208	8.96136	11.5269	6.91966	0.589254
ENSMUSG00000021156	Zmynd11	zinc_finger_MYND_domain_containing_11	7.30074	4.30102	5.02795	3.59165	0.589121
ENSMUSG00000055912	Tmem150a	transmembrane_protein_150A	22.8338	13.4513	36.1182	26.6508	0.589094
ENSMUSG00000024134	Six2	sine_oculis_related_homeobox_2	1.47226	0.86701	3.39693	2.2247	0.588899
ENSMUSG00000021555	Naa35	N_alpha_acetyltransferase_35_NatC_auxiliary_subunit	6.98144	4.11126	6.8555	4.18018	0.588884
ENSMUSG00000027722	Spata5	spermatogenesis_associated_5	5.20321	3.06364	3.14177	2.39245	0.588798
ENSMUSG00000007739	Cct4	chaperonin_containing_Tcp1_subunit_4_delta_	44.6936	26.3144	40.5789	24.3059	0.588774
ENSMUSG00000057863	Rpl36	ribosomal_protein_L36	29.0915	17.1279	37.1436	26.3646	0.588761
ENSMUSG00000023106	Denr	density_regulated_protein	22.8956	13.4791	18.3797	15.1821	0.588722
ENSMUSG00000022263	Trio	triple_functional_domain_PTPRF_interacting_	19.5675	11.5194	7.94831	5.61863	0.588699
ENSMUSG00000040339	Fam102b	family_with_sequence_similarity_102_member_B	9.72479	5.72485	11.8376	8.14125	0.588686
ENSMUSG00000032913	Lrig2	leucine_rich_repeats_and_immunoglobulin_like_domains_2	1.51088	0.889352	1.0289	0.707326	0.58863
ENSMUSG00000000441	Raf1	v_raf_leukemia_viral_oncogene_1	13.9395	8.20382	11.2686	8.93476	0.588529
ENSMUSG00000017299	Dnttip1	deoxynucleotidyltransferase_terminal_interacting_protein_1	12.0561	7.09504	20.1924	14.5339	0.588504
ENSMUSG00000054199	Gon4l	gon_4_like_C.elegans_	5.11525	3.01017	2.3835	1.49485	0.58847
ENSMUSG00000093674	Rpl41	ribosomal_protein_L41	171.13	100.688	223.089	142.112	0.588374
ENSMUSG00000046324	Ermp1	endoplasmic_reticulum_metallopeptidase_1	3.48495	2.0501	1.97641	1.86446	0.588274
ENSMUSG00000047466	8030462N17Rik	RIKEN_cDNA_8030462N17_gene	6.42123	3.77702	5.16389	3.9855	0.588208
ENSMUSG00000029735	Tpk1	thiamine_pyrophosphokinase	0.752579	0.442624	0.377748	0.487184	0.588143
ENSMUSG00000007617	Homer1	homer_homolog_1_Drosophila_	1.43455	0.843678	1.0576	0.934905	0.588114
ENSMUSG00000028358	Zfp618	zinc_finger_protein_618	2.29011	1.34603	2.67024	1.48544	0.587758
ENSMUSG00000022013	Dnajc15	DnaJ_Hsp40_homolog_subfamily_C_member_15	31.6029	18.5679	50.7014	31.5767	0.587538
ENSMUSG00000026999	Nup35	nucleoporin_35	4.47856	2.63061	3.84862	2.97576	0.587379
ENSMUSG00000020303	Stc2	stanniocalcin_2	2.60984	1.53287	2.18031	1.90861	0.587342
ENSMUSG00000042354	Gnl3	guanine_nucleotide_binding_protein_like_3_nucleolar_	89.4632	52.5445	58.2066	38.5837	0.587331
ENSMUSG00000084284	Tpt1-ps6	tumor_protein_translationally_controlled_pseudogene_6	20.5144	12.046	21.4874	13.5057	0.587196
ENSMUSG00000040174	Alkbh3	alkB_alkylation_repair_homolog_3_E._coli_	5.28481	3.10313	4.93507	4.44343	0.587178
ENSMUSG00000056167	Cnot10	CCR4_NOT_transcription_complex_subunit_10	21.6691	12.7235	13.4031	9.35266	0.587174
ENSMUSG00000033294	Noc4l	nucleolar_complex_associated_4_homolog_S._cerevisiae_	17.5759	10.3199	14.3345	11.9395	0.587163
ENSMUSG00000001819	Hoxd13	homeobox_D13	15.2042	8.922	36.1012	20.9292	0.586813
ENSMUSG00000034453	Polr3b	polymerase_RNA_III_DNA_directed_polypeptide_B	11.1182	6.52311	4.65436	4.16761	0.586707
ENSMUSG00000062210	Tnfaip8	tumor_necrosis_factor_alpha_induced_protein_8	1.71087	1.00359	2.13846	1.51825	0.586597
ENSMUSG00000026074	Map4k4	mitogen_activated_protein_kinase_kinase_kinase_kinase_4	34.2716	20.0951	18.5002	11.7784	0.586348
ENSMUSG00000020680	Taf15	TAF15_RNA_polymerase_II_TATA_box_binding_protein_TBP_associated_factor	29.2314	17.1396	9.79669	9.28087	0.586342
ENSMUSG00000067150	Xpo5	exportin_5	39.5616	23.1953	17.3953	14.1169	0.586309
ENSMUSG00000003438	Timm50	translocase_of_inner_mitochondrial_membrane_50	18.8391	11.0402	56.6593	29.2128	0.586024
ENSMUSG00000046731	Kctd11	potassium_channel_tetramerisation_domain_containing_11	21.9339	12.8524	18.6171	16.857	0.585961
ENSMUSG00000073910	Mob3b	MOB_kinase_activator_3B	0.633185	0.371019	0.678506	0.583611	0.585957
ENSMUSG00000027947	Il6ra	interleukin_6_receptor_alpha	2.04371	1.19708	2.20815	1.39164	0.585739
ENSMUSG00000022111	Uchl3	ubiquitin_carboxyl_terminal_esterase_L3_ubiquitin_thiolesterase_	33.7845	19.7887	54.0087	32.465	0.585733
ENSMUSG00000050730	Arhgap42	Rho_GTPase_activating_protein_42	8.413	4.92676	7.95523	4.29642	0.585613
ENSMUSG00000063856	Gpx1	glutathione_peroxidase_1	55.7529	32.6455	65.4275	43.0961	0.585539
ENSMUSG00000021178	Psmc1	protease_prosome_macropain_26S_subunit_ATPase_1	169.893	99.469	137.176	98.3441	0.585481
ENSMUSG00000023032	Slc4a8	solute_carrier_family_4_anion_exchanger_member_8	0.973171	0.569722	0.425815	0.407204	0.585428
ENSMUSG00000029591	Ung	uracil_DNA_glycosylase	1.11553	0.652913	1.98317	0.844116	0.585296
ENSMUSG00000037805	Rpl10a	ribosomal_protein_L10A	52.4018	30.6669	47.4401	32.9991	0.585226
ENSMUSG00000042699	Dhx9	DEAH_Asp_Glu_Ala_His_box_polypeptide_9	29.4334	17.2242	8.6837	6.39057	0.585193
ENSMUSG00000020454	Eif4enif1	eukaryotic_translation_initiation_factor_4E_nuclear_import_factor_1	8.18244	4.78816	7.41387	4.58531	0.585175
ENSMUSG00000026579	F5	coagulation_factor_V	1.35414	0.792316	0.311396	0.226348	0.585107
ENSMUSG00000103567	Pcdhga5	protocadherin_gamma_subfamily_A_5	1.07861	0.631096	0.524424	0.42069	0.585102
ENSMUSG00000054792	Klhl18	kelch_like_18	4.98563	2.91676	5.71232	3.78376	0.585033
ENSMUSG00000004929	Thop1	thimet_oligopeptidase_1	17.2553	10.0941	22.7554	16.3209	0.584984
ENSMUSG00000022009	Nufip1	nuclear_fragile_X_mental_retardation_protein_interacting_protein_1	11.729	6.86102	10.4132	6.89811	0.58496
ENSMUSG00000030374	Strn4	striatin_calmodulin_binding_protein_4	8.00075	4.679	10.9473	8.24416	0.58482
ENSMUSG00000022742	Cpox	coproporphyrinogen_oxidase	13.4143	7.84481	15.5408	9.34325	0.584808
ENSMUSG00000021500	Ddx46	DEAD_Asp_Glu_Ala_Asp_box_polypeptide_46	33.9355	19.8457	13.9904	10.4306	0.584806
ENSMUSG00000024309	Pfdn6	prefoldin_subunit_6	11.9507	6.98685	24.5963	16.3801	0.584639
ENSMUSG00000021713	Ppwd1	peptidylprolyl_isomerase_domain_and_WD_repeat_containing_1	9.4793	5.54137	4.60812	2.43942	0.584576
ENSMUSG00000030207	Fam234b	family_with_sequence_similarity_234_member_B	1.69895	0.993068	1.45569	1.3797	0.584518
ENSMUSG00000051177	Plcb1	phospholipase_C_beta_1	0.350307	0.204743	0.338712	0.212011	0.584468
ENSMUSG00000037286	Stag1	stromal_antigen_1	2.50561	1.46432	2.32416	1.21104	0.584416
ENSMUSG00000022526	Zfp251	zinc_finger_protein_251	8.4149	4.91734	13.2325	8.30392	0.584361
ENSMUSG00000039725	Trp53rka	transformation_related_protein_53_regulating_kinase_A	8.70095	5.08427	14.5228	10.0709	0.584335
ENSMUSG00000010554	Mettl16	methyltransferase_like_16	3.50063	2.04546	2.89933	2.3781	0.584313
ENSMUSG00000070699	Sars2	seryl_aminoacyl_tRNA_synthetase_2	9.53308	5.56949	12.0444	8.45295	0.584228
ENSMUSG00000029014	Dnajc2	DnaJ_Hsp40_homolog_subfamily_C_member_2	14.1606	8.2694	10.8576	7.68705	0.583971
ENSMUSG00000056602	Fry	furry_homolog_Drosophila_	0.196657	0.114812	0.0580162	0.0508397	0.583816
ENSMUSG00000028556	Dock7	dedicator_of_cytokinesis_7	6.7881	3.96266	1.94816	1.41798	0.583765
ENSMUSG00000027427	Polr3f	polymerase_RNA_III_DNA_directed_polypeptide_F	4.23857	2.4743	4.02941	2.81371	0.583757
ENSMUSG00000044847	Lsm11	U7_snRNP_specific_Sm_like_protein_LSM11	3.49101	2.0378	5.84641	2.79551	0.583729
ENSMUSG00000048732	Klhl11	kelch_like_11	2.9208	1.70477	3.61882	2.3895	0.583666
ENSMUSG00000029513	Prkab1	protein_kinase_AMP_activated_beta_1_non_catalytic_subunit	5.32654	3.10793	5.27926	3.73081	0.583481
ENSMUSG00000034430	Zxdc	ZXD_family_zinc_finger_C	2.76063	1.61064	3.25886	2.44871	0.583431
ENSMUSG00000007880	Arid1a	AT_rich_interactive_domain_1A_SWI_like_	13.8725	8.09147	4.77301	3.92611	0.583276
ENSMUSG00000026917	Wdr5	WD_repeat_domain_5	23.2189	13.5405	19.914	14.2028	0.58317
ENSMUSG00000023089	Ndufa5	NADH_dehydrogenase_ubiquinone_1_alpha_subcomplex_5	20.2358	11.7935	29.9991	20.0538	0.582803
ENSMUSG00000041718	Alg13	asparagine_linked_glycosylation_13	1.98397	1.15623	1.92346	1.04903	0.582789
ENSMUSG00000003970	Rpl8	ribosomal_protein_L8	1326.99	773.155	2460.17	1357.91	0.582638
ENSMUSG00000049755	Zfp672	zinc_finger_protein_672	1.24663	0.726299	0.988661	0.945445	0.582612
ENSMUSG00000037172	E330009J07Rik	RIKEN_cDNA_E330009J07_gene	1.16284	0.677415	1.33531	0.833016	0.582552
ENSMUSG00000053483	Usp21	ubiquitin_specific_peptidase_21	1.68051	0.978949	1.8523	1.19325	0.58253
ENSMUSG00000041781	Cpsf2	cleavage_and_polyadenylation_specific_factor_2	23.2603	13.5438	14.2907	10.2204	0.582271
ENSMUSG00000025986	Slc39a10	solute_carrier_family_39_zinc_transporter_member_10	9.29383	5.40986	10.8623	6.72001	0.582091
ENSMUSG00000034826	Nup54	nucleoporin_54	11.3933	6.63071	9.43947	5.36145	0.581981
ENSMUSG00000028525	Pde4b	phosphodiesterase_4B_cAMP_specific	0.824966	0.480008	0.598616	0.430321	0.581851
ENSMUSG00000022897	Dyrk1a	dual_specificity_tyrosine_Y_phosphorylation_regulated_kinase_1a	8.02237	4.6668	5.93821	2.99013	0.581723
ENSMUSG00000029436	Mmp17	matrix_metallopeptidase_17	2.1532	1.25255	4.31103	2.59738	0.581718
ENSMUSG00000040483	Xaf1	XIAP_associated_factor_1	2.58471	1.50354	2.89856	2.57466	0.581705
ENSMUSG00000071646	Mta2	metastasis_associated_gene_family_member_2	48.9382	28.4672	56.6492	34.4021	0.581697
ENSMUSG00000026172	Bcs1l	BCS1_like_yeast_	4.64044	2.6991	6.35439	3.90682	0.581647
ENSMUSG00000090083	Rnf8	ring_finger_protein_8	2.21278	1.28699	1.5172	1.5708	0.581618
ENSMUSG00000042719	Naa25	N_alpha_acetyltransferase_25_NatB_auxiliary_subunit	10.8876	6.33233	4.54106	4.44128	0.581608
ENSMUSG00000039153	Runx2	runt_related_transcription_factor_2	2.7952	1.6257	1.83216	1.26014	0.581605
ENSMUSG00000025268	Maged2	melanoma_antigen_family_D_2	10.7261	6.23713	15.114	10.404	0.581493
ENSMUSG00000059273	Zc3h4	zinc_finger_CCCH_type_containing_4	16.9567	9.86009	10.0869	6.82092	0.581485
ENSMUSG00000014601	Strip1	striatin_interacting_protein_1	13.9848	8.12662	9.53625	7.66102	0.581106
ENSMUSG00000024962	Vegfb	vascular_endothelial_growth_factor_B	19.5312	11.3396	42.9963	28.4201	0.580588
ENSMUSG00000006941	Eif1b	eukaryotic_translation_initiation_factor_1B	48.5968	28.2131	63.6546	45.9113	0.580554
ENSMUSG00000018446	C1qbp	complement_component_1_q_subcomponent_binding_protein	66.6299	38.678	67.5852	51.5484	0.58049
ENSMUSG00000012017	Scarf2	scavenger_receptor_class_F_member_2	49.3859	28.666	94.3536	76.3814	0.580449
ENSMUSG00000023988	Bysl	bystin_like	24.3386	14.1225	29.5365	21.9205	0.580249
ENSMUSG00000069274	Hist1h4f	histone_cluster_1_H4f	0.227736	0.132105	0.845277	0.430062	0.580082
ENSMUSG00000086126	5730457N03Rik	RIKEN_cDNA_5730457N03_gene	0.0271395	0.0157431	0.120897	0.017078	0.580082
ENSMUSG00000046093	Hpcal4	hippocalcin_like_4	0.0123759	0.00717904	0.0183802	0.00778777	0.580082
ENSMUSG00000107040	Gm43791	predicted_gene_43791	0.190266	0.11037	0.141209	0.359304	0.580082
ENSMUSG00000062410	Hsd3b3	hydroxy_delta_5_steroid_dehydrogenase_3_beta_and_steroid_delta_isomerase_3	0.0107102	0.0062128	0.0159064	0.0067396	0.580082
ENSMUSG00000080888	Gm14387	predicted_gene_14387	0.0433308	0.0251354	0.0321586	0.0818269	0.580082
ENSMUSG00000024497	Pou4f3	POU_domain_class_4_transcription_factor_3	0.0377308	0.021887	0.0280025	0.0237428	0.580082
ENSMUSG00000051669	AU021092	expressed_sequence_AU021092	0.0653299	0.0378967	0.0484856	0.246782	0.580082
ENSMUSG00000055373	Fut9	fucosyltransferase_9	0.0053732	0.0031169	0.0757905	0.030444	0.580082
ENSMUSG00000089902	Gm13625	predicted_gene_13625	0.18551	0.107611	0.137679	0.116735	0.580082
ENSMUSG00000101711	Gm28306	predicted_gene_28306	0.168326	0.0976431	0.249992	0.105923	0.580082
ENSMUSG00000062083	Rpl13a-ps1	ribosomal_protein_13A_pseudogene_1	0.145498	0.0844007	0.540038	0.183205	0.580082
ENSMUSG00000050164	Mchr1	melanin_concentrating_hormone_receptor_1	0.0406969	0.0236075	0.39275	0.128097	0.580082
ENSMUSG00000086022	Rad51ap2	RAD51_associated_protein_2	0.0280456	0.0162687	0.229029	0.052962	0.580082
ENSMUSG00000081700	Atp5k-ps2	ATP_synthase_H+_transporting_mitochondrial_F1F0_complex_subunit_E_pseudogene_2	0.424022	0.245968	1.57382	1.60173	0.580082
ENSMUSG00000004038	Gstm3	glutathione_S_transferase_mu_3	0.0679212	0.0393999	0.151283	0.171047	0.580082
ENSMUSG00000039419	Cntnap2	contactin_associated_protein_like_2	0.00513818	0.00298057	0.0381466	0.0226426	0.580082
ENSMUSG00000031576	Kcnu1	potassium_channel_subfamily_U_member_1	0.0209813	0.0121709	0.0155716	0.0264188	0.580082
ENSMUSG00000044306	4930500M09Rik	RIKEN_cDNA_4930500M09_gene	0.0394003	0.0228554	0.0877573	0.0744046	0.580082
ENSMUSG00000049571	Cfap46	cilia_and_flagella_associated_protein_46	0.00810087	0.00469916	0.0240554	0.0152979	0.580082
ENSMUSG00000080928	Hmgb1-ps6	high_mobility_group_box_1_pseudogene_6	0.144553	0.0838526	0.107282	0.272978	0.580082
ENSMUSG00000046275	Tusc5	tumor_suppressor_candidate_5	0.0269669	0.015643	0.0200139	0.0339556	0.580082
ENSMUSG00000034584	Exph5	exophilin_5	0.00810529	0.00470173	0.0120376	0.0051004	0.580082
ENSMUSG00000039079	Trhr2	thyrotropin_releasing_hormone_receptor_2	0.0664513	0.0385472	0.0493178	0.0836726	0.580082
ENSMUSG00000085541	Gm16010	predicted_gene_16010	0.0172134	0.00998516	0.0383397	0.0433487	0.580082
ENSMUSG00000103766	Gm38392	predicted_gene_38392	0.0557924	0.0323642	0.0414072	0.0351084	0.580082
ENSMUSG00000097022	BC001981	cDNA_sequence_BC001981	0.0481844	0.0279509	0.0715615	0.0909926	0.580082
ENSMUSG00000033044	Dhrs7c	dehydrogenase_reductase_SDR_family_member_7C	0.0313759	0.0182006	0.163055	0.0197438	0.580082
ENSMUSG00000063600	Egfem1	EGF_like_and_EMI_domain_containing_1	0.0172802	0.0100239	0.0128247	0.0217585	0.580082
ENSMUSG00000057729	Prtn3	proteinase_3	0.0300827	0.0174504	0.223338	0.0757577	0.580082
ENSMUSG00000104970	Gm43137	predicted_gene_43137	0.149907	0.0869583	0.333891	0.188756	0.580082
ENSMUSG00000108214	RP23-434H14.8	-	0.0486849	0.0282412	0.0361322	0.0919379	0.580082
ENSMUSG00000086681	Gm16178	predicted_gene_16178	0.131528	0.0762972	0.488188	0.496845	0.580082
ENSMUSG00000005220	Corin	corin	0.0113824	0.00660274	0.0422476	0.0143323	0.580082
ENSMUSG00000100924	Gm28621	predicted_gene_28621	0.34248	0.198666	0.254176	0.431236	0.580082
ENSMUSG00000040627	Aicda	activation_induced_cytidine_deaminase	0.0269017	0.0156052	0.119838	0.0169284	0.580082
ENSMUSG00000082100	Glns-ps1	glutamine_synthetase_pseudogene_1	0.39819	0.230965	0.29562	0.200575	0.580037
ENSMUSG00000024430	Cabyr	calcium_binding_tyrosine_Y_phosphorylation_regulated_fibrousheathin_2_	0.151627	0.0879492	0.0900604	0.171839	0.580037
ENSMUSG00000078653	Cntd1	cyclin_N_terminal_domain_containing_1	0.0966515	0.0560614	0.0861187	0.0121652	0.580037
ENSMUSG00000022383	Ppara	peroxisome_proliferator_activated_receptor_alpha	0.0735343	0.0426526	0.152874	0.0555606	0.580037
ENSMUSG00000090608	Gm17200	predicted_gene_17200	0.220167	0.127705	0.359627	0.249515	0.580037
ENSMUSG00000087135	Gm16096	predicted_gene_16096	0.320271	0.185769	0.0951407	0.201637	0.580037
ENSMUSG00000097055	Gm4419	predicted_gene_4419	0.257477	0.149346	0.26764	0.324238	0.580037
ENSMUSG00000037921	Ddx60	DEAD_Asp_Glu_Ala_Asp_box_polypeptide_60	0.0503879	0.0292268	0.0149684	0.0444139	0.580037
ENSMUSG00000036832	Lpar3	lysophosphatidic_acid_receptor_3	0.180672	0.104797	0.160983	0.0455038	0.580037
ENSMUSG00000046338	Gpat2	glycerol_3_phosphate_acyltransferase_2_mitochondrial	0.169398	0.0982568	0.0754686	0.0639857	0.580037
ENSMUSG00000096975	Gm16386	predicted_gene_16386	0.250269	0.145162	0.696826	0.315169	0.580025
ENSMUSG00000062518	Zfp534	zinc_finger_protein_534	0.123443	0.0715999	0.0687457	0.0194222	0.580025
ENSMUSG00000024027	Glp1r	glucagon_like_peptide_1_receptor	0.24063	0.139571	0.312668	0.113618	0.580025
ENSMUSG00000102938	Gm38112	predicted_gene_38112	0.0791581	0.0459137	0.0587725	0.137062	0.580025
ENSMUSG00000047415	Gpr68	G_protein_coupled_receptor_68	0.0479446	0.0278091	0.0267005	0.0150944	0.580025
ENSMUSG00000086695	Gm15247	predicted_gene_15247	0.883703	0.51257	0.656122	0.278217	0.580025
ENSMUSG00000090264	Eif4ebp3	eukaryotic_translation_initiation_factor_4E_binding_protein_3	0.478672	0.277642	0.177749	0.226014	0.580025
ENSMUSG00000069755	Zfp125	zinc_finger_protein_125	0.652257	0.378325	0.605317	0.513325	0.580025
ENSMUSG00000034310	Tmem132d	transmembrane_protein_132D	0.0466814	0.0270764	0.0519941	0.0367382	0.580025
ENSMUSG00000039155	Cdh26	cadherin_like_26	0.0888775	0.0515512	0.0330036	0.0699465	0.580025
ENSMUSG00000073388	A330017A19Rik	RIKEN_cDNA_A330017A19_gene	0.299271	0.173585	0.0555343	0.0470866	0.580025
ENSMUSG00000091154	Proscos	proline_synthetase_co_transcribed_opposite_strand	0.277794	0.161128	0.257803	0.480998	0.580025
ENSMUSG00000027514	Zbp1	Z_DNA_binding_protein_1	0.0737029	0.0427495	0.177843	0.15082	0.580025
ENSMUSG00000055341	Zfp457	zinc_finger_protein_457	0.122847	0.0712541	0.0912098	0.116028	0.580025
ENSMUSG00000097722	Gm26841	predicted_gene_26841	0.597898	0.346781	0.110986	0.0627428	0.58
ENSMUSG00000099632	2900093K20Rik	RIKEN_cDNA_2900093K20_gene	1.72733	1.00184	4.08055	1.28529	0.579993
ENSMUSG00000033768	Nrxn2	neurexin_II	0.0466114	0.0270343	0.100676	0.0693662	0.579993
ENSMUSG00000099032	Tcf24	transcription_factor_24	0.143355	0.0831446	0.183841	0.041024	0.579993
ENSMUSG00000039238	Zfp750	zinc_finger_protein_750	0.220393	0.127825	0.0204474	0.034691	0.579987
ENSMUSG00000032591	Mst1	macrophage_stimulating_1_hepatocyte_growth_factor_like_	0.208461	0.120905	0.212808	0.0492111	0.579987
ENSMUSG00000001663	Gstt1	glutathione_S_transferase_theta_1	0.381732	0.221399	2.3027	1.53216	0.579987
ENSMUSG00000089968	Nckap5los	NCK_associated_protein_5_like_opposite_strand	0.41607	0.241315	0.154449	0.0654914	0.579987
ENSMUSG00000063535	Zfp773	zinc_finger_protein_773	0.235475	0.136572	0.152975	0.185325	0.579987
ENSMUSG00000039521	Foxp3	forkhead_box_P3	0.10622	0.0616062	0.03943	0.0919534	0.579987
ENSMUSG00000083718	Ccnb2-ps	cyclin_B2_pseudogene	0.30502	0.176907	0.18117	0.172839	0.579984
ENSMUSG00000053117	E330013P04Rik	RIKEN_cDNA_E330013P04_gene	0.163578	0.0948724	0.1093	0.0823967	0.579984
ENSMUSG00000049904	Tmem17	transmembrane_protein_17	1.4196	0.823342	3.11979	2.57414	0.579982
ENSMUSG00000049285	Mblac1	metallo_beta_lactamase_domain_containing_1	1.70178	0.987003	2.98184	1.97151	0.579982
ENSMUSG00000023341	Mx2	MX_dynamin_like_GTPase_2	0.263479	0.152813	0.27387	0.188006	0.579981
ENSMUSG00000063698	Sfxn4	sideroflexin_4	0.349079	0.202459	0.207332	0.175831	0.579981
ENSMUSG00000069633	Pex11g	peroxisomal_biogenesis_factor_11_gamma	0.726836	0.421551	0.860054	0.858057	0.57998
ENSMUSG00000097944	A130014A01Rik	RIKEN_cDNA_A130014A01_gene	0.65158	0.377903	0.28458	0.241329	0.57998
ENSMUSG00000105742	Gm42748	predicted_gene_42748	0.64657	0.374997	0.169442	0.0239355	0.57998
ENSMUSG00000031189	Aff2	AF4_FMR2_family_member_2	0.595567	0.345416	0.347428	0.247756	0.579979
ENSMUSG00000029270	Fam69a	family_with_sequence_similarity_69_member_A	1.85757	1.07735	1.45369	0.837647	0.579977
ENSMUSG00000006435	Neurl1a	neuralized_E3_ubiquitin_protein_ligase_1A	6.70153	3.88672	12.4688	8.80734	0.579975
ENSMUSG00000040112	Mrps35	mitochondrial_ribosomal_protein_S35	2.5792	1.49587	3.13909	2.05888	0.579975
ENSMUSG00000033434	Gtpbp6	GTP_binding_protein_6_putative_	3.53168	2.04829	5.94338	4.16719	0.579975
ENSMUSG00000013367	Iglon5	IgLON_family_member_5	6.97282	4.04406	17.1901	11.0881	0.579975
ENSMUSG00000028851	Nudc	nuclear_distribution_gene_C_homolog_Aspergillus_	102.743	59.5885	120.178	89.9786	0.579974
ENSMUSG00000019338	Zfp687	zinc_finger_protein_687	2.24495	1.30201	2.75393	1.98205	0.579974
ENSMUSG00000042185	Nfrkb	nuclear_factor_related_to_kappa_B_binding_protein	4.3133	2.5016	1.66478	1.24021	0.579974
ENSMUSG00000032264	Zw10	zw10_kinetochore_protein	19.4683	11.2911	7.23851	5.82864	0.579974
ENSMUSG00000084925	1810062O18Rik	RIKEN_cDNA_1810062O18_gene	0.233871	0.135639	0.24806	0.294503	0.579974
ENSMUSG00000086541	Has2os	hyaluronan_synthase_2_opposite_strand	0.235639	0.136665	0.224923	0.339119	0.579974
ENSMUSG00000054582	Pabpc1l	poly_A_binding_protein_cytoplasmic_1_like	0.360687	0.209189	0.114775	0.12977	0.579974
ENSMUSG00000083854	Dnajc19-ps	DnaJ_Hsp40_homolog_subfamily_C_member_19_pseudogene	10.6541	6.17911	25.6135	14.3742	0.579974
ENSMUSG00000073164	2410018L13Rik	RIKEN_cDNA_2410018L13_gene	0.0889745	0.0516029	0.160432	0.0480177	0.579974
ENSMUSG00000008129	4930432K21Rik	RIKEN_cDNA_4930432K21_gene	0.411397	0.238599	0.589055	0.425534	0.579974
ENSMUSG00000049115	Agtr1a	angiotensin_II_receptor_type_1a	0.252641	0.146525	0.321545	0.318139	0.579974
ENSMUSG00000074250	Gm10653	predicted_gene_10653	0.28564	0.165664	0.181789	0.154154	0.579974
ENSMUSG00000045991	Onecut2	one_cut_domain_family_member_2	0.0488205	0.0283146	0.0181236	0.0307386	0.579974
ENSMUSG00000055430	Nap1l5	nucleosome_assembly_protein_1_like_5	0.503853	0.292222	0.37409	0.407879	0.579974
ENSMUSG00000022269	March11	membrane_associated_ring_finger_C3HC4_11	0.158754	0.0920729	0.134701	0.0713896	0.579974
ENSMUSG00000097397	Gm16861	predicted_gene_16861	2.00023	1.16008	1.88646	1.83802	0.579974
ENSMUSG00000003992	Ssbp2	single_stranded_DNA_binding_protein_2	2.52874	1.4666	2.37626	1.75663	0.579973
ENSMUSG00000000884	Gnb1l	guanine_nucleotide_binding_protein_G_protein_beta_polypeptide_1_like	0.723633	0.419687	1.88419	0.936892	0.579972
ENSMUSG00000038203	Hoxa13	homeobox_A13	1.03479	0.60015	1.64953	0.900631	0.579971
ENSMUSG00000051705	Senp8	SUMO_sentrin_specific_peptidase_8	2.23064	1.29371	1.35977	1.58184	0.57997
ENSMUSG00000097057	Gm17638	predicted_gene_17638	0.963568	0.55884	0.350085	0.193618	0.579969
ENSMUSG00000056492	Adgrf5	adhesion_G_protein_coupled_receptor_F5	0.417283	0.242011	0.100684	0.0919566	0.579968
ENSMUSG00000035984	Nme5	NME_NM23_family_member_5	0.639143	0.370681	0.401527	0.557202	0.579965
ENSMUSG00000040794	C1qtnf4	C1q_and_tumor_necrosis_factor_related_protein_4	0.897278	0.52039	7.27674	1.86867	0.579965
ENSMUSG00000038276	Asic3	acid_sensing_proton_gated_ion_channel_3	0.235885	0.136805	0.404151	0.148515	0.579965
ENSMUSG00000041144	Dnah7b	dynein_axonemal_heavy_chain_7B	0.025173	0.0145992	0.00934556	0.0105665	0.579956
ENSMUSG00000085636	Gm11769	predicted_gene_11769	0.322403	0.186979	0.359035	0.169146	0.579956
ENSMUSG00000087523	Gm12319	predicted_gene_12319	1.49642	0.867857	2.03688	0.942196	0.579956
ENSMUSG00000050711	Scg2	secretogranin_II	0.110559	0.0641194	0.109444	0.081208	0.579956
ENSMUSG00000072844	G530011O06Rik	RIKEN_cDNA_G530011O06_gene	0.224463	0.130179	0.1111	0.0235433	0.579956
ENSMUSG00000022296	Baalc	brain_and_acute_leukemia_cytoplasmic	0.841294	0.487913	3.5395	1.41255	0.579956
ENSMUSG00000036964	Trim17	tripartite_motif_containing_17	0.139265	0.0807677	0.0689305	0.0876861	0.579956
ENSMUSG00000020838	Slc6a4	solute_carrier_family_6_neurotransmitter_transporter_serotonin_member_4	0.138117	0.0800995	0.0683666	0.106281	0.579939
ENSMUSG00000015879	Fam184b	family_with_sequence_similarity_184_member_B	0.0888323	0.0515173	0.0146597	0.0310693	0.579939
ENSMUSG00000059395	Nkapl	NFKB_activating_protein_like	0.547748	0.317661	0.497038	0.229914	0.579939
ENSMUSG00000073409	H2-Q6	histocompatibility_2_Q_region_locus_6	0.119044	0.0690341	0.02945	0.0249702	0.579905
ENSMUSG00000085929	Gm13421	predicted_gene_13421	0.197584	0.11458	0.244455	0.16586	0.579905
ENSMUSG00000029005	Draxin	dorsal_inhibitory_axon_guidance_protein	0.051372	0.0297909	0.241539	0.0970228	0.579905
ENSMUSG00000044276	4933427E11Rik	RIKEN_cDNA_4933427E11_gene	0.110113	0.0638551	0.108993	0.0924331	0.579905
ENSMUSG00000086754	Gm16098	predicted_gene_16098	0.335596	0.194614	0.166138	0.281712	0.579905
ENSMUSG00000048478	Spata33	spermatogenesis_associated_33	0.515703	0.299059	0.382879	0.973974	0.579905
ENSMUSG00000045318	Adra2c	adrenergic_receptor_alpha_2c	0.0775426	0.0449673	0.0767539	0.0325461	0.579905
ENSMUSG00000031220	Awat2	acyl_CoA_wax_alcohol_acyltransferase_2	0.0940282	0.0545274	0.186144	0.0789309	0.579905
ENSMUSG00000081739	Mdm4-ps	transformed_mouse_3T3_cell_double_minute_4_pseudogene	0.0410092	0.0237815	0.0203017	0.00860194	0.579905
ENSMUSG00000041878	8430432A02Rik	RIKEN_cDNA_8430432A02_gene	0.21405	0.124129	0.370792	0.269522	0.579905
ENSMUSG00000090860	Gm17134	predicted_gene_17134	0.611291	0.354491	0.453848	0.256571	0.579905
ENSMUSG00000104686	Gm42815	predicted_gene_42815	0.181724	0.105383	0.584584	0.457638	0.579905
ENSMUSG00000030785	Cox6a2	cytochrome_c_oxidase_subunit_VIa_polypeptide_2	0.392844	0.227812	1.65269	1.15419	0.579905
ENSMUSG00000087307	Gm12925	predicted_gene_12925	0.150583	0.0873238	0.0372525	0.126405	0.579905
ENSMUSG00000105699	Gm43703	predicted_gene_43703	0.35011	0.203031	0.173323	0.0734378	0.579905
ENSMUSG00000044081	Zfp85os	zinc_finger_protein_85_opposite_strand	0.0449872	0.0260883	0.0111293	0.00943635	0.579905
ENSMUSG00000072492	Gm10364	predicted_pseudogene_10364	0.114699	0.0665146	0.170315	0.192566	0.579905
ENSMUSG00000108793	RP24-117C3.2	-	0.878731	0.50958	0.435018	0.73764	0.579905
ENSMUSG00000040978	Gm11992	predicted_gene_11992	0.111306	0.0645469	0.0551023	0.0934345	0.579905
ENSMUSG00000108616	RP23-207N5.2	-	0.0524409	0.0304108	0.116788	0.0220105	0.579905
ENSMUSG00000105114	Amd-ps5	S_adenosylmethionine_decarboxylase_pseudogene_5	0.18007	0.104408	0.401075	0.113368	0.579817
ENSMUSG00000091553	Serpina3e-ps	serine_or_cysteine_peptidase_inhibitor_clade_A_member_3E_pseudogene	0.145024	0.0840873	0.269139	0.136934	0.579817
ENSMUSG00000055471	Alk	anaplastic_lymphoma_kinase	0.0365987	0.0212206	0.0543398	0.0115152	0.579817
ENSMUSG00000101849	Gm28386	predicted_gene_28386	0.0963166	0.055846	0.107264	0.333499	0.579817
ENSMUSG00000013158	4933405L10Rik	RIKEN_cDNA_4933405L10_gene	0.146938	0.0851974	0.0545263	0.0925094	0.579817
ENSMUSG00000025902	Sox17	SRY_sex_determining_region_Y_box_17	0.0155171	0.00899706	0.0172808	0.00976922	0.579817
ENSMUSG00000037406	Htra4	HtrA_serine_peptidase_4	0.085992	0.0498596	0.191532	0.027056	0.579817
ENSMUSG00000058153	Sez6l	seizure_related_6_homolog_like	0.0138333	0.00802076	0.0256721	0.0261274	0.579817
ENSMUSG00000057715	A830018L16Rik	RIKEN_cDNA_A830018L16_gene	0.00916475	0.00531388	0.0272146	0.0375031	0.579817
ENSMUSG00000086515	Erich2os	glutamate_rich_2_opposite_strand	0.29291	0.169834	0.434897	0.73764	0.579817
ENSMUSG00000102030	Gm29106	predicted_gene_29106	0.0443892	0.0257376	0.0494346	0.111786	0.579817
ENSMUSG00000105512	Gm43714	predicted_gene_43714	0.147915	0.0857635	0.164727	0.139663	0.579817
ENSMUSG00000025784	Clec3b	C_type_lectin_domain_family_3_member_b	0.179888	0.104302	0.467423	0.113254	0.579817
ENSMUSG00000085071	Gm14066	predicted_gene_14066	0.0865773	0.050199	0.0964178	0.0545072	0.579817
ENSMUSG00000094338	Hist1h2bl	histone_cluster_1_H2bl	0.467426	0.271022	0.173454	1.17713	0.579817
ENSMUSG00000052658	5830454E08Rik	RIKEN_cDNA_5830454E08_gene	0.244965	0.142035	0.72742	0.308449	0.579817
ENSMUSG00000101167	H2afy3	H2A_histone_family_member_Y3	0.160152	0.092859	0.178356	0.151218	0.579817
ENSMUSG00000038201	Kcna7	potassium_voltage_gated_channel_shaker_related_subfamily_member_7	0.0509701	0.0295533	0.0378493	0.128359	0.579817
ENSMUSG00000070717	Gm10300	predicted_gene_10300	0.0775651	0.0449735	0.028783	0.0488333	0.579817
ENSMUSG00000073374	C030034I22Rik	RIKEN_cDNA_C030034I22_gene	0.0312328	0.0181093	0.0347828	0.108144	0.579817
ENSMUSG00000098243	Gm4258	predicted_gene_4258	0.108525	0.0629246	0.24172	0.13665	0.579817
ENSMUSG00000021071	Trim9	tripartite_motif_containing_9	0.0239883	0.0139088	0.0445182	0.0604102	0.579817
ENSMUSG00000103804	Gm37062	predicted_gene_37062	0.254051	0.147303	0.188653	0.079933	0.579817
ENSMUSG00000028868	Wasf2	WAS_protein_family_member_2	23.6231	13.6879	22.7873	16.4996	0.579428
ENSMUSG00000017478	Zc3h18	zinc_finger_CCCH_type_containing_18	10.6596	6.17594	5.43304	3.96491	0.579379
ENSMUSG00000074405	Zfp865	zinc_finger_protein_865	9.88682	5.72758	7.81643	5.90621	0.579315
ENSMUSG00000003778	Brd8	bromodomain_containing_8	6.10238	3.53508	2.47466	1.39756	0.579296
ENSMUSG00000063605	Ccdc102a	coiled_coil_domain_containing_102A	21.9678	12.722	25.6436	18.9517	0.579119
ENSMUSG00000037791	Phf12	PHD_finger_protein_12	10.3991	6.02177	7.40162	5.07078	0.579064
ENSMUSG00000055053	Nfic	nuclear_factor_I_C	12.975	7.51169	17.2261	16.0053	0.578937
ENSMUSG00000017221	Psmd3	proteasome_prosome_macropain_26S_subunit_non_ATPase_3	48.0697	27.8224	53.9595	31.699	0.578792
ENSMUSG00000071757	Zhx2	zinc_fingers_and_homeoboxes_2	4.74486	2.74617	2.63661	2.42224	0.578768
ENSMUSG00000009079	Ewsr1	Ewing_sarcoma_breakpoint_region_1	35.9749	20.8139	14.6784	12.0564	0.578568
ENSMUSG00000078931	Pdf	peptide_deformylase_mitochondrial_	8.54401	4.94288	11.4469	5.77042	0.57852
ENSMUSG00000025269	Apex2	apurinic_apyrimidinic_endonuclease_2	1.10895	0.641373	1.63292	0.661261	0.578359
ENSMUSG00000089788	Gm16586	predicted_gene_16586	11.9054	6.88527	2.50401	1.14667	0.578332
ENSMUSG00000060950	Trmt61a	tRNA_methyltransferase_61A	10.2174	5.90857	15.2823	11.0281	0.578284
ENSMUSG00000033697	Arhgap39	Rho_GTPase_activating_protein_39	2.93639	1.69785	2.61745	1.50039	0.578212
ENSMUSG00000020160	Meis1	Meis_homeobox_1	1.27287	0.735933	1.66339	0.714039	0.578167
ENSMUSG00000017548	Suz12	suppressor_of_zeste_12_homolog_Drosophila_	9.69858	5.60577	11.557	6.1341	0.577999
ENSMUSG00000040118	Cacna2d1	calcium_channel_voltage_dependent_alpha2_delta_subunit_1	3.05678	1.76614	1.56339	1.8095	0.577779
ENSMUSG00000004561	Mettl17	methyltransferase_like_17	2.46634	1.42485	1.45349	0.833823	0.577718
ENSMUSG00000066551	Hmgb1	high_mobility_group_box_1	3.70254	2.13778	1.98284	2.27212	0.577381
ENSMUSG00000026333	Gin1	gypsy_retrotransposon_integrase_1	1.20016	0.69294	1.29462	0.799685	0.577373
ENSMUSG00000024137	E4f1	E4F_transcription_factor_1	10.9689	6.33144	8.00185	6.9828	0.577218
ENSMUSG00000037892	Pcdh18	protocadherin_18	4.83764	2.79155	5.20496	2.80209	0.577047
ENSMUSG00000032212	Sltm	SAFB_like_transcription_modulator	38.9631	22.4772	13.8702	9.47137	0.576884
ENSMUSG00000072692	Rpl37rt	ribosomal_protein_L37_retrotransposed	120.561	69.5492	198.126	134.599	0.57688
ENSMUSG00000029165	Agbl5	ATP_GTP_binding_protein_like_5	0.623736	0.359817	0.698353	0.403215	0.576874
ENSMUSG00000078768	Zfp566	zinc_finger_protein_566	3.92362	2.26288	2.79915	1.84933	0.576733
ENSMUSG00000067367	Lyar	Ly1_antibody_reactive_clone	10.448	6.02444	7.5193	4.32736	0.576611
ENSMUSG00000071866	Ppia	peptidylprolyl_isomerase_A	4.31767	2.48877	2.20265	1.63442	0.576415
ENSMUSG00000041632	Mrps27	mitochondrial_ribosomal_protein_S27	23.2712	13.4129	23.1441	16.4417	0.576373
ENSMUSG00000078816	Prkcg	protein_kinase_C_gamma	1.52935	0.881263	0.234413	0.323032	0.576234
ENSMUSG00000027508	Pag1	phosphoprotein_associated_with_glycosphingolipid_microdomains_1	1.49209	0.85979	1.15783	0.67074	0.576233
ENSMUSG00000057880	Abat	4_aminobutyrate_aminotransferase	1.43264	0.825501	1.46426	0.843441	0.576209
ENSMUSG00000022048	Dpysl2	dihydropyrimidinase_like_2	9.10075	5.24393	8.83357	4.57653	0.576208
ENSMUSG00000047710	Champ1	chromosome_alignment_maintaining_phosphoprotein_1	10.9671	6.31876	4.65593	3.65724	0.576154
ENSMUSG00000029394	Cdk2ap1	CDK2_cyclin_dependent_kinase_2_associated_protein_1	9.0524	5.21483	9.46175	6.68908	0.576071
ENSMUSG00000020647	Ncoa1	nuclear_receptor_coactivator_1	3.40209	1.95903	1.8493	1.07101	0.575831
ENSMUSG00000103041	Gm37305	predicted_gene_37305	1.40454	0.80857	2.19374	1.65073	0.575683
ENSMUSG00000024841	Eif1ad	eukaryotic_translation_initiation_factor_1A_domain_containing	24.0535	13.8458	29.8265	21.2976	0.575627
ENSMUSG00000027255	Arfgap2	ADP_ribosylation_factor_GTPase_activating_protein_2	18.69	10.7565	27.3797	15.5394	0.575522
ENSMUSG00000024947	Men1	multiple_endocrine_neoplasia_1	4.667	2.68583	8.14943	4.11126	0.575493
ENSMUSG00000071176	Arhgef10	Rho_guanine_nucleotide_exchange_factor_GEF_10	4.2933	2.47064	3.24207	2.36261	0.575465
ENSMUSG00000029581	Fscn1	fascin_homolog_1_actin_bundling_protein_Strongylocentrotus_purpuratus_	111.498	64.1624	119.093	135.533	0.575458
ENSMUSG00000052997	Uba2	ubiquitin_like_modifier_activating_enzyme_2	24.0609	13.8457	16.5762	11.6162	0.575444
ENSMUSG00000021287	Xrcc3	X_ray_repair_complementing_defective_repair_in_Chinese_hamster_cells_3	3.85987	2.21974	1.48729	0.994649	0.57508
ENSMUSG00000036693	Nop14	NOP14_nucleolar_protein	49.5414	28.4879	23.9735	16.2422	0.575032
ENSMUSG00000021068	Nin	ninein	6.05206	3.47913	2.97294	2.52114	0.574867
ENSMUSG00000079523	Tmsb10	thymosin_beta_10	228.411	131.278	328.008	252.42	0.574743
ENSMUSG00000021952	Xpo4	exportin_4	2.45911	1.41317	1.87028	0.934641	0.57467
ENSMUSG00000030706	Mrpl48	mitochondrial_ribosomal_protein_L48	2.13429	1.22637	2.12013	1.66107	0.574605
ENSMUSG00000030929	Eri2	exoribonuclease_2	0.614173	0.352813	0.786039	0.445618	0.574452
ENSMUSG00000025821	Zfp282	zinc_finger_protein_282	6.4341	3.69595	7.32108	4.17419	0.574432
ENSMUSG00000022185	Acin1	apoptotic_chromatin_condensation_inducer_1	9.19209	5.27982	4.25255	3.10803	0.574388
ENSMUSG00000034192	Lsm3	LSM3_homolog_U6_small_nuclear_RNA_associated_S._cerevisiae_	6.62515	3.80462	8.35391	5.71673	0.574269
ENSMUSG00000057914	Cacnb2	calcium_channel_voltage_dependent_beta_2_subunit	0.537216	0.308445	0.29614	0.244347	0.574154
ENSMUSG00000038000	Acd	adrenocortical_dysplasia	30.2415	17.3581	54.7401	33.5176	0.573983
ENSMUSG00000027076	Timm10	translocase_of_inner_mitochondrial_membrane_10	18.8785	10.8357	22.6929	17.9154	0.573971
ENSMUSG00000028423	Nfx1	nuclear_transcription_factor_X_box_binding_1	12.772	7.32993	8.99287	5.23793	0.573907
ENSMUSG00000041258	Zfp236	zinc_finger_protein_236	2.4457	1.40359	1.96315	1.41892	0.573901
ENSMUSG00000086725	A630052C17Rik	RIKEN_cDNA_A630052C17_gene	1.87936	1.07827	0.900212	0.483489	0.573745
ENSMUSG00000024528	Srfbp1	serum_response_factor_binding_protein_1	29.8516	17.119	18.3451	11.8403	0.573471
ENSMUSG00000038077	Kcna6	potassium_voltage_gated_channel_shaker_related_subfamily_member_6	0.230266	0.132047	0.188247	0.228055	0.573453
ENSMUSG00000035704	Alg8	asparagine_linked_glycosylation_8_alpha_1_3_glucosyltransferase_	4.68239	2.68433	3.15553	2.46054	0.573282
ENSMUSG00000022199	Slc22a17	solute_carrier_family_22_organic_cation_transporter_member_17	8.24781	4.72724	9.74005	7.6978	0.573151
ENSMUSG00000060510	Zfp266	zinc_finger_protein_266	7.77787	4.45766	6.43143	4.17372	0.573121
ENSMUSG00000031848	Lsm4	LSM4_homolog_U6_small_nuclear_RNA_associated_S._cerevisiae_	36.9058	21.15	118.906	67.7763	0.573082
ENSMUSG00000052137	Rbm12b2	RNA_binding_motif_protein_12_B2	2.30079	1.31832	1.45095	0.671947	0.572985
ENSMUSG00000026705	Klhl20	kelch_like_20	1.66239	0.952278	1.32538	0.946832	0.572837
ENSMUSG00000070583	Fv1	Friend_virus_susceptibility_1	2.61305	1.49678	1.62868	1.29992	0.572811
ENSMUSG00000021359	Tfap2a	transcription_factor_AP_2_alpha	3.22601	1.84711	2.64994	2.16079	0.572568
ENSMUSG00000091105	Mrto4-ps2	mRNA_turnover_4_pseudogene_2	6.24402	3.57432	9.87371	5.82036	0.57244
ENSMUSG00000022911	Arl13b	ADP_ribosylation_factor_like_13B	4.77015	2.73029	6.42129	4.2047	0.572368
ENSMUSG00000046753	Ccdc66	coiled_coil_domain_containing_66	8.99462	5.14639	3.91236	2.53603	0.572163
ENSMUSG00000027284	Cdan1	congenital_dyserythropoietic_anemia_type_I_human_	1.77958	1.01789	1.32124	0.537074	0.571985
ENSMUSG00000078429	Ctdsp2	CTD_carboxy_terminal_domain_RNA_polymerase_II_polypeptide_A_small_phosphatase_2	45.356	25.9399	71.8216	51.9947	0.571918
ENSMUSG00000052056	Zfp217	zinc_finger_protein_217	3.99854	2.28656	2.73044	1.96914	0.571847
ENSMUSG00000043140	Tmem186	transmembrane_protein_186	8.05439	4.60528	7.63499	5.36826	0.571772
ENSMUSG00000037369	Kdm6a	lysine_K_specific_demethylase_6A	3.70073	2.11578	2.65162	1.70005	0.57172
ENSMUSG00000025153	Fasn	fatty_acid_synthase	45.8459	26.2055	20.2704	13.3243	0.571601
ENSMUSG00000031982	Arv1	ARV1_homolog_yeast_	7.91022	4.52121	6.2985	4.6195	0.571566
ENSMUSG00000038046	Rnmtl1	RNA_methyltransferase_like_1	4.79869	2.74207	4.45609	3.63628	0.571421
ENSMUSG00000038650	Rnh1	ribonuclease_angiogenin_inhibitor_1	231.377	132.193	443.367	260.115	0.571332
ENSMUSG00000062190	Lancl2	LanC_bacterial_lantibiotic_synthetase_component_C_like_2	2.57771	1.47252	2.48939	1.47654	0.571252
ENSMUSG00000025612	Bach1	BTB_and_CNC_homology_1	12.6468	7.22391	9.29491	5.84354	0.571204
ENSMUSG00000023852	Chd1	chromodomain_helicase_DNA_binding_protein_1	16.0514	9.1686	7.20106	4.96222	0.571201
ENSMUSG00000024943	Smc5	structural_maintenance_of_chromosomes_5	13.7752	7.8676	7.98344	4.97002	0.571143
ENSMUSG00000097391	Mirg	miRNA_containing_gene	1.70469	0.973597	0.314341	0.130945	0.571128
ENSMUSG00000021493	Pdlim7	PDZ_and_LIM_domain_7	30.0921	17.1829	40.5854	28.6781	0.571008
ENSMUSG00000062006	Rpl34	ribosomal_protein_L34	3.80382	2.1711	5.51377	3.39601	0.570769
ENSMUSG00000021671	Poc5	POC5_centriolar_protein_homolog_Chlamydomonas_	8.11701	4.63104	7.93354	4.99046	0.570536
ENSMUSG00000038502	Ptov1	prostate_tumor_over_expressed_gene_1	81.2787	46.3713	216.336	131.064	0.570522
ENSMUSG00000069495	Epc2	enhancer_of_polycomb_homolog_2_Drosophila_	9.14758	5.21889	4.97485	4.27404	0.570521
ENSMUSG00000024298	Zfp871	zinc_finger_protein_871	2.09402	1.19457	1.68941	1.19801	0.570466
ENSMUSG00000035530	Eif1	eukaryotic_translation_initiation_factor_1	104.975	59.8694	146.598	107.601	0.570323
ENSMUSG00000057335	Cep170	centrosomal_protein_170	2.97229	1.69515	1.19617	1.23721	0.570316
ENSMUSG00000030424	Zfp939	zinc_finger_protein_939	1.05912	0.603857	0.826312	0.745958	0.570152
ENSMUSG00000032607	Amt	aminomethyltransferase	1.45157	0.8276	0.621051	0.232352	0.570143
ENSMUSG00000028651	Ppie	peptidylprolyl_isomerase_E_cyclophilin_E_	14.4242	8.22345	23.5723	15.2305	0.570116
ENSMUSG00000025571	Tnrc6c	trinucleotide_repeat_containing_6C	2.10305	1.19863	1.20285	0.77158	0.56995
ENSMUSG00000026608	Kctd3	potassium_channel_tetramerisation_domain_containing_3	4.88664	2.78464	6.31167	3.74576	0.569847
ENSMUSG00000002661	Alkbh7	alkB_alkylation_repair_homolog_7_E._coli_	2.47326	1.40927	11.5331	5.16336	0.569803
ENSMUSG00000039328	Rnf122	ring_finger_protein_122	0.992572	0.565447	3.00004	1.61226	0.569678
ENSMUSG00000025474	Tubgcp2	tubulin_gamma_complex_associated_protein_2	21.0689	12.0018	19.0924	13.1744	0.569646
ENSMUSG00000046380	Jrk	jerky	3.74983	2.13511	4.91302	3.17028	0.569387
ENSMUSG00000063802	Hspbp1	HSPA_heat_shock_70kDa_binding_protein_cytoplasmic_cochaperone_1	20.4045	11.6155	45.2539	27.9202	0.569264
ENSMUSG00000037935	Smarce1	SWI_SNF_related_matrix_associated_actin_dependent_regulator_of_chromatin_subfamily_e_member_1	10.3395	5.88504	8.7806	6.06564	0.56918
ENSMUSG00000021326	Trim27	tripartite_motif_containing_27	17.6212	10.0272	19.97	13.4563	0.569041
ENSMUSG00000107352	Gm43660	predicted_gene_43660	0.360335	0.205041	0.0403814	0.017123	0.569027
ENSMUSG00000003208	Ccdc94	coiled_coil_domain_containing_94	10.7307	6.10536	13.7657	11.5027	0.568962
ENSMUSG00000024064	Galnt14	UDP_N_acetyl_alpha_D_galactosamine_polypeptide_N_acetylgalactosaminyltransferase_14	1.75373	0.997327	0.668761	1.16003	0.568689
ENSMUSG00000025995	Wdr75	WD_repeat_domain_75	14.4348	8.20793	8.33796	5.52646	0.568621
ENSMUSG00000055835	Zfp1	zinc_finger_protein_1	6.01991	3.42239	4.31048	3.53554	0.568513
ENSMUSG00000067869	Tcea1-ps1	transcription_elongation_factor_A_SII_1_pseudogene_1	34.6695	19.7076	61.8643	34.107	0.568441
ENSMUSG00000042506	Usp22	ubiquitin_specific_peptidase_22	32.8184	18.6492	21.8728	16.3422	0.568254
ENSMUSG00000002767	Mrpl2	mitochondrial_ribosomal_protein_L2	11.2524	6.39328	33.9514	16.9702	0.568172
ENSMUSG00000074194	Zfp791	zinc_finger_protein_791	1.37456	0.780937	1.29127	0.317907	0.568134
ENSMUSG00000100629	Gm28192	predicted_gene_28192	2.8039	1.59299	0.679736	0.216137	0.568134
ENSMUSG00000020572	Nampt	nicotinamide_phosphoribosyltransferase	16.0178	9.09683	17.4169	9.28365	0.567921
ENSMUSG00000008435	Rdh13	retinol_dehydrogenase_13_all_trans_and_9_cis_	5.90133	3.35056	4.75806	3.42223	0.567764
ENSMUSG00000027498	Cstf1	cleavage_stimulation_factor_3_pre_RNA_subunit_1	18.5108	10.5092	18.3667	13.8688	0.567733
ENSMUSG00000055480	Zfp458	zinc_finger_protein_458	0.599882	0.340509	0.4359	0.321449	0.567626
ENSMUSG00000039804	Ncoa5	nuclear_receptor_coactivator_5	4.07213	2.31116	3.86495	2.51447	0.567555
ENSMUSG00000036371	Serbp1	serpine1_mRNA_binding_protein_1	13.7123	7.78234	14.8606	6.60789	0.567542
ENSMUSG00000064317	Gm10146	predicted_gene_10146	78.8022	44.7235	157.443	92.8485	0.567541
ENSMUSG00000078862	Gm14326	predicted_gene_14326	3.38284	1.91949	5.43632	2.04691	0.56742
ENSMUSG00000046574	Prr12	proline_rich_12	14.0112	7.94974	6.97669	5.65566	0.567384
ENSMUSG00000039771	Polr2j	polymerase_RNA_II_DNA_directed_polypeptide_J	24.429	13.8577	37.3622	31.5423	0.567265
ENSMUSG00000032185	Carm1	coactivator_associated_arginine_methyltransferase_1	13.5713	7.69671	11.5955	8.98445	0.567132
ENSMUSG00000036940	Kdm1a	lysine_K_specific_demethylase_1A	13.2464	7.51096	9.68264	7.04326	0.56702
ENSMUSG00000038618	Rassf7	Ras_association_RalGDS_AF_6_domain_family_N_terminal_member_7	3.07086	1.74122	3.96124	3.45646	0.567013
ENSMUSG00000045071	E130308A19Rik	RIKEN_cDNA_E130308A19_gene	0.729228	0.413449	0.689511	0.57237	0.566967
ENSMUSG00000056305	Usp39	ubiquitin_specific_peptidase_39	39.6496	22.4797	32.116	26.8279	0.56696
ENSMUSG00000064127	Med14	mediator_complex_subunit_14	6.75371	3.8287	6.32836	3.97569	0.566904
ENSMUSG00000005150	Wdr83	WD_repeat_domain_containing_83	2.28964	1.29797	2.7267	1.64753	0.566891
ENSMUSG00000020111	Micu1	mitochondrial_calcium_uptake_1	7.42372	4.20816	11.5571	6.2434	0.566853
ENSMUSG00000091931	AK010878	cDNA_sequence_AK010878	4.67223	2.64818	6.03111	3.84427	0.566791
ENSMUSG00000069744	Psmb3	proteasome_prosome_macropain_subunit_beta_type_3	102.724	58.2155	281.852	146.981	0.566719
ENSMUSG00000059475	Zfp426	zinc_finger_protein_426	1.51024	0.8557	1.28817	0.5462	0.566599
ENSMUSG00000033712	Ccar2	cell_cycle_activator_and_apoptosis_regulator_2	15.9697	9.04664	11.2607	7.85979	0.566486
ENSMUSG00000004032	Gstm5	glutathione_S_transferase_mu_5	24.098	13.6449	35.4383	22.6126	0.566227
ENSMUSG00000036112	Metap2	methionine_aminopeptidase_2	11.6189	6.57889	9.09241	7.66057	0.566223
ENSMUSG00000040325	Vprbp	Vpr_HIV_1_binding_protein	6.32611	3.58136	2.54468	2.15202	0.566124
ENSMUSG00000008200	Fnbp4	formin_binding_protein_4	13.0683	7.39781	6.01663	3.34899	0.566088
ENSMUSG00000041313	Slc7a1	solute_carrier_family_7_cationic_amino_acid_transporter_y+_system_member_1	14.7172	8.33083	7.34447	6.73576	0.566062
ENSMUSG00000010461	Eya4	eyes_absent_4_homolog_Drosophila_	2.2168	1.25476	1.38003	1.10316	0.566024
ENSMUSG00000096221	1500002C15Rik	RIKEN_cDNA_1500002C15_gene	0.856334	0.484533	0.821859	0.433961	0.565822
ENSMUSG00000043183	Simc1	SUMO_interacting_motifs_containing_1	4.98855	2.82249	1.13194	0.975283	0.565793
ENSMUSG00000090553	Snrpe	small_nuclear_ribonucleoprotein_E	21.5306	12.1816	55.9094	28.4167	0.565782
ENSMUSG00000080902	Gm11226	predicted_gene_11226	36.8577	20.8518	39.0542	25.447	0.565737
ENSMUSG00000025010	Ccnj	cyclin_J	1.80354	1.02031	0.930266	0.645463	0.56573
ENSMUSG00000018572	Phf23	PHD_finger_protein_23	14.1501	8.00498	24.246	15.8282	0.565719
ENSMUSG00000042625	Safb2	scaffold_attachment_factor_B2	7.73587	4.37623	2.52841	1.77419	0.565706
ENSMUSG00000046111	Cep295	centrosomal_protein_295	1.08903	0.616069	0.444973	0.254635	0.565703
ENSMUSG00000041685	Fcho2	FCH_domain_only_2	6.95826	3.93608	7.01945	6.5126	0.56567
ENSMUSG00000040010	Slc7a5	solute_carrier_family_7_cationic_amino_acid_transporter_y+_system_member_5	42.6694	24.136	55.1826	39.0426	0.565651
ENSMUSG00000022841	Ap2m1	adaptor_related_protein_complex_2_mu_1_subunit	19.1046	10.805	28.3334	19.6086	0.565568
ENSMUSG00000020923	Ubtf	upstream_binding_transcription_factor_RNA_polymerase_I	10.1951	5.7656	11.4789	6.05593	0.565524
ENSMUSG00000024045	Akap8	A_kinase_PRKA_anchor_protein_8	33.2174	18.7831	15.2785	10.5595	0.565459
ENSMUSG00000026240	Cops7b	COP9_constitutive_photomorphogenic_homolog_subunit_7b_Arabidopsis_thaliana_	4.12666	2.33259	5.89427	4.2221	0.565248
ENSMUSG00000035357	Pdzrn3	PDZ_domain_containing_RING_finger_3	11.1225	6.2869	10.8649	7.8415	0.565242
ENSMUSG00000032244	Fem1b	feminization_1_homolog_b_C._elegans_	20.9694	11.8513	12.0331	10.4895	0.565171
ENSMUSG00000034126	Pomt2	protein_O_mannosyltransferase_2	9.64471	5.45078	12.5442	8.55464	0.565158
ENSMUSG00000052105	Mtcl1	microtubule_crosslinking_factor_1	1.69733	0.958977	0.809112	0.583625	0.564992
ENSMUSG00000050567	Maml1	mastermind_like_1_Drosophila_	15.5224	8.76776	13.5347	8.77835	0.564845
ENSMUSG00000012296	Tjap1	tight_junction_associated_protein_1	37.9647	21.4389	41.8239	31.6095	0.564705
ENSMUSG00000039842	Mcph1	microcephaly_primary_autosomal_recessive_1	1.9581	1.10563	1.11435	0.966729	0.564645
ENSMUSG00000051022	Hs3st1	heparan_sulfate_glucosamine_3_O_sulfotransferase_1	2.4171	1.36455	3.94395	2.51134	0.564539
ENSMUSG00000042079	Hnrnpf	heterogeneous_nuclear_ribonucleoprotein_F	37.9427	21.4159	38.4189	22.6705	0.564427
ENSMUSG00000033781	Asb13	ankyrin_repeat_and_SOCS_box_containing_13	3.97874	2.2452	3.6406	2.87067	0.5643
ENSMUSG00000027109	Sp3	trans_acting_transcription_factor_3	7.77312	4.38608	8.79045	4.18398	0.564262
ENSMUSG00000017667	Zfp334	zinc_finger_protein_334	5.52348	3.11536	4.27007	2.62363	0.564022
ENSMUSG00000002833	Hdgfrp2	hepatoma_derived_growth_factor_related_protein_2	50.0367	28.2171	31.9809	25.1533	0.563928
ENSMUSG00000027509	Rae1	RAE1_RNA_export_1_homolog_S._pombe_	29.3214	16.533	25.7355	19.6908	0.563857
ENSMUSG00000027160	Ccdc34	coiled_coil_domain_containing_34	1.67014	0.941664	3.9868	1.48015	0.563823
ENSMUSG00000066877	Nck2	non_catalytic_region_of_tyrosine_kinase_adaptor_protein_2	4.99757	2.81773	5.66383	3.29556	0.56382
ENSMUSG00000030126	Tmcc1	transmembrane_and_coiled_coil_domains_1	6.77018	3.81654	21.8757	8.34271	0.563728
ENSMUSG00000029814	Igf2bp3	insulin_like_growth_factor_2_mRNA_binding_protein_3	10.6911	6.02676	6.12182	4.59504	0.563718
ENSMUSG00000049960	Mrps16	mitochondrial_ribosomal_protein_S16	44.8335	25.2724	106.984	71.9067	0.563695
ENSMUSG00000048040	Arxes2	adipocyte_related_X_chromosome_expressed_sequence_2	13.3963	7.55043	24.8111	16.1372	0.56362
ENSMUSG00000039096	Rsad1	radical_S_adenosyl_methionine_domain_containing_1	2.02619	1.14183	1.96112	1.28088	0.563536
ENSMUSG00000044948	Cfap43	cilia_and_flagella_associated_protein_43	13.6237	7.67733	11.3064	10.551	0.56353
ENSMUSG00000053560	Ier2	immediate_early_response_2	43.0563	24.259	65.0632	42.3208	0.563426
ENSMUSG00000029287	Tgfbr3	transforming_growth_factor_beta_receptor_III	5.91684	3.33244	4.88386	2.77785	0.563212
ENSMUSG00000027210	Meis2	Meis_homeobox_2	2.33454	1.31456	2.19811	1.5157	0.563093
ENSMUSG00000021704	Mtx3	metaxin_3	4.12198	2.32069	2.28604	1.45621	0.563004
ENSMUSG00000019689	1110001J03Rik	RIKEN_cDNA_1110001J03_gene	3.09222	1.74064	9.04818	5.21081	0.562908
ENSMUSG00000020137	Thap2	THAP_domain_containing_apoptosis_associated_protein_2	3.98422	2.24256	2.8126	2.28646	0.562861
ENSMUSG00000030138	Bms1	BMS1_homolog_ribosome_assembly_protein_yeast_	31.4151	17.6814	6.83355	5.60188	0.562833
ENSMUSG00000049957	Ccdc137	coiled_coil_domain_containing_137	10.6785	6.00928	9.20656	5.8009	0.562748
ENSMUSG00000026463	Atp2b4	ATPase_Ca++_transporting_plasma_membrane_4	1.81434	1.02102	1.0603	0.746479	0.562747
ENSMUSG00000033126	Ybey	ybeY_metallopeptidase	1.30011	0.731175	1.47714	1.12862	0.562396
ENSMUSG00000033106	Slc7a6os	solute_carrier_family_7_member_6_opposite_strand	32.6958	18.387	27.8727	19.3359	0.562367
ENSMUSG00000029475	Kdm2b	lysine_K_specific_demethylase_2B	2.09241	1.17644	2.12529	1.29503	0.56224
ENSMUSG00000035310	Lin54	lin_54_homolog_C._elegans_	1.59069	0.894333	1.55185	0.848311	0.56223
ENSMUSG00000041341	Atg2b	autophagy_related_2B	11.6275	6.53298	4.1978	3.75824	0.561857
ENSMUSG00000075334	Rprm	reprimo_TP53_dependent_G2_arrest_mediator_candidate	7.80602	4.38582	18.3828	11.3271	0.561851
ENSMUSG00000027200	Sema6d	sema_domain_transmembrane_domain_TM_and_cytoplasmic_domain_semaphorin_6D	0.510596	0.286752	0.291608	0.192016	0.561603
ENSMUSG00000057497	Fam136a	family_with_sequence_similarity_136_member_A	9.47515	5.32052	13.7387	7.60771	0.561524
ENSMUSG00000024713	Pcsk5	proprotein_convertase_subtilisin_kexin_type_5	1.04319	0.585681	0.75683	0.593823	0.561435
ENSMUSG00000023953	Polh	polymerase_DNA_directed_eta_RAD_30_related_	8.62996	4.84435	6.87044	3.66601	0.561341
ENSMUSG00000031575	Ash2l	ash2_absent_small_or_homeotic_like_Drosophila_	7.95451	4.46475	7.67384	4.71154	0.561285
ENSMUSG00000107121	1110006O24Rik	RIKEN_cDNA_1110006O24_gene	1.79697	1.00861	2.84049	1.16793	0.56128
ENSMUSG00000043962	Thrap3	thyroid_hormone_receptor_associated_protein_3	15.2497	8.5563	8.31039	6.37767	0.561079
ENSMUSG00000038248	Sobp	sine_oculis_binding_protein_homolog_Drosophila_	1.12122	0.629028	0.946695	0.922791	0.561024
ENSMUSG00000042323	Pbrm1	polybromo_1	8.45114	4.74026	5.71865	3.41756	0.560901
ENSMUSG00000055763	Rybp-ps	RING1_and_YY1_binding_protein_pseudogene	4.28447	2.40261	5.30869	3.10847	0.560771
ENSMUSG00000028540	Dph2	DPH2_homolog_S._cerevisiae_	4.00543	2.24587	2.85525	1.94378	0.560707
ENSMUSG00000044244	Il20rb	interleukin_20_receptor_beta	0.306918	0.172075	0.227872	0.0966198	0.560653
ENSMUSG00000028601	Echdc2	enoyl_Coenzyme_A_hydratase_domain_containing_2	2.27756	1.2769	3.35938	1.94067	0.560642
ENSMUSG00000015165	Hnrnpl	heterogeneous_nuclear_ribonucleoprotein_L	27.361	15.3383	20.1533	12.6311	0.560591
ENSMUSG00000020328	Nudcd2	NudC_domain_containing_2	16.4451	9.21849	25.9348	18.0655	0.560561
ENSMUSG00000063316	Rpl27	ribosomal_protein_L27	23.4015	13.1177	53.5362	30.9906	0.560549
ENSMUSG00000038025	Phf2	PHD_finger_protein_2	18.3746	10.2985	13.7741	11.5103	0.560473
ENSMUSG00000055660	Mettl4	methyltransferase_like_4	3.68573	2.06558	2.2445	2.00772	0.560426
ENSMUSG00000031939	Taf1d	TATA_box_binding_protein_Tbp_associated_factor_RNA_polymerase_I_D	37.4257	20.973	35.1593	15.9149	0.560389
ENSMUSG00000000901	Mmp11	matrix_metallopeptidase_11	7.48781	4.19563	19.3224	12.0117	0.560329
ENSMUSG00000078154	Gm12184	predicted_gene_12184	56.9909	31.9298	68.225	49.2125	0.560261
ENSMUSG00000040715	Rsc1a1	regulatory_solute_carrier_protein_family_1_member_1	26.8284	15.0283	15.8366	10.7055	0.560164
ENSMUSG00000023800	Tiam2	T_cell_lymphoma_invasion_and_metastasis_2	7.2367	4.05322	4.80978	3.07028	0.560093
ENSMUSG00000030216	Wbp11	WW_domain_binding_protein_11	20.0821	11.246	15.0979	11.0877	0.560002
ENSMUSG00000068587	Mgam	maltase_glucoamylase	0.136617	0.0765033	0.083942	0.130512	0.559983
ENSMUSG00000022321	Cdh10	cadherin_10	0.776669	0.434917	0.761272	0.491413	0.559978
ENSMUSG00000038759	Nup205	nucleoporin_205	15.1268	8.47046	6.71019	4.45951	0.559964
ENSMUSG00000031715	Smarca5	SWI_SNF_related_matrix_associated_actin_dependent_regulator_of_chromatin_subfamily_a_member_5	19.4811	10.904	16.0142	8.99779	0.559721
ENSMUSG00000020691	Mettl2	methyltransferase_like_2	7.23086	4.0469	4.88642	4.06067	0.559671
ENSMUSG00000039990	Edrf1	erythroid_differentiation_regulatory_factor_1	4.03622	2.25893	1.92005	1.24591	0.559664
ENSMUSG00000034321	Exosc1	exosome_component_1	28.9564	16.205	26.1243	20.668	0.559634
ENSMUSG00000022146	Osmr	oncostatin_M_receptor	6.11079	3.41817	5.74371	3.93729	0.559366
ENSMUSG00000005732	Ranbp1	RAN_binding_protein_1	92.8422	51.9323	71.6746	51.9952	0.559361
ENSMUSG00000029179	Zcchc4	zinc_finger_CCHC_domain_containing_4	1.70152	0.951065	0.931974	0.753795	0.558951
ENSMUSG00000050271	D8Ertd82e	DNA_segment_Chr_8_ERATO_Doi_82_expressed	3.22052	1.79975	2.33115	1.99998	0.558836
ENSMUSG00000030102	Itpr1	inositol_1_4_5_trisphosphate_receptor_1	2.38676	1.33374	0.779309	0.482633	0.558808
ENSMUSG00000030316	Tamm41	TAM41_mitochondrial_translocator_assembly_and_maintenance_protein_homolog_S._cerevisiae_	2.90038	1.6207	1.52407	1.55095	0.558788
ENSMUSG00000057329	Bcl2	B_cell_leukemia_lymphoma_2	1.78839	0.998613	1.87141	1.16791	0.558388
ENSMUSG00000047417	Rexo1	REX1_RNA_exonuclease_1_homolog_S._cerevisiae_	6.46772	3.61103	7.04208	4.01183	0.558315
ENSMUSG00000043467	Zbtb37	zinc_finger_and_BTB_domain_containing_37	0.642028	0.358361	0.387071	0.247198	0.55817
ENSMUSG00000030067	Foxp1	forkhead_box_P1	1.60545	0.896085	3.26736	2.0493	0.558151
ENSMUSG00000042821	Snai1	snail_family_zinc_finger_1	32.7643	18.2857	92.0421	57.2699	0.558097
ENSMUSG00000022521	Crebbp	CREB_binding_protein	4.27865	2.38767	2.11408	1.40102	0.558044
ENSMUSG00000079487	Med12	mediator_complex_subunit_12	10.7946	6.02301	1.91067	1.43274	0.557967
ENSMUSG00000085436	Zfp335os	zinc_finger_protein_335_opposite_strand	2.18581	1.21958	3.20463	1.74206	0.557954
ENSMUSG00000040225	Prrc2c	proline_rich_coiled_coil_2C	13.3679	7.45754	2.70701	1.66207	0.55787
ENSMUSG00000020536	Llgl1	lethal_giant_larvae_homolog_1_Drosophila_	17.6723	9.85749	21.2755	12.6163	0.557792
ENSMUSG00000060152	Pop5	processing_of_precursor_5_ribonuclease_P_MRP_family_S._cerevisiae_	4.54606	2.53544	4.98942	3.44057	0.557723
ENSMUSG00000089857	Zfp882	zinc_finger_protein_882	0.593431	0.330941	0.847284	0.158072	0.557673
ENSMUSG00000069114	Zbtb10	zinc_finger_and_BTB_domain_containing_10	2.49795	1.39303	1.70302	1.15688	0.557668
ENSMUSG00000033943	Mga	MAX_gene_associated	1.75878	0.980817	0.813137	0.744322	0.557668
ENSMUSG00000037343	Taf2	TAF2_RNA_polymerase_II_TATA_box_binding_protein_TBP_associated_factor	14.2057	7.92087	14.2771	7.40702	0.557584
ENSMUSG00000074182	Znhit6	zinc_finger_HIT_type_6	12.0512	6.7187	6.52171	4.40037	0.557513
ENSMUSG00000030189	Ybx3	Y_box_protein_3	78.426	43.7225	69.9524	51.8562	0.5575
ENSMUSG00000048106	4632415L05Rik	RIKEN_cDNA_4632415L05_gene	2.22421	1.23999	3.64835	1.71522	0.557495
ENSMUSG00000098178	Gm42418	predicted_gene_42418	36.9815	20.6163	13.611	11.91	0.557477
ENSMUSG00000008668	Rps18	ribosomal_protein_S18	27.2496	15.1859	39.8712	21.4477	0.557288
ENSMUSG00000022561	Gpaa1	GPI_anchor_attachment_protein_1	8.96814	4.99765	19.5406	9.39543	0.557267
ENSMUSG00000027342	Pcna	proliferating_cell_nuclear_antigen	28.3601	15.8008	50.8693	26.0653	0.557149
ENSMUSG00000025332	Kdm5c	lysine_K_specific_demethylase_5C	12.5526	6.9925	6.24713	5.06523	0.557056
ENSMUSG00000041429	Nthl1	nth_endonuclease_III_like_1_E.coli_	9.35718	5.21175	19.036	10.9524	0.556979
ENSMUSG00000021963	Sap18	Sin3_associated_polypeptide_18	2.92244	1.6275	2.58989	14.3687	0.556897
ENSMUSG00000000959	Oxa1l	oxidase_assembly_1_like	18.8581	10.5002	17.334	12.6418	0.556801
ENSMUSG00000019737	Syne4	spectrin_repeat_containing_nuclear_envelope_family_member_4	0.135318	0.0753431	0.329524	0.0817907	0.556786
ENSMUSG00000023019	Gpd1	glycerol_3_phosphate_dehydrogenase_1_soluble_	0.281769	0.156885	0.317975	0.198696	0.556786
ENSMUSG00000050957	Insl6	insulin_like_6	1.57202	0.875278	2.6143	3.08805	0.556786
ENSMUSG00000030124	Lag3	lymphocyte_activation_gene_3	0.514558	0.286499	0.336184	0.129577	0.556786
ENSMUSG00000027227	Sord	sorbitol_dehydrogenase	12.3032	6.85013	10.7365	6.1017	0.556775
ENSMUSG00000038279	Nop2	NOP2_nucleolar_protein	76.5794	42.6226	40.585	32.1867	0.55658
ENSMUSG00000000938	Hoxa10	homeobox_A10	4.57313	2.54528	7.27983	4.7297	0.556574
ENSMUSG00000028622	Mrpl37	mitochondrial_ribosomal_protein_L37	14.102	7.83853	20.9509	14.4006	0.555847
ENSMUSG00000063488	Zkscan7	zinc_finger_with_KRAB_and_SCAN_domains_7	0.959105	0.533076	0.682414	0.352266	0.555806
ENSMUSG00000066839	Ecsit	ECSIT_homolog_Drosophila_	12.9651	7.20551	15.7927	10.6963	0.555764
ENSMUSG00000032044	Rpusd4	RNA_pseudouridylate_synthase_domain_containing_4	7.82582	4.34844	6.65367	4.30738	0.555653
ENSMUSG00000018651	Tada2a	transcriptional_adaptor_2A	6.91035	3.83687	4.66857	3.25799	0.555236
ENSMUSG00000027404	Snrpb	small_nuclear_ribonucleoprotein_B	67.2867	37.3535	114.699	84.5516	0.555139
ENSMUSG00000023885	Thbs2	thrombospondin_2	69.6198	38.6381	53.2908	29.6485	0.554987
ENSMUSG00000062591	Tubb4a	tubulin_beta_4A_class_IVA	4.6357	2.57271	4.86595	3.59806	0.554977
ENSMUSG00000024691	Fam111a	family_with_sequence_similarity_111_member_A	6.28922	3.49032	2.68215	1.67424	0.554968
ENSMUSG00000033981	Gria2	glutamate_receptor_ionotropic_AMPA2_alpha_2_	0.0469462	0.0260439	0.0909251	0.0411247	0.554761
ENSMUSG00000028407	Toporsos	topoisomerase_I_binding_arginine_serine_rich_opposite_strand	0.971484	0.538941	0.689911	0.265916	0.554761
ENSMUSG00000050106	Tmc8	transmembrane_channel_like_gene_family_8	0.196988	0.109281	0.0763107	0.16177	0.554761
ENSMUSG00000030638	Sh3gl3	SH3_domain_GRB2_like_3	0.510179	0.283023	0.505038	0.465534	0.554754
ENSMUSG00000091985	Gm17354	predicted_gene_17354	1.01079	0.560739	0.500302	0.442712	0.554754
ENSMUSG00000029121	Crmp1	collapsin_response_mediator_protein_1	2.15813	1.19679	2.03381	1.15171	0.554548
ENSMUSG00000021846	Peli2	pellino_2	4.68098	2.59566	5.32326	2.79866	0.554512
ENSMUSG00000024789	Jak2	Janus_kinase_2	15.6657	8.68529	11.2761	9.2838	0.554416
ENSMUSG00000026566	Mpzl1	myelin_protein_zero_like_1	9.33769	5.17669	16.7609	9.82164	0.554387
ENSMUSG00000031310	Zmym3	zinc_finger_MYM_type_3	2.72813	1.5115	2.48713	1.0602	0.554043
ENSMUSG00000101188	Eif4a-ps4	eukaryotic_translation_initiation_factor_4A_pseudogene_4	690.699	382.633	567.759	416.534	0.553979
ENSMUSG00000049658	Bdp1	B_double_prime_1_subunit_of_RNA_polymerase_III_transcription_initiation_factor_IIIB	3.60885	1.99882	2.23137	1.46852	0.553867
ENSMUSG00000002210	Smg9	smg_9_homolog_nonsense_mediated_mRNA_decay_factor_C._elegans_	5.84688	3.23829	3.4024	2.63107	0.55385
ENSMUSG00000031070	Mrgprf	MAS_related_GPR_member_F	6.82538	3.78011	12.2499	9.36955	0.553832
ENSMUSG00000085492	Trmt61b	tRNA_methyltransferase_61B	0.718174	0.397593	0.860403	1.02767	0.553616
ENSMUSG00000022195	6030458C11Rik	RIKEN_cDNA_6030458C11_gene	5.42202	3.00169	5.02363	3.04701	0.553612
ENSMUSG00000097471	5830432E09Rik	RIKEN_cDNA_5830432E09_gene	0.400091	0.221494	0.283547	0.332053	0.553609
ENSMUSG00000097080	1700086O06Rik	RIKEN_cDNA_1700086O06_gene	1.48245	0.820095	1.55781	1.32107	0.553202
ENSMUSG00000018372	Cep95	centrosomal_protein_95	2.59668	1.43636	1.64929	0.784382	0.553154
ENSMUSG00000065952	C330021F23Rik	RIKEN_cDNA_C330021F23_gene	23.8911	13.2136	30.1214	18.8218	0.553079
ENSMUSG00000038295	Atg9b	autophagy_related_9B	0.787615	0.435551	0.299184	0.14992	0.553001
ENSMUSG00000057894	Zfp329	zinc_finger_protein_329	0.919603	0.508539	0.735682	0.32765	0.552998
ENSMUSG00000074994	Qser1	glutamine_and_serine_rich_1	9.80376	5.4212	6.69676	4.00469	0.552972
ENSMUSG00000037070	Rbmxl1	RNA_binding_motif_protein_X_linked_like_1	29.817	16.4839	27.6239	17.244	0.552835
ENSMUSG00000038210	Hoxa11	homeobox_A11	3.43155	1.896	5.92463	3.97594	0.552519
ENSMUSG00000074802	Gas2l3	growth_arrest_specific_2_like_3	2.20733	1.21959	1.7067	0.830569	0.552519
ENSMUSG00000036980	Taf6	TAF6_RNA_polymerase_II_TATA_box_binding_protein_TBP_associated_factor	6.22847	3.44108	13.9327	7.62334	0.552476
ENSMUSG00000107230	Gm19265	predicted_gene_19265	1.04575	0.577618	0.813385	0.313508	0.552349
ENSMUSG00000048347	Pcdhb18	protocadherin_beta_18	0.556377	0.307314	0.747471	0.266892	0.552349
ENSMUSG00000031980	Agt	angiotensinogen_serpin_peptidase_inhibitor_clade_A_member_8_	0.494394	0.273078	0.594304	0.533629	0.552349
ENSMUSG00000020930	Ccdc103	coiled_coil_domain_containing_103	0.355205	0.196197	0.0753539	0.447282	0.552349
ENSMUSG00000002012	Pnck	pregnancy_upregulated_non_ubiquitously_expressed_CaM_kinase	0.31821	0.175763	0.562513	0.362534	0.552349
ENSMUSG00000026135	Zfp142	zinc_finger_protein_142	3.63968	2.009	1.02494	0.845186	0.551971
ENSMUSG00000039579	Grin3a	glutamate_receptor_ionotropic_NMDA3A	0.248548	0.137154	0.154074	0.121544	0.551821
ENSMUSG00000036825	Ssx2ip	synovial_sarcoma_X_breakpoint_2_interacting_protein	2.51672	1.38866	1.38263	1.15241	0.551774
ENSMUSG00000032567	Aste1	asteroid_homolog_1_Drosophila_	0.681518	0.375979	0.567698	0.272109	0.551679
ENSMUSG00000048445	Ccdc57	coiled_coil_domain_containing_57	1.2684	0.699459	0.818212	0.418937	0.551448
ENSMUSG00000037275	Gemin5	gem_nuclear_organelle_associated_protein_5	13.3358	7.35296	4.83172	3.73094	0.551368
ENSMUSG00000025495	Ptdss2	phosphatidylserine_synthase_2	5.97143	3.29215	8.60614	6.34285	0.551317
ENSMUSG00000028882	Ppp1r8	protein_phosphatase_1_regulatory_inhibitor_subunit_8	19.0713	10.5108	30.4568	16.7632	0.551132
ENSMUSG00000006021	Kptn	kaptin	1.75252	0.96583	4.451	2.3666	0.551108
ENSMUSG00000097559	D430018E03Rik	RIKEN_cDNA_D430018E03_gene	0.464706	0.256035	0.155251	0.0877777	0.550962
ENSMUSG00000032249	Anp32a	acidic_leucine_rich_nuclear_phosphoprotein_32_family_member_A	18.0245	9.92845	20.6312	12.8963	0.550831
ENSMUSG00000020472	Zkscan17	zinc_finger_with_KRAB_and_SCAN_domains_17	10.0437	5.53146	16.9629	9.26441	0.55074
ENSMUSG00000008958	Vps72	vacuolar_protein_sorting_72_yeast_	11.7942	6.49461	20.7632	12.9936	0.550663
ENSMUSG00000028524	Sgip1	SH3_domain_GRB2_like_endophilin_interacting_protein_1	0.143782	0.07915	0.166457	0.0705807	0.550486
ENSMUSG00000039759	Thap3	THAP_domain_containing_apoptosis_associated_protein_3	4.64065	2.5546	9.28515	5.44747	0.550482
ENSMUSG00000024349	Tmem173	transmembrane_protein_173	14.7945	8.14299	20.0729	13.3939	0.550408
ENSMUSG00000041328	Pcf11	cleavage_and_polyadenylation_factor_subunit_homolog_S._cerevisiae_	9.62568	5.29797	5.93768	2.66842	0.550399
ENSMUSG00000037020	Wdr62	WD_repeat_domain_62	3.71807	2.04625	1.35522	1.04128	0.550354
ENSMUSG00000039738	Slx4	SLX4_structure_specific_endonuclease_subunit_homolog_S._cerevisiae_	2.74848	1.51251	0.994716	0.67345	0.550307
ENSMUSG00000036206	Sh3bp4	SH3_domain_binding_protein_4	18.1225	9.97034	19.2897	18.235	0.550162
ENSMUSG00000021007	Spata7	spermatogenesis_associated_7	1.35903	0.747572	0.78016	0.520456	0.550078
ENSMUSG00000034998	Foxn2	forkhead_box_N2	5.55188	3.05379	6.8724	3.60751	0.550047
ENSMUSG00000020166	Cnot2	CCR4_NOT_transcription_complex_subunit_2	8.31226	4.5721	5.29084	3.94024	0.550042
ENSMUSG00000070604	Vsig10l	V_set_and_immunoglobulin_domain_containing_10_like	1.99868	1.09908	1.03324	0.727074	0.549903
ENSMUSG00000058756	Thra	thyroid_hormone_receptor_alpha	7.19179	3.95386	13.0395	8.4017	0.549774
ENSMUSG00000020079	Supv3l1	suppressor_of_var1_3_like_1_S._cerevisiae_	6.65457	3.65841	4.48237	3.83312	0.54976
ENSMUSG00000026764	Kif5c	kinesin_family_member_5C	3.52299	1.93672	1.57847	1.25449	0.549739
ENSMUSG00000025591	Tma16	translation_machinery_associated_16_homolog_S._cerevisiae_	6.87067	3.77651	4.60258	3.41155	0.549657
ENSMUSG00000031928	Mre11a	meiotic_recombination_11_homolog_A_S._cerevisiae_	5.91675	3.25133	2.8773	1.78782	0.549512
ENSMUSG00000097165	2210008F06Rik	RIKEN_cDNA_2210008F06_gene	0.781751	0.429517	1.52742	1.08803	0.549429
ENSMUSG00000033826	Dnah8	dynein_axonemal_heavy_chain_8	0.0580028	0.0318684	0.0407955	0.015377	0.549429
ENSMUSG00000063060	Sox7	SRY_sex_determining_region_Y_box_7	0.256475	0.140915	0.240525	0.10199	0.549429
ENSMUSG00000027350	Chgb	chromogranin_B	0.308706	0.169612	0.168886	0.0613702	0.549429
ENSMUSG00000035851	Ythdc1	YTH_domain_containing_1	4.08401	2.24352	2.72771	1.61475	0.549343
ENSMUSG00000041133	Smc1a	structural_maintenance_of_chromosomes_1A	24.2657	13.3297	9.47463	5.94013	0.549322
ENSMUSG00000042729	Wdr74	WD_repeat_domain_74	54.7326	30.0479	89.6244	55.5002	0.548995
ENSMUSG00000079036	Alkbh1	alkB_alkylation_repair_homolog_1_E._coli_	1.75451	0.962968	0.838764	0.484976	0.548854
ENSMUSG00000046982	Tshz1	teashirt_zinc_finger_family_member_1	5.20667	2.8576	4.19646	2.34315	0.548835
ENSMUSG00000041073	Nacad	NAC_alpha_domain_containing	0.732395	0.401933	0.935507	0.366923	0.548793
ENSMUSG00000006191	Cdkal1	CDK5_regulatory_subunit_associated_protein_1_like_1	1.3605	0.746355	0.85086	0.540157	0.548588
ENSMUSG00000031669	Gins3	GINS_complex_subunit_3_Psf3_homolog_	4.76195	2.61196	3.39846	2.57985	0.548505
ENSMUSG00000018476	Kdm6b	KDM1_lysine_K_specific_demethylase_6B	12.3452	6.76925	5.76491	3.95578	0.548329
ENSMUSG00000005374	Tbl2	transducin_beta_like_2	3.77547	2.07003	3.51898	2.16868	0.548285
ENSMUSG00000031826	Usp10	ubiquitin_specific_peptidase_10	6.74797	3.69939	5.8259	2.67931	0.548222
ENSMUSG00000029127	Zbtb49	zinc_finger_and_BTB_domain_containing_49	0.45222	0.247904	0.602507	0.393932	0.548195
ENSMUSG00000003282	Plag1	pleiomorphic_adenoma_gene_1	0.592652	0.324779	0.61671	0.258555	0.54801
ENSMUSG00000018899	Irf1	interferon_regulatory_factor_1	1.53619	0.841708	2.0289	1.19565	0.547918
ENSMUSG00000018286	Psmb6	proteasome_prosome_macropain_subunit_beta_type_6	62.4581	34.2214	190.976	104.649	0.547909
ENSMUSG00000084799	Ino80dos	INO80_complex_subunit_D_opposite_strand	0.403389	0.220959	0.232947	0.0846625	0.547756
ENSMUSG00000000838	Fmr1	fragile_X_mental_retardation_syndrome_1	5.22261	2.86009	8.85011	3.73065	0.547636
ENSMUSG00000027671	Actl6a	actin_like_6A	11.3738	6.22802	11.171	7.14158	0.547578
ENSMUSG00000071660	Ttc9c	tetratricopeptide_repeat_domain_9C	7.24601	3.96753	9.06326	4.75037	0.547547
ENSMUSG00000019817	Plagl1	pleiomorphic_adenoma_gene_like_1	11.087	6.06903	8.98836	5.30827	0.547401
ENSMUSG00000059659	Gm10069	predicted_gene_10069	0.777509	0.425602	1.37503	0.693042	0.547392
ENSMUSG00000032939	Nup93	nucleoporin_93	38.5218	21.0846	18.876	13.9646	0.547342
ENSMUSG00000004100	Ppan	peter_pan_homolog_Drosophila_	20.874	11.425	13.3898	9.28365	0.54733
ENSMUSG00000064128	Cenpj	centromere_protein_J	3.05091	1.66884	1.03029	0.809475	0.546998
ENSMUSG00000028690	Mmachc	methylmalonic_aciduria_cblC_type_with_homocystinuria	6.94315	3.79703	8.82601	6.39998	0.546874
ENSMUSG00000063902	Gm7964	predicted_gene_7964	140.987	77.0917	108.748	74.0029	0.546799
ENSMUSG00000036315	Znrd1	zinc_ribbon_domain_containing_1	8.34444	4.56264	15.2266	9.76316	0.546788
ENSMUSG00000019256	Ahr	aryl_hydrocarbon_receptor	4.48929	2.45377	3.25225	2.13274	0.546582
ENSMUSG00000057147	Dph6	diphthamine_biosynthesis_6	2.24324	1.22605	2.02117	1.99648	0.546552
ENSMUSG00000046058	Eid2	EP300_interacting_inhibitor_of_differentiation_2	18.8053	10.276	35.3798	29.5601	0.546439
ENSMUSG00000016018	Skiv2l2	superkiller_viralicidic_activity_2_like_2_S._cerevisiae_	25.3605	13.8579	12.5858	8.01333	0.546437
ENSMUSG00000034429	Zfp707	zinc_finger_protein_707	1.05582	0.57668	0.951321	0.968102	0.546191
ENSMUSG00000108176	RP23-114E15.18	-	0.959202	0.523614	0.418889	0.284211	0.545885
ENSMUSG00000085379	2310058D17Rik	RIKEN_cDNA_2310058D17_gene	0.472859	0.258112	0.578232	0.332748	0.545854
ENSMUSG00000026825	Dnm1	dynamin_1	2.6949	1.47081	3.99672	1.46746	0.545775
ENSMUSG00000020156	Mum1	melanoma_associated_antigen_mutated_1	2.3675	1.29106	1.77324	0.940213	0.545324
ENSMUSG00000014850	Msh3	mutS_homolog_3_E._coli_	1.31198	0.715315	0.634787	0.426943	0.545219
ENSMUSG00000033767	D930015E06Rik	RIKEN_cDNA_D930015E06_gene	2.61845	1.42754	1.18899	0.800803	0.545187
ENSMUSG00000024050	Wiz	widely_interspaced_zinc_finger_motifs	5.27025	2.87324	3.94585	2.84937	0.545182
ENSMUSG00000049553	Polr1a	polymerase_RNA_I_polypeptide_A	11.9494	6.51416	1.1245	1.00361	0.545145
ENSMUSG00000042148	Cox10	cytochrome_c_oxidase_assembly_protein_10	11.4393	6.23466	12.4173	9.29233	0.545021
ENSMUSG00000009640	Dmap1	DNA_methyltransferase_1_associated_protein_1	5.76713	3.14289	4.10714	2.70109	0.544967
ENSMUSG00000029623	Pdap1	PDGFA_associated_protein_1	23.1232	12.6013	21.3032	20.5284	0.544961
ENSMUSG00000025255	Zfhx4	zinc_finger_homeodomain_4	2.26777	1.23554	1.85717	0.843714	0.544824
ENSMUSG00000031432	Prps1	phosphoribosyl_pyrophosphate_synthetase_1	18.8136	10.2473	16.6706	11.1501	0.544672
ENSMUSG00000021217	Tshz3	teashirt_zinc_finger_family_member_3	3.70386	2.01739	2.21188	1.59185	0.544671
ENSMUSG00000031150	Ccdc120	coiled_coil_domain_containing_120	1.81831	0.990212	2.01549	0.83847	0.544578
ENSMUSG00000021514	Zfp369	zinc_finger_protein_369	1.51405	0.824518	0.79162	0.644461	0.544578
ENSMUSG00000045659	Plekha7	pleckstrin_homology_domain_containing_family_A_member_7	0.830972	0.452435	0.582776	0.457604	0.544465
ENSMUSG00000035258	Abi3bp	ABI_gene_family_member_3_NESH_binding_protein	0.460704	0.250833	0.670133	0.46174	0.544456
ENSMUSG00000036327	Qsox2	quiescin_Q6_sulfhydryl_oxidase_2	9.73775	5.29754	9.0814	7.55128	0.544021
ENSMUSG00000061979	Wbscr16	Williams_Beuren_syndrome_chromosome_region_16_homolog_human_	10.7937	5.8703	24.8252	13.4363	0.543864
ENSMUSG00000028017	Egf	epidermal_growth_factor	0.0966173	0.0525337	0.0358654	0.0190082	0.54373
ENSMUSG00000056367	Actr3b	ARP3_actin_related_protein_3B	0.458078	0.249071	0.382609	0.342484	0.54373
ENSMUSG00000023084	Lrrc71	leucine_rich_repeat_containing_71	0.190534	0.103599	0.017687	0.00749405	0.54373
ENSMUSG00000047115	Fam221a	family_with_sequence_similarity_221_member_A	0.222702	0.121089	0.485696	0.201558	0.54373
ENSMUSG00000020747	2310067B10Rik	RIKEN_cDNA_2310067B10_gene	3.93816	2.14085	3.29917	2.16866	0.543618
ENSMUSG00000001909	Trmt1	tRNA_methyltransferase_1	4.70304	2.55638	5.03108	4.26258	0.543558
ENSMUSG00000047945	Marcksl1	MARCKS_like_1	219.571	119.334	531.769	357.872	0.543488
ENSMUSG00000033722	BC034090	cDNA_sequence_BC034090	1.84181	1.00084	1.40933	0.965316	0.5434
ENSMUSG00000043903	Gm22	predicted_gene_22	5.94066	3.22747	2.75798	2.75747	0.543285
ENSMUSG00000047604	Frat2	frequently_rearranged_in_advanced_T_cell_lymphomas_2	1.632	0.886613	2.11659	2.08109	0.543267
ENSMUSG00000045193	Cirbp	cold_inducible_RNA_binding_protein	5.83035	3.16587	6.82818	5.48291	0.542998
ENSMUSG00000046447	Camk2n1	calcium_calmodulin_dependent_protein_kinase_II_inhibitor_1	2.33413	1.26658	5.90547	3.77178	0.542635
ENSMUSG00000046962	Zbtb21	zinc_finger_and_BTB_domain_containing_21	3.6117	1.9594	1.80956	1.45859	0.542515
ENSMUSG00000007216	Zfp775	zinc_finger_protein_775	1.69175	0.917182	2.90799	1.95664	0.54215
ENSMUSG00000000787	Ddx3x	DEAD_H_Asp_Glu_Ala_Asp_His_box_polypeptide_3_X_linked	93.9972	50.9574	96.1553	50.8262	0.542116
ENSMUSG00000043613	Mmp3	matrix_metallopeptidase_3	21.1452	11.4595	9.92686	12.035	0.541943
ENSMUSG00000046997	Spsb4	splA_ryanodine_receptor_domain_and_SOCS_box_containing_4	0.691446	0.374721	1.11087	0.699406	0.541938
ENSMUSG00000048915	Efna5	ephrin_A5	12.7182	6.89165	9.57275	5.97483	0.541874
ENSMUSG00000025813	Homer2	homer_homolog_2_Drosophila_	0.547051	0.296431	0.432834	0.27655	0.541871
ENSMUSG00000099966	2810402E24Rik	RIKEN_cDNA_2810402E24_gene	2.00627	1.08714	2.54419	1.43836	0.541871
ENSMUSG00000020773	Trim47	tripartite_motif_containing_47	11.6476	6.31065	18.1675	9.44938	0.541796
ENSMUSG00000019854	Reps1	RalBP1_associated_Eps_domain_containing_protein	10.5475	5.7144	7.6619	5.3215	0.54178
ENSMUSG00000020994	Pnn	pinin	50.0628	27.1223	17.0743	11.0858	0.541765
ENSMUSG00000073988	Ttpa	tocopherol_alpha_transfer_protein	0.108845	0.0589206	0.237055	0.0731028	0.541325
ENSMUSG00000085169	Gm10785	predicted_gene_10785	0.421835	0.22835	0.375818	0.212485	0.541325
ENSMUSG00000096967	Gm26621	predicted_gene_26621	0.195482	0.105819	0.0967515	0.0656448	0.541325
ENSMUSG00000093898	Gm3629	predicted_gene_3629	0.380276	0.205853	0.188214	0.0638504	0.541325
ENSMUSG00000044770	Scml4	sex_comb_on_midleg_like_4_Drosophila_	0.0458945	0.0248439	0.031804	0.0308237	0.541325
ENSMUSG00000058183	Mmel1	membrane_metallo_endopeptidase_like_1	0.137712	0.0745469	0.081803	0.0462451	0.541325
ENSMUSG00000028076	Cd1d1	CD1d1_antigen	2.30554	1.24801	2.03777	1.10598	0.541312
ENSMUSG00000086075	Gm15728	predicted_gene_15728	0.328717	0.177937	0.130159	0.110383	0.541306
ENSMUSG00000087436	Gm16156	predicted_gene_16156	1.87318	1.01396	0.556329	0.629012	0.541306
ENSMUSG00000036822	Topors	topoisomerase_I_binding_arginine_serine_rich	31.4264	17.0078	18.155	12.4011	0.541195
ENSMUSG00000020231	Dip2a	DIP2_disco_interacting_protein_2_homolog_A_Drosophila_	5.83708	3.15865	4.74099	3.28837	0.541135
ENSMUSG00000034525	Ice1	interactor_of_little_elongation_complex_ELL_subunit_1	18.144	9.81656	11.4899	7.05582	0.541037
ENSMUSG00000029003	Mad2l2	MAD2_mitotic_arrest_deficient_like_2	2.98621	1.61565	6.94116	4.06593	0.541037
ENSMUSG00000060206	Zfp462	zinc_finger_protein_462	3.96954	2.14756	1.27558	0.939652	0.541009
ENSMUSG00000036916	Zfp280c	zinc_finger_protein_280C	4.7344	2.56021	2.9169	1.34799	0.540768
ENSMUSG00000038555	Reep2	receptor_accessory_protein_2	2.38082	1.28696	2.09368	2.15388	0.540556
ENSMUSG00000045975	C2cd2	C2_calcium_dependent_domain_containing_2	3.19204	1.72525	3.4389	2.11238	0.540486
ENSMUSG00000023147	Wrb	tryptophan_rich_basic_protein	12.7984	6.91542	10.7023	8.34546	0.540333
ENSMUSG00000033285	Wdr3	WD_repeat_domain_3	14.2463	7.69612	5.77961	3.88091	0.540219
ENSMUSG00000009614	Sardh	sarcosine_dehydrogenase	1.62157	0.875857	5.46821	3.15642	0.54013
ENSMUSG00000027777	Schip1	schwannomin_interacting_protein_1	8.05739	4.35107	7.87235	5.38001	0.54001
ENSMUSG00000085925	Rtl1	retrotransposon_like_1	0.406184	0.219327	0.145587	0.0881873	0.539969
ENSMUSG00000056679	Gpr173	G_protein_coupled_receptor_173	1.89089	1.02087	1.74677	1.19602	0.539885
ENSMUSG00000030924	2610020H08Rik	RIKEN_cDNA_2610020H08_gene	0.652031	0.351949	0.50806	0.438982	0.539773
ENSMUSG00000006728	Cdk4	cyclin_dependent_kinase_4	50.5569	27.2877	114.476	55.8048	0.539742
ENSMUSG00000085334	Gm12940	predicted_gene_12940	3.54012	1.91071	0.81532	0.309316	0.539731
ENSMUSG00000040857	Erf	Ets2_repressor_factor	32.5459	17.5653	86.7552	46.0226	0.539707
ENSMUSG00000029629	Phf14	PHD_finger_protein_14	2.22846	1.20202	1.77739	0.942429	0.539395
ENSMUSG00000058665	En1	engrailed_1	7.48201	4.03435	13.2765	7.52017	0.539206
ENSMUSG00000036352	Ubac1	ubiquitin_associated_domain_containing_1	9.98467	5.38355	16.4584	9.79182	0.539181
ENSMUSG00000021645	Smn1	survival_motor_neuron_1	11.4958	6.19826	13.4028	8.39379	0.539177
ENSMUSG00000020363	Gfpt2	glutamine_fructose_6_phosphate_transaminase_2	6.0972	3.28745	4.12876	2.94187	0.539173
ENSMUSG00000097287	D130017N08Rik	RIKEN_cDNA_D130017N08_gene	0.59103	0.31864	0.444994	0.324954	0.539125
ENSMUSG00000031174	Rpgr	retinitis_pigmentosa_GTPase_regulator	0.869208	0.468533	1.14642	0.482884	0.539035
ENSMUSG00000063281	Zfp35	zinc_finger_protein_35	12.6381	6.81167	5.93646	5.32933	0.53898
ENSMUSG00000015659	Serac1	serine_active_site_containing_1	2.3531	1.26824	1.10588	0.778185	0.538966
ENSMUSG00000038482	Tfdp1	transcription_factor_Dp_1	72.7752	39.2157	78.0046	54.7734	0.53886
ENSMUSG00000042167	Papd4	PAP_associated_domain_containing_4	26.003	14.0058	39.0704	23.6749	0.538624
ENSMUSG00000024212	Mllt1	myeloid_lymphoid_or_mixed_lineage_leukemia_trithorax_homolog_Drosophila_;_translocated_to_1	34.549	18.6063	64.1634	38.6574	0.538548
ENSMUSG00000007050	Lsm2	LSM2_homolog_U6_small_nuclear_RNA_associated_S._cerevisiae_	4.61605	2.48596	8.60872	4.95635	0.538547
ENSMUSG00000080832	M6pr-ps	mannose_6_phosphate_receptor_pseudogene	3.00369	1.6176	2.1504	2.0938	0.538536
ENSMUSG00000019710	Mrpl24	mitochondrial_ribosomal_protein_L24	16.1437	8.69315	20.1221	13.3249	0.538487
ENSMUSG00000021906	Oxnad1	oxidoreductase_NAD_binding_domain_containing_1	1.25545	0.675923	1.4773	1.03206	0.538391
ENSMUSG00000047061	Gm9817	predicted_gene_9817	33.543	18.0565	42.3901	36.3689	0.538309
ENSMUSG00000049532	Sall2	sal_like_2_Drosophila_	4.87552	2.62332	3.90575	2.25972	0.538061
ENSMUSG00000035202	Lars2	leucyl_tRNA_synthetase_mitochondrial	3.48717	1.87611	3.08299	2.29669	0.538002
ENSMUSG00000029821	Dfna5	deafness_autosomal_dominant_5_human_	0.38844	0.20896	0.267498	0.184313	0.537946
ENSMUSG00000048668	Rhno1	RAD9_HUS1_RAD1_interacting_nuclear_orphan_1	2.30612	1.24006	1.98808	1.5962	0.537724
ENSMUSG00000029439	Sfswap	splicing_factor_suppressor_of_white_apricot_homolog_Drosophila_	5.66916	3.0484	3.4084	2.00724	0.537717
ENSMUSG00000030499	Kctd15	potassium_channel_tetramerisation_domain_containing_15	2.78842	1.49936	4.18241	1.87647	0.53771
ENSMUSG00000024498	Tcerg1	transcription_elongation_regulator_1_CA150_	31.4589	16.9087	14.7155	10.3993	0.537485
ENSMUSG00000067608	Pcna-ps2	proliferating_cell_nuclear_antigen_pseudogene_2	48.6271	26.1279	87.2468	41.8774	0.53731
ENSMUSG00000097816	Gm26811	predicted_gene_26811	1.31487	0.706099	0.361562	0.480359	0.537011
ENSMUSG00000020832	Eral1	Era_G_protein_like_1_E._coli_	9.30146	4.9943	9.49246	6.78757	0.536937
ENSMUSG00000023046	Igfbp6	insulin_like_growth_factor_binding_protein_6	65.5771	35.2003	314.358	126.89	0.536777
ENSMUSG00000004665	Cnn2	calponin_2	387.491	207.994	510.184	371.221	0.536773
ENSMUSG00000032251	Irak1bp1	interleukin_1_receptor_associated_kinase_1_binding_protein_1	6.91677	3.7117	9.10871	7.49572	0.536623
[truncated: 3,158 more rows]

## Sheet: Unchanged 8438
Gene ID	Gene Name	Description	PRE Total mRNA FPKM	SEN Total mRNA FPKM	PRE Polysomal mRNA FPKM	SEN Polysomal mRNA FPKM	Total mRNA SEN/PRE
[truncated: 8,438 more rows]
