# Supplementary material for: mTORC1-Rps15 Axis Contributes to the Mechanisms Underlying Global Translation Reduction During Senescence of Mouse Embryonic Fibroblasts
Source: Front Cell Dev Biol. 2019 Dec 11;7:337. doi: 10.3389/fcell.2019.00337 (PMC6917584; doi:10.3389/fcell.2019.00337)
Supplement: Supplementary file 3 [file Table_2.XLSX]

## Sheet: 8438 Transcript unchanged genes
No	Gene ID	Gene Name	Description	PRE Total mRNA FPKM	SEN Total mRNA FPKM	Total P-value	Total Q-value	PRE Polysomal mRNA FPKM	SEN Polysomal mRNA FPKM	Polysomal P-value	Polysomal Q-value	SEN/PRE Polysomal	Translational Trend (fold 1.5)	Translational Change (fold 1.5, q <0.05)	qRT-PCR	log2(fold)	lg(Q-value)
1	ENSMUSG00000042197	Zfp451	zinc_finger_protein_451	1.77995	1.33101	0.350918	0.543529	2.70243	0.730335	2.99e-13	1.22e-11	0.270251	Down	Down	Yes	-1.88763	10.9136
2	ENSMUSG00000042202	Slc35e2	solute_carrier_family_35_member_E2	1.54443	1.07063	0.200357	0.36325	1.77765	0.736488	2.31e-05	0.000215623	0.414304	Down	Down	Yes	-1.27124	3.6663
3	ENSMUSG00000037361	Sf3b6	splicing_factor_3B_subunit_6	50.6676	37.0045	0.25847	0.429943	140.452	77.0755	0.0011117	0.00617303	0.548767	Down	Down	Yes	-0.865734	2.2095
4	ENSMUSG00000026723	Trdmt1	tRNA_aspartic_acid_methyltransferase_1	2.14601	1.44784	0.191771	0.351748	2.40619	1.18571	0.00316366	0.0150097	0.492775	Down	Down	Yes	-1.021	1.82363
5	ENSMUSG00000021832	Psmc6	proteasome_prosome_macropain_26S_subunit_ATPase_6	143.092	108.1	0.346655	0.538287	194.301	113.66	0.00420435	0.0190656	0.584969	Down	Down	Yes	-0.773569	1.71975
6	ENSMUSG00000041187	Prkd2	protein_kinase_D2	2.57236	1.78593	0.189862	0.348735	2.36987	1.28465	0.00564371	0.0241975	0.542074	Down	Down	Yes	-0.883438	1.61623
7	ENSMUSG00000027170	Eif3m	eukaryotic_translation_initiation_factor_3_subunit_M	39.3548	27.065	0.114633	0.242979	52.0612	31.7773	0.0109759	0.0417138	0.610384	Down	Down	Yes	-0.712211	1.37972
8	ENSMUSG00000060803	Gstp1	glutathione_S_transferase_pi_1	88.3319	62.9634	0.192611	0.352926	211.678	129.374	0.0113792	0.0429361	0.611183	Down	Down	Yes	-0.710324	1.36718
9	ENSMUSG00000063457	Rps15	ribosomal_protein_S15	568.426	394.176	0.121667	0.254478	1106.26	681.956	0.0116377	0.043794	0.616451	Down	Down	Yes	-0.697941	1.35859
10	ENSMUSG00000107023	Gm42715	predicted_gene_42715	8.27787	6.28543	0.371657	0.566922	2.15178	0.0533071	5.78e-48	5.91e-45	0.0247735	Down	Down		-5.33506	44.2284
11	ENSMUSG00000102049	Zbed6	zinc_finger_BED_type_containing_6	3.62766	3.73348	0.280596	0.459576	6.37687	0.425454	3.88e-36	1.93e-33	0.0667184	Down	Down		-3.90577	32.7144
12	ENSMUSG00000015943	Bola1	bolA_like_1_E._coli_	7.33284	5.95066	0.721081	0.858558	31.0731	4.23364	9.63e-27	1.85e-24	0.136248	Down	Down		-2.87569	23.7328
13	ENSMUSG00000107068	Gm42742	predicted_gene_42742	0.619674	0.446408	0.461356	0.657725	5.58871	1.04316	2.99e-19	2.49e-17	0.186655	Down	Down		-2.42155	16.6038
14	ENSMUSG00000073147	5031425E22Rik	RIKEN_cDNA_5031425E22_gene	1.99543	1.34958	0.15216	0.295003	4.14263	0.953099	1.54e-14	7.52e-13	0.230071	Down	Down		-2.11985	12.1238
15	ENSMUSG00000042515	Mum1l1	melanoma_associated_antigen_mutated_1_like_1	2.21103	1.84815	0.83942	0.951189	1.73962	0.364786	9.3e-14	4.08e-12	0.209693	Down	Down		-2.25365	11.3893
16	ENSMUSG00000026842	Abl1	c_abl_oncogene_1_non_receptor_tyrosine_kinase	12.8052	10.2741	0.601029	0.761378	9.88173	3.13574	4.54e-12	1.52e-10	0.317327	Down	Down		-1.65596	9.81816
17	ENSMUSG00000101939	Gm28438	predicted_gene_28438	407.896	436.017	0.141891	0.27871	111.326	32.3357	1.75e-11	5.37e-10	0.290461	Down	Down		-1.78358	9.27003
18	ENSMUSG00000049687	Fam109b	family_with_sequence_similarity_109_member_B	0.307077	0.226668	0.683948	0.828488	0.528518	0.0175766	2.16e-11	6.48e-10	0.0332565	Down	Down		-4.91022	9.18842
19	ENSMUSG00000046798	Cldn12	claudin_12	1.49138	1.47183	0.409416	0.602472	4.46032	1.41228	4.97e-11	1.41e-09	0.316631	Down	Down		-1.65913	8.85078
20	ENSMUSG00000097769	Snhg4	small_nucleolar_RNA_host_gene_4	1.82447	1.45853	0.666016	0.812993	1.0983	0.15523	6.74e-11	1.88e-09	0.141337	Down	Down		-2.82279	8.72584
21	ENSMUSG00000102805	Gm37240	predicted_gene_37240	0.50939	0.487697	0.709013	0.848367	1.7769	0.366533	1.12e-10	2.98e-09	0.206277	Down	Down		-2.27735	8.52578
22	ENSMUSG00000024571	Gm16286	predicted_gene_16286	8.74379	8.16027	0.608132	0.768887	46.3108	15.9777	1.24e-10	3.27e-09	0.345011	Down	Down		-1.53528	8.48545
23	ENSMUSG00000005871	Apc	adenomatosis_polyposis_coli	2.36858	1.75165	0.29238	0.473852	2.43003	0.793705	1.74e-10	4.46e-09	0.326623	Down	Down		-1.6143	8.35067
24	ENSMUSG00000021268	Meg3	maternally_expressed_3	16.6849	17.4879	0.177574	0.333045	3.3084	1.13723	6.58e-10	1.55e-08	0.343742	Down	Down		-1.5406	7.80967
25	ENSMUSG00000049421	Zfp260	zinc_finger_protein_260	1.11487	1.1495	0.293194	0.474858	1.19264	0.30694	6.94e-10	1.62e-08	0.257361	Down	Down		-1.95814	7.79048
26	ENSMUSG00000056153	Socs6	suppressor_of_cytokine_signaling_6	3.46248	3.23027	0.613708	0.773991	3.15986	1.07037	1.96e-09	4.25e-08	0.338738	Down	Down		-1.56176	7.37161
27	ENSMUSG00000059920	4930453N24Rik	RIKEN_cDNA_4930453N24_gene	6.26727	5.26046	0.84493	0.955619	7.73662	2.65355	2.32e-09	4.96e-08	0.342986	Down	Down		-1.54378	7.30452
28	ENSMUSG00000072235	Tuba1a	tubulin_alpha_1A	232.415	166.571	0.186749	0.346396	621.951	232.524	2.39e-09	5.09e-08	0.373862	Down	Down		-1.41942	7.29328
29	ENSMUSG00000051367	Six1	sine_oculis_related_homeobox_1	3.05995	2.69264	0.919512	1	5.34015	1.69407	2.5e-09	5.29e-08	0.317233	Down	Down		-1.65638	7.27654
30	ENSMUSG00000064360	mt-Nd3	mitochondrially_encoded_NADH_dehydrogenase_3	363.442	356.135	0.388303	0.579118	89.0905	29.3185	3.89e-09	7.93e-08	0.329086	Down	Down		-1.60346	7.10073
31	ENSMUSG00000021820	Camk2g	calcium_calmodulin_dependent_protein_kinase_II_gamma	29.8756	26.2172	0.922289	1	29.4378	11.5056	5.22e-08	8.79e-07	0.390844	Down	Down		-1.35533	6.05601
32	ENSMUSG00000032712	2810474O19Rik	RIKEN_cDNA_2810474O19_gene	0.46561	0.689376	0.00125427	0.00559146	0.497456	0.150153	1.04e-07	1.63e-06	0.301841	Down	Down		-1.72814	5.78781
33	ENSMUSG00000078887	Gm6710	predicted_gene_6710	2.31193	1.61168	0.249987	0.42381	5.05643	1.74961	1.38e-07	2.12e-06	0.346017	Down	Down		-1.53108	5.67366
34	ENSMUSG00000096370	Gm21992	predicted_gene_21992	0.831545	0.711356	1	1	0.887481	0.229056	1.49e-07	2.27e-06	0.258097	Down	Down		-1.95401	5.64397
35	ENSMUSG00000022122	Ednrb	endothelin_receptor_type_B	2.88663	2.03498	0.208769	0.375863	2.54963	0.877401	1.8e-07	2.71e-06	0.344129	Down	Down		-1.53898	5.56703
36	ENSMUSG00000040997	Abhd4	abhydrolase_domain_containing_4	9.4089	10.1573	0.132833	0.263957	35.0722	14.5391	2.24e-07	3.31e-06	0.414548	Down	Down		-1.27039	5.48017
37	ENSMUSG00000030744	Rps3	ribosomal_protein_S3	137.232	95.1357	0.120053	0.251882	378.591	159.241	2.31e-07	3.4e-06	0.420614	Down	Down		-1.24943	5.46852
38	ENSMUSG00000025144	Stra13	stimulated_by_retinoic_acid_13	7.12212	9.41523	0.00937039	0.0312851	43.6451	17.8229	3.39e-07	4.79e-06	0.408358	Down	Down		-1.29209	5.31966
39	ENSMUSG00000027082	Tfpi	tissue_factor_pathway_inhibitor	2.25924	2.19481	0.454213	0.652846	4.38306	1.76318	4.8e-07	6.56e-06	0.40227	Down	Down		-1.31376	5.1831
40	ENSMUSG00000067288	Rps28	ribosomal_protein_S28	31.7242	21.2785	0.0863732	0.193668	42.3124	17.7632	7.67e-07	1e-05	0.41981	Down	Down		-1.25219	5
41	ENSMUSG00000028252	Ccnc	cyclin_C	1.8088	2.09812	0.0806453	0.182937	5.6053	2.24469	8.34e-07	1.08e-05	0.400458	Down	Down		-1.32028	4.96658
42	ENSMUSG00000051223	Bzw1	basic_leucine_zipper_and_W2_domains_1	98.8648	71.1565	0.197874	0.359679	89.5047	39.0888	1.09e-06	1.37e-05	0.436724	Down	Down		-1.19521	4.86328
43	ENSMUSG00000026185	Igfbp5	insulin_like_growth_factor_binding_protein_5	22.0108	17.8091	0.64341	0.791253	33.7347	14.7074	1.1e-06	1.4e-05	0.435972	Down	Down		-1.19769	4.85387
44	ENSMUSG00000074129	Rpl13a	ribosomal_protein_L13A	732.43	528.196	0.201663	0.365179	2154.76	949.179	1.2e-06	1.5e-05	0.440504	Down	Down		-1.18277	4.82391
45	ENSMUSG00000030811	Fbxl19	F_box_and_leucine_rich_repeat_protein_19	4.56844	3.07054	0.09515	0.209375	9.18009	3.96239	1.8e-06	2.17e-05	0.431628	Down	Down		-1.21214	4.66354
46	ENSMUSG00000014353	Tmem87b	transmembrane_protein_87B	5.75218	5.30343	0.669135	0.81578	4.53051	1.88711	1.9e-06	2.28e-05	0.416533	Down	Down		-1.2635	4.64207
47	ENSMUSG00000095597	Gm6472	predicted_pseudogene_6472	338.783	255.936	0.343481	0.534393	809.673	363.454	2.41e-06	2.84e-05	0.448891	Down	Down		-1.15556	4.54668
48	ENSMUSG00000044424	Gm9493	predicted_gene_9493	60.2811	44.237	0.289352	0.470071	144.884	63.3211	3.01e-06	3.47e-05	0.437046	Down	Down		-1.19414	4.45967
49	ENSMUSG00000099083	Atf7	activating_transcription_factor_7	5.41719	4.2267	0.484636	0.668949	3.21495	1.37988	3.91e-06	4.4e-05	0.429207	Down	Down		-1.22025	4.35655
50	ENSMUSG00000025326	Ube3a	ubiquitin_protein_ligase_E3A	1.13288	1.09537	0.468882	0.665879	2.29769	1.00271	3.97e-06	4.46e-05	0.436397	Down	Down		-1.19629	4.35067
51	ENSMUSG00000013646	Sh3bp5l	SH3_binding_domain_protein_5_like	2.31543	2.56023	0.114012	0.241794	7.10016	3.12496	4.03e-06	4.52e-05	0.440125	Down	Down		-1.18401	4.34486
52	ENSMUSG00000097961	Gm27000	predicted_gene_27000	36.5879	38.8216	0.183291	0.341171	6.98743	1.99735	5.28e-06	5.79e-05	0.285848	Down	Down		-1.80668	4.23732
53	ENSMUSG00000025666	Tmem47	transmembrane_protein_47	5.10597	6.29441	0.0193479	0.0572844	10.8698	4.81532	6.27e-06	6.77e-05	0.443	Down	Down		-1.17462	4.16941
54	ENSMUSG00000064356	mt-Atp8	mitochondrially_encoded_ATP_synthase_8	2211.1	2453.13	0.080565	0.182797	838.309	382.249	6.37e-06	6.86e-05	0.455976	Down	Down		-1.13297	4.16368
55	ENSMUSG00000100826	Snhg14	small_nucleolar_RNA_host_gene_14	0.289631	0.330419	0.125485	0.259239	0.146509	0.0340663	1e-05	0.000103729	0.232521	Down	Down		-2.10457	3.9841
56	ENSMUSG00000014782	Plekhg4	pleckstrin_homology_domain_containing_family_G_with_RhoGef_domain_member_4	0.373621	0.305195	0.884768	0.988197	0.414135	0.086142	1.03e-05	0.000106427	0.208004	Down	Down		-2.26531	3.97295
57	ENSMUSG00000061477	Rps7	ribosomal_protein_S7	223.243	178.884	0.595871	0.757191	468.586	220.679	1.28e-05	0.000128414	0.470948	Down	Down		-1.08636	3.89139
58	ENSMUSG00000004562	Arhgef40	Rho_guanine_nucleotide_exchange_factor_GEF_40	6.28754	5.29929	0.860228	0.967566	7.09988	3.33034	1.59e-05	0.000155903	0.469069	Down	Down		-1.09213	3.80715
59	ENSMUSG00000014226	Cacybp	calcyclin_binding_protein	47.0331	35.5248	0.349508	0.542028	131.135	62.177	1.6e-05	0.000156723	0.474143	Down	Down		-1.0766	3.80487
60	ENSMUSG00000100862	Gm10925	predicted_gene_10925	2663.97	3164.1	0.0255446	0.0721983	1055.84	502.716	1.67e-05	0.000162246	0.476131	Down	Down		-1.07057	3.78983
61	ENSMUSG00000050199	Lgr4	leucine_rich_repeat_containing_G_protein_coupled_receptor_4	10.2499	6.8485	0.0833203	0.18794	12.5693	5.79481	1.68e-05	0.000162934	0.461029	Down	Down		-1.11707	3.78799
62	ENSMUSG00000097993	Ptprv	protein_tyrosine_phosphatase_receptor_type_V	3.28862	2.72161	0.781981	0.904798	8.55615	3.96907	1.9e-05	0.000180906	0.463885	Down	Down		-1.10816	3.74255
63	ENSMUSG00000004233	Wars2	tryptophanyl_tRNA_synthetase_2_mitochondrial_	0.344627	0.4053	0.185861	0.345233	1.00214	0.361637	2.06e-05	0.00019473	0.360864	Down	Down		-1.47047	3.71057
64	ENSMUSG00000055022	Cntn1	contactin_1	0.165302	0.134625	0.849198	0.958346	0.229789	0.0442887	2.24e-05	0.000210069	0.192737	Down	Down		-2.3753	3.67764
65	ENSMUSG00000005936	Kctd20	potassium_channel_tetramerisation_domain_containing_20	8.98139	8.67881	0.449054	0.6469	15.9878	7.60698	2.53e-05	0.000233681	0.475798	Down	Down		-1.07158	3.63138
66	ENSMUSG00000024608	Rps14	ribosomal_protein_S14	209.001	140.656	0.0791539	0.180326	707.303	343.032	2.78e-05	0.000253927	0.484985	Down	Down		-1.04399	3.59529
67	ENSMUSG00000067942	Zfp160	zinc_finger_protein_160	5.60155	4.11372	0.313645	0.497827	5.022	2.1294	2.93e-05	0.000264975	0.424015	Down	Down		-1.23781	3.5768
68	ENSMUSG00000029625	Cpsf4	cleavage_and_polyadenylation_specific_factor_4	3.70135	3.84692	0.23987	0.416339	6.12477	2.81913	3.61e-05	0.000320045	0.460283	Down	Down		-1.11941	3.49479
69	ENSMUSG00000086429	Gt(ROSA)26Sor	gene_trap_ROSA_26_Philippe_Soriano	3.73617	2.98061	0.661367	0.809125	5.57121	2.34242	4.06e-05	0.000354538	0.420451	Down	Down		-1.24999	3.45034
70	ENSMUSG00000023994	Nfya	nuclear_transcription_factor_Y_alpha	1.64175	1.24489	0.410348	0.603462	2.44644	1.12134	4.14e-05	0.000361414	0.458354	Down	Down		-1.12547	3.442
71	ENSMUSG00000025137	Pcyt2	phosphate_cytidylyltransferase_2_ethanolamine	6.43545	4.3173	0.0924754	0.204822	14.8345	7.17056	4.5e-05	0.000389542	0.483372	Down	Down		-1.04879	3.40945
72	ENSMUSG00000093752	Gm20716	predicted_gene_20716	4.52092	4.11124	0.766439	0.893481	7.81316	3.63623	4.92e-05	0.000420569	0.465398	Down	Down		-1.10346	3.37616
73	ENSMUSG00000060860	Ube2s	ubiquitin_conjugating_enzyme_E2S	8.02944	6.05791	0.363231	0.556853	25.3947	12.4096	5.2e-05	0.000441686	0.488672	Down	Down		-1.03306	3.35489
74	ENSMUSG00000038677	Scube3	signal_peptide_CUB_domain_EGF_like_3	1.45187	1.31035	0.807438	0.926301	1.2451	0.518165	5.6e-05	0.00046908	0.416163	Down	Down		-1.26478	3.32875
75	ENSMUSG00000026278	Bok	BCL2_related_ovarian_killer	6.8689	7.19789	0.218571	0.389079	18.9577	9.08278	5.63e-05	0.000471032	0.479108	Down	Down		-1.06158	3.32695
76	ENSMUSG00000074519	Etohi1	ethanol_induced_1	2.43855	1.63639	0.247222	0.42381	5.23698	2.10636	5.78e-05	0.00048166	0.402209	Down	Down		-1.31398	3.31726
77	ENSMUSG00000027593	Raly	hnRNP_associated_with_lethal_yellow	28.4064	31.1573	0.0980971	0.214608	78.4849	38.999	6.28e-05	0.000518823	0.496898	Down	Down		-1.00898	3.28498
78	ENSMUSG00000063659	Zbtb18	zinc_finger_and_BTB_domain_containing_18	0.756761	0.788234	0.262771	0.435804	0.357097	0.127799	6.53e-05	0.0005341	0.357884	Down	Down		-1.48243	3.27238
79	ENSMUSG00000020954	Strn3	striatin_calmodulin_binding_protein_3	22.7084	22.4466	0.359373	0.552524	46.6263	23.0215	6.54e-05	0.000535013	0.493745	Down	Down		-1.01816	3.27164
80	ENSMUSG00000055436	Srsf11	serine_arginine_rich_splicing_factor_11	9.11696	7.19538	0.526881	0.692633	7.12689	3.49653	6.65e-05	0.000542301	0.49061	Down	Down		-1.02735	3.26576
81	ENSMUSG00000044876	Zfp444	zinc_finger_protein_444	1.68646	2.2989	0.005576	0.0200833	6.27879	2.9762	6.87e-05	0.00055787	0.474008	Down	Down		-1.07702	3.25347
82	ENSMUSG00000027829	Ccnl1	cyclin_L1	4.8938	3.28094	0.086219	0.193411	2.40479	1.1186	6.96e-05	0.000564625	0.465156	Down	Down		-1.10421	3.24824
83	ENSMUSG00000078784	1810022K09Rik	RIKEN_cDNA_1810022K09_gene	11.3715	9.36823	0.761932	0.889442	29.7555	14.432	7.27e-05	0.00058622	0.485021	Down	Down		-1.04388	3.23194
84	ENSMUSG00000035356	Nfkbiz	nuclear_factor_of_kappa_light_polypeptide_gene_enhancer_in_B_cells_inhibitor_zeta	6.54176	5.93069	0.757202	0.887489	4.0774	1.88534	7.82e-05	0.000628772	0.462387	Down	Down		-1.11283	3.20151
85	ENSMUSG00000032392	Parp16	poly_ADP_ribose_polymerase_family_member_16	2.09775	1.539	0.462048	0.658271	3.03504	1.12887	0.000101608	0.000788605	0.371945	Down	Down		-1.42684	3.10314
86	ENSMUSG00000097971	Gm26917	predicted_gene_26917	77.3193	91.9991	0.0255696	0.0722483	7.35382	3.44529	0.00010278	0.000797369	0.468503	Down	Down		-1.09387	3.09834
87	ENSMUSG00000032518	Rpsa	ribosomal_protein_SA	717.205	499.191	0.126392	0.259239	659.99	334.73	0.000104206	0.000806055	0.507174	Down	Down		-0.979446	3.09364
88	ENSMUSG00000026411	Tmem9	transmembrane_protein_9	12.1967	12.7876	0.194864	0.35546	49.2776	24.8117	0.000109977	0.000846419	0.503509	Down	Down		-0.98991	3.07241
89	ENSMUSG00000091183	Gm5141	predicted_gene_5141	0.34298	0.278489	0.916747	1	0.585677	0.140362	0.000111871	0.000858486	0.239658	Down	Down		-2.06095	3.06627
90	ENSMUSG00000097451	Rian	RNA_imprinted_and_accumulated_in_nucleus	15.8776	16.8898	0.146906	0.286779	4.2168	2.0966	0.000112682	0.000863986	0.497201	Down	Down		-1.0081	3.06349
91	ENSMUSG00000028952	Zbtb48	zinc_finger_and_BTB_domain_containing_48	1.59467	1.21532	0.482301	0.668949	2.2407	0.979129	0.000113371	0.00086819	0.436974	Down	Down		-1.19438	3.06139
92	ENSMUSG00000078126	Rpl23a-ps3	ribosomal_protein_L23A_pseudogene_3	538.037	368.811	0.105037	0.226431	990.426	503.335	0.000119123	0.000905076	0.508201	Down	Down		-0.976529	3.04331
93	ENSMUSG00000079641	Rpl39	ribosomal_protein_L39	38.9125	32.1946	0.768379	0.89537	85.5435	43.1227	0.000133822	0.00100473	0.504102	Down	Down		-0.988212	2.99795
94	ENSMUSG00000060427	Zfp868	zinc_finger_protein_868	4.64906	3.20645	0.162832	0.310574	4.09034	1.86216	0.000150961	0.00111031	0.455257	Down	Down		-1.13525	2.95456
95	ENSMUSG00000002635	Pdcd2l	programmed_cell_death_2_like	10.1925	7.24765	0.22258	0.395105	24.0647	11.9003	0.000160911	0.00117503	0.494513	Down	Down		-1.01592	2.92995
96	ENSMUSG00000075389	2810410L24Rik	RIKEN_cDNA_2810410L24_gene	0.51877	0.348386	0.493001	0.668949	1.37846	0.446956	0.000177466	0.00127768	0.324242	Down	Down		-1.62486	2.89358
97	ENSMUSG00000095648	Gm2004	predicted_gene_2004	1.96335	1.45182	0.5349	0.700452	3.24334	1.17434	0.000185617	0.00132701	0.362077	Down	Down		-1.46563	2.87713
98	ENSMUSG00000036282	Naa30	N_alpha_acetyltransferase_30_NatC_catalytic_subunit	2.52927	2.06775	0.720814	0.8583	4.3978	2.22122	0.000239383	0.00166671	0.505076	Down	Down		-0.985427	2.77814
99	ENSMUSG00000059897	Zfp930	zinc_finger_protein_930	5.0475	4.25449	0.901312	1	6.79542	2.83899	0.000250522	0.00173704	0.41778	Down	Down		-1.25918	2.76019
100	ENSMUSG00000030980	Knop1	lysine_rich_nucleolar_protein_1	5.03521	5.48078	0.116224	0.245715	7.06533	3.63668	0.000266516	0.00183206	0.514721	Down	Down		-0.958137	2.73706
101	ENSMUSG00000062380	Tubb3	tubulin_beta_3_class_III	14.5139	10.9748	0.395459	0.587557	23.1794	11.584	0.000277372	0.00189465	0.499754	Down	Down		-1.00071	2.72247
102	ENSMUSG00000097062	Gm17586	predicted_gene_17586	6.56997	5.51656	0.892118	0.99359	15.3615	6.91485	0.000295537	0.0020046	0.450141	Down	Down		-1.15155	2.69797
103	ENSMUSG00000055923	Aasdh	aminoadipate_semialdehyde_dehydrogenase	0.414066	0.354316	1	1	0.463654	0.175228	0.000302024	0.00204257	0.377928	Down	Down		-1.40382	2.68982
104	ENSMUSG00000030846	Tial1	Tia1_cytotoxic_granule_associated_RNA_binding_protein_like_1	3.46035	2.47167	0.199987	0.36264	3.75516	1.91987	0.000318587	0.00213187	0.511261	Down	Down		-0.967869	2.67124
105	ENSMUSG00000038037	Socs1	suppressor_of_cytokine_signaling_1	5.29115	3.6825	0.275503	0.452937	19.1814	9.23602	0.000318891	0.00213313	0.481509	Down	Down		-1.05437	2.67098
106	ENSMUSG00000020895	Tmem107	transmembrane_protein_107	0.836335	0.659179	0.783955	0.906252	2.46781	1.06665	0.000319476	0.00213548	0.432224	Down	Down		-1.21015	2.6705
107	ENSMUSG00000025650	Col7a1	collagen_type_VII_alpha_1	13.5715	10.5548	0.46302	0.659368	3.02814	1.50172	0.000329298	0.00219079	0.495923	Down	Down		-1.01181	2.6594
108	ENSMUSG00000028565	Nfia	nuclear_factor_I_A	0.564219	0.417911	0.402689	0.59483	0.770508	0.356667	0.00033759	0.00223626	0.462899	Down	Down		-1.11123	2.65048
109	ENSMUSG00000069743	Zfp820	zinc_finger_protein_820	2.40968	1.76091	0.36629	0.560085	2.79093	1.21373	0.000350809	0.00230639	0.434884	Down	Down		-1.2013	2.63707
110	ENSMUSG00000030960	Mettl10	methyltransferase_like_10	5.01311	3.42455	0.166345	0.316016	9.59247	4.7483	0.000393945	0.00254007	0.495003	Down	Down		-1.01449	2.59515
111	ENSMUSG00000034664	Itga2b	integrin_alpha_2b	0.515557	0.368989	0.418138	0.612759	0.936573	0.379851	0.000395852	0.00254969	0.405576	Down	Down		-1.30196	2.59351
112	ENSMUSG00000101111	Gm28437	predicted_gene_28437	2193.87	2982.17	0.00149204	0.00649304	1628.41	867.597	0.000399538	0.00257163	0.532788	Down	Down		-0.908366	2.58979
113	ENSMUSG00000021273	Fdft1	farnesyl_diphosphate_farnesyl_transferase_1	25.7617	17.5141	0.103601	0.224025	49.5561	26.0892	0.000413534	0.00264598	0.526458	Down	Down		-0.925609	2.57741
114	ENSMUSG00000037692	Ahdc1	AT_hook_DNA_binding_motif_containing_1	1.43389	0.993428	0.174318	0.328269	1.22355	0.580081	0.000463097	0.00291286	0.474095	Down	Down		-1.07675	2.53568
115	ENSMUSG00000071256	Zfp213	zinc_finger_protein_213	2.51585	1.73936	0.270234	0.445881	7.32307	3.54568	0.00047069	0.00295619	0.484179	Down	Down		-1.04639	2.52927
116	ENSMUSG00000031921	Terf2	telomeric_repeat_binding_factor_2	3.12596	2.70569	1	1	3.52713	1.77672	0.000478958	0.00300504	0.50373	Down	Down		-0.989278	2.52215
117	ENSMUSG00000041939	Mvk	mevalonate_kinase	8.51262	5.69876	0.0934244	0.206435	31.6078	16.7512	0.000480575	0.00301416	0.529971	Down	Down		-0.916014	2.52083
118	ENSMUSG00000064358	mt-Co3	mitochondrially_encoded_cytochrome_c_oxidase_III	1919.82	2571.11	0.00212622	0.00888111	1328.6	712.756	0.00048279	0.00302599	0.53647	Down	Down		-0.898431	2.51913
119	ENSMUSG00000006517	Mvd	mevalonate_diphospho_decarboxylase	17.494	11.7296	0.103503	0.223862	44.2956	23.2069	0.000503038	0.00313687	0.523909	Down	Down		-0.932611	2.5035
120	ENSMUSG00000028936	Rpl22	ribosomal_protein_L22	21.2572	15.0317	0.165157	0.314203	46.8109	25.0379	0.000508757	0.00316609	0.534873	Down	Down		-0.902732	2.49948
121	ENSMUSG00000035469	Rcbtb1	regulator_of_chromosome_condensation_RCC1_and_BTB_POZ_domain_containing_protein_1	6.30306	5.3005	0.854938	0.963051	5.22177	2.68946	0.000516015	0.00320585	0.515046	Down	Down		-0.957226	2.49406
122	ENSMUSG00000019874	Fabp7	fatty_acid_binding_protein_7_brain	4.80249	3.31505	0.260652	0.432802	11.8124	5.67643	0.000557258	0.00343425	0.48055	Down	Down		-1.05724	2.46417
123	ENSMUSG00000044501	Zfp758	zinc_finger_protein_758	0.845068	0.577017	0.262341	0.435312	1.21033	0.535841	0.0006703	0.00400613	0.442723	Down	Down		-1.17553	2.39728
124	ENSMUSG00000031781	Ciapin1	cytokine_induced_apoptosis_inhibitor_1	10.0379	7.00723	0.146255	0.285764	26.3019	14.1887	0.000681411	0.00405638	0.539457	Down	Down		-0.890421	2.39186
125	ENSMUSG00000071369	Map3k5	mitogen_activated_protein_kinase_kinase_kinase_5	0.999248	0.754744	0.486529	0.668949	0.785017	0.314574	0.000719254	0.00424902	0.400723	Down	Down		-1.31932	2.37171
126	ENSMUSG00000020766	Galk1	galactokinase_1	39.8959	32.3573	0.669715	0.816136	172.128	93.2198	0.00072403	0.00427182	0.541571	Down	Down		-0.884777	2.36939
127	ENSMUSG00000003923	Tfam	transcription_factor_A_mitochondrial	7.13072	4.93749	0.148293	0.288912	12.5915	6.68957	0.000772828	0.00451049	0.531275	Down	Down		-0.912469	2.34578
128	ENSMUSG00000038390	Gpr162	G_protein_coupled_receptor_162	0.315125	0.239259	0.662103	0.809606	0.357325	0.10101	0.000793692	0.00461908	0.282684	Down	Down		-1.82274	2.33544
129	ENSMUSG00000038816	Ctnnal1	catenin_cadherin_associated_protein_alpha_like_1	2.86268	2.13541	0.353146	0.545429	3.2735	1.68648	0.000809131	0.00469408	0.515191	Down	Down		-0.956822	2.32845
130	ENSMUSG00000032740	Ccdc88a	coiled_coil_domain_containing_88A	4.6869	3.28001	0.155283	0.299525	3.33394	1.74413	0.000817152	0.00473316	0.523142	Down	Down		-0.934724	2.32485
131	ENSMUSG00000055675	Kbtbd11	kelch_repeat_and_BTB_POZ_domain_containing_11	0.112045	0.0879187	0.906204	1	0.141911	0.0290471	0.000857787	0.00492353	0.204685	Down	Down		-2.28853	2.30772
132	ENSMUSG00000026925	Inpp5e	inositol_polyphosphate_5_phosphatase_E	2.05178	1.60831	0.543034	0.709115	2.7137	1.40243	0.000859259	0.00492742	0.516795	Down	Down		-0.952337	2.30738
133	ENSMUSG00000036305	Rpl39-ps	ribosomal_protein_L39_pseudogene	222.418	156.245	0.153624	0.297202	462.086	252.046	0.000869679	0.00497632	0.545453	Down	Down		-0.874474	2.30309
134	ENSMUSG00000020648	Dus4l	dihydrouridine_synthase_4_like_S._cerevisiae_	3.3238	2.45347	0.473205	0.668949	3.92595	1.64881	0.000894278	0.00510357	0.419978	Down	Down		-1.25162	2.29213
135	ENSMUSG00000037071	Scd1	stearoyl_Coenzyme_A_desaturase_1	28.5929	25.4567	0.842409	0.953071	48.2669	26.43	0.000956761	0.00540901	0.547581	Down	Down		-0.868857	2.26688
136	ENSMUSG00000059142	Zfp945	zinc_finger_protein_945	0.971972	0.728063	0.401651	0.593834	1.21253	0.598542	0.000961674	0.00543344	0.493631	Down	Down		-1.01849	2.26493
137	ENSMUSG00000101174	Hoxd4	homeobox_D4	0.590438	0.459841	0.712292	0.851204	0.67633	0.233675	0.00100613	0.00565509	0.345504	Down	Down		-1.53323	2.24756
138	ENSMUSG00000031381	Piga	phosphatidylinositol_glycan_anchor_biosynthesis_class_A	0.972914	0.67375	0.188743	0.348009	1.23336	0.621704	0.00111055	0.00616853	0.504073	Down	Down		-0.988295	2.20982
139	ENSMUSG00000030697	Ppp4c	protein_phosphatase_4_catalytic_subunit	10.274	8.50691	0.769109	0.895901	22.5456	12.4055	0.00113624	0.00629795	0.550239	Down	Down		-0.861871	2.2008
140	ENSMUSG00000085396	Firre	functional_intergenic_repeating_RNA_element	2.77121	2.5393	0.709599	0.848966	1.37527	0.682248	0.00113806	0.00630042	0.496082	Down	Down		-1.01135	2.20063
141	ENSMUSG00000004996	Mri1	methylthioribose_1_phosphate_isomerase_homolog_S._cerevisiae_	4.5939	3.17281	0.161174	0.308042	10.3103	5.51984	0.00113802	0.00630042	0.535372	Down	Down		-0.901386	2.20063
142	ENSMUSG00000052429	Prmt1	protein_arginine_N_methyltransferase_1	18.1409	17.0615	0.596926	0.757698	25.3842	13.3769	0.00115079	0.00636133	0.526977	Down	Down		-0.924188	2.19645
143	ENSMUSG00000039485	Tspyl4	TSPY_like_4	3.0299	2.46282	0.730298	0.864138	4.29456	2.13891	0.00123368	0.00674856	0.49805	Down	Down		-1.00564	2.17079
144	ENSMUSG00000047787	Flrt1	fibronectin_leucine_rich_transmembrane_protein_1	0.205152	0.141016	0.674636	0.820548	0.349762	0.08611	0.00127928	0.00693822	0.246196	Down	Down		-2.02212	2.15875
145	ENSMUSG00000063564	Col23a1	collagen_type_XXIII_alpha_1	0.402549	0.319935	0.793209	0.9149	1.35045	0.600775	0.00138503	0.0074199	0.444869	Down	Down		-1.16855	2.1296
146	ENSMUSG00000087177	E130307A14Rik	RIKEN_cDNA_E130307A14_gene	0.156208	0.148671	0.838754	0.950662	0.291423	0.0958277	0.0014896	0.00790187	0.328827	Down	Down		-1.6046	2.10227
147	ENSMUSG00000074415	2610203C20Rik	RIKEN_cDNA_2610203C20_gene	5.88643	4.03277	0.107189	0.230035	0.737852	0.378781	0.00152619	0.00806806	0.513356	Down	Down		-0.961967	2.09323
148	ENSMUSG00000012429	Mplkip	M_phase_specific_PLK1_intereacting_protein	7.16432	5.60459	0.537333	0.702886	15.6358	8.43409	0.00162484	0.00851858	0.53941	Down	Down		-0.890545	2.06963
149	ENSMUSG00000031604	Msmo1	methylsterol_monoxygenase_1	6.64871	7.46084	0.076316	0.174937	10.764	5.97937	0.00168593	0.00879378	0.555496	Down	Down		-0.848151	2.05582
150	ENSMUSG00000038668	Lpar1	lysophosphatidic_acid_receptor_1	8.63049	7.00163	0.677796	0.823626	13.6757	7.54646	0.00178952	0.00926322	0.551816	Down	Down		-0.857741	2.03324
151	ENSMUSG00000094595	Fsbp	fibrinogen_silencer_binding_protein	0.234957	0.189586	1	1	0.65225	0.205822	0.00180168	0.00931729	0.315556	Down	Down		-1.66403	2.03071
152	ENSMUSG00000014932	Yes1	Yamaguchi_sarcoma_viral_v_yes_oncogene_homolog_1	3.09906	2.13915	0.147829	0.288151	4.25553	2.3169	0.00182467	0.00940813	0.544445	Down	Down		-0.877143	2.0265
153	ENSMUSG00000086859	Snhg20	small_nucleolar_RNA_host_gene_20	2.97255	1.99791	0.174619	0.32874	1.03128	0.367316	0.00182998	0.00943019	0.356174	Down	Down		-1.48934	2.02548
154	ENSMUSG00000022601	Zbtb11	zinc_finger_and_BTB_domain_containing_11	3.87187	3.07606	0.582705	0.74597	3.08574	1.63387	0.00186761	0.00959994	0.529491	Down	Down		-0.917321	2.01773
155	ENSMUSG00000037395	Rcor3	REST_corepressor_3	0.989222	0.716604	0.270129	0.445746	1.46889	0.792259	0.0018937	0.00969074	0.53936	Down	Down		-0.890679	2.01364
156	ENSMUSG00000040840	4930579G18Rik	RIKEN_cDNA_4930579G18_gene	3.49527	2.61399	0.570739	0.733813	1.84384	0.405369	0.00190528	0.00973646	0.219851	Down	Down		-2.1854	2.0116
157	ENSMUSG00000009876	Cox4i2	cytochrome_c_oxidase_subunit_IV_isoform_2	0.382783	0.355229	1	1	2.33047	0.723029	0.00191784	0.00979519	0.310251	Down	Down		-1.68849	2.00899
158	ENSMUSG00000033983	Coil	coilin	2.85459	2.15785	0.449689	0.647577	2.95285	1.454	0.0019376	0.00987143	0.492405	Down	Down		-1.02208	2.00562
159	ENSMUSG00000022772	Senp5	SUMO_sentrin_specific_peptidase_5	8.27305	11.4095	0.00156329	0.00676907	10.4297	5.77613	0.00195995	0.00996325	0.553815	Down	Down		-0.852525	2.0016
160	ENSMUSG00000046550	Spin2c	spindlin_family_member_2C	1.13749	1.00094	1	1	1.74728	0.666789	0.00197447	0.0100204	0.381615	Down	Down		-1.38981	1.99911
161	ENSMUSG00000041245	Wnk3	WNK_lysine_deficient_protein_kinase_3	0.219645	0.319279	0.012534	0.0400674	0.392206	0.171552	0.00209644	0.0105782	0.437403	Down	Down		-1.19297	1.97559
162	ENSMUSG00000028578	Caap1	caspase_activity_and_apoptosis_inhibitor_1	3.34264	2.32143	0.196994	0.358378	7.16065	3.84722	0.00211185	0.0106472	0.537272	Down	Down		-0.896276	1.97276
163	ENSMUSG00000028677	Rnf220	ring_finger_protein_220	4.3895	3.26155	0.317999	0.503455	10.7536	6.03402	0.00211872	0.010676	0.561118	Down	Down		-0.833623	1.97159
164	ENSMUSG00000020526	Znhit3	zinc_finger_HIT_type_3	5.22774	3.60948	0.176411	0.33132	10.5555	5.71218	0.0021209	0.010684	0.541155	Down	Down		-0.885885	1.97126
165	ENSMUSG00000006333	Rps9	ribosomal_protein_S9	78.2669	57.145	0.235119	0.410436	159.528	90.9248	0.00214455	0.0107767	0.569963	Down	Down		-0.811061	1.96752
166	ENSMUSG00000025950	Idh1	isocitrate_dehydrogenase_1_NADP+_soluble	20.6737	18.9878	0.68173	0.826665	33.8133	19.1123	0.00222356	0.0111281	0.56523	Down	Down		-0.823089	1.95358
167	ENSMUSG00000051730	Mettl5	methyltransferase_like_5	1.98345	1.58822	0.711515	0.850558	3.13522	1.53079	0.00227239	0.011357	0.488257	Down	Down		-1.03429	1.94474
168	ENSMUSG00000024206	Rfx2	regulatory_factor_X_2_influences_HLA_class_II_expression_	0.823189	0.585238	0.456768	0.655702	1.49836	0.618615	0.00227599	0.0113688	0.412861	Down	Down		-1.27627	1.94428
169	ENSMUSG00000074553	Eif1-ps1	eukaryotic_translation_initiation_factor_1_pseudogene_1	8.74477	7.22334	0.939799	1	20.4613	9.17635	0.00233547	0.011628	0.448473	Down	Down		-1.15691	1.93449
170	ENSMUSG00000019139	Isyna1	myo_inositol_1_phosphate_synthase_A1	41.5848	28.1542	0.0973219	0.213221	76.223	43.1438	0.00235045	0.0116868	0.56602	Down	Down		-0.821074	1.9323
171	ENSMUSG00000036820	Amdhd2	amidohydrolase_domain_containing_2	7.16214	5.84345	0.715214	0.853548	21.3637	12.0118	0.00235423	0.0117015	0.562253	Down	Down		-0.830709	1.93176
172	ENSMUSG00000036977	Anapc10	anaphase_promoting_complex_subunit_10	7.34036	5.51042	0.390742	0.581959	18.9446	10.5036	0.00237547	0.0117953	0.55444	Down	Down		-0.850896	1.92829
173	ENSMUSG00000078193	Gm2000	predicted_gene_2000	631.767	447.001	0.161313	0.308246	1253.33	716.931	0.00240748	0.0119317	0.57202	Down	Down		-0.805862	1.9233
174	ENSMUSG00000057657	Rps18-ps3	ribosomal_protein_S18_pseudogene_3	11.9541	9.32376	0.679246	0.824347	24.1775	11.8088	0.00246108	0.0120738	0.48842	Down	Down		-1.03381	1.91816
175	ENSMUSG00000025019	Lcor	ligand_dependent_nuclear_receptor_corepressor	0.427198	0.324847	0.616836	0.776987	0.380603	0.143448	0.00246665	0.0120915	0.376898	Down	Down		-1.40775	1.91752
176	ENSMUSG00000071281	Zfp65	zinc_finger_protein_65	2.53494	1.73849	0.187373	0.34731	2.36288	1.165	0.00248742	0.012177	0.493041	Down	Down		-1.02022	1.91446
177	ENSMUSG00000066613	Zfp932	zinc_finger_protein_932	1.2222	0.942981	0.551701	0.716758	1.40423	0.696392	0.00276304	0.0133313	0.495923	Down	Down		-1.01181	1.87513
178	ENSMUSG00000028959	Fastk	Fas_activated_serine_threonine_kinase	4.03539	2.7316	0.10642	0.228802	10.5357	5.99797	0.00277621	0.0133843	0.5693	Down	Down		-0.81274	1.87341
179	ENSMUSG00000025466	Fuom	fucose_mutarotase	0.703915	0.599349	1	1	2.24615	1.15042	0.00292283	0.0140031	0.512174	Down	Down		-0.965293	1.85378
180	ENSMUSG00000102070	Gm28661	predicted_gene_28661	2251.11	3048.78	0.00163135	0.00702348	515.643	297.008	0.00293866	0.014068	0.575996	Down	Down		-0.79587	1.85177
181	ENSMUSG00000035133	Arhgap5	Rho_GTPase_activating_protein_5	12.8922	9.65819	0.333149	0.522318	18.4821	10.5388	0.00313169	0.0148836	0.570216	Down	Down		-0.810419	1.82729
182	ENSMUSG00000025958	Creb1	cAMP_responsive_element_binding_protein_1	1.8563	1.43214	0.453261	0.651859	2.59989	1.46263	0.00316828	0.0150233	0.562575	Down	Down		-0.829883	1.82324
183	ENSMUSG00000024378	Stard4	StAR_related_lipid_transfer_START_domain_containing_4	8.82638	7.3021	0.768658	0.89547	18.929	10.875	0.00334595	0.0157433	0.574513	Down	Down		-0.799588	1.8029
184	ENSMUSG00000019777	Hdac2	histone_deacetylase_2	27.3656	19.3988	0.169052	0.320351	31.7195	18.3063	0.00339975	0.0159394	0.577131	Down	Down		-0.793029	1.79753
185	ENSMUSG00000064068	Mtx1	metaxin_1	5.5848	3.72729	0.0874978	0.195944	11.1116	6.35354	0.0034053	0.0159573	0.571796	Down	Down		-0.806428	1.79704
186	ENSMUSG00000047181	Samd14	sterile_alpha_motif_domain_containing_14	3.29414	2.83245	0.983543	1	7.92016	4.41337	0.00347414	0.0162303	0.557232	Down	Down		-0.843649	1.78967
187	ENSMUSG00000035585	Tsen34	tRNA_splicing_endonuclease_34_homolog_S._cerevisiae_	4.93507	3.63366	0.294241	0.476278	17.1875	9.90612	0.003498	0.0163169	0.576358	Down	Down		-0.794964	1.78736
188	ENSMUSG00000026586	Prrx1	paired_related_homeobox_1	13.429	10.0537	0.315673	0.500642	26.0837	15.1549	0.00350521	0.0163423	0.58101	Down	Down		-0.783366	1.78669
189	ENSMUSG00000020372	Gnb2l1	guanine_nucleotide_binding_protein_G_protein_beta_polypeptide_2_like_1	129.358	86.4642	0.070072	0.164056	251.488	146.761	0.00359598	0.0167104	0.58357	Down	Down		-0.777022	1.77701
190	ENSMUSG00000026956	Uap1l1	UDP_N_acteylglucosamine_pyrophosphorylase_1_like_1	28.9967	19.4881	0.0807218	0.183026	78.475	45.7001	0.00364982	0.0169307	0.582353	Down	Down		-0.780034	1.77133
191	ENSMUSG00000080316	Spaca6	sperm_acrosome_associated_6	4.64025	4.40617	0.530893	0.69688	0.542229	0.24113	0.00377496	0.0174277	0.444702	Down	Down		-1.16909	1.75876
192	ENSMUSG00000043909	Trp53bp1	transformation_related_protein_53_binding_protein_1	3.67626	2.47156	0.0895834	0.199407	1.7132	0.953527	0.00379144	0.017495	0.556575	Down	Down		-0.845353	1.75709
193	ENSMUSG00000029713	Gnb2	guanine_nucleotide_binding_protein_G_protein_beta_2	25.8846	25.3956	0.378852	0.570384	74.9255	43.7646	0.00380819	0.0175591	0.584108	Down	Down		-0.775693	1.7555
194	ENSMUSG00000007570	Fance	Fanconi_anemia_complementation_group_E	2.58056	1.79982	0.181805	0.339075	8.17843	4.66989	0.00385682	0.0177699	0.571001	Down	Down		-0.808436	1.75031
195	ENSMUSG00000021548	Ccnh	cyclin_H	6.05092	4.56434	0.389762	0.580809	9.54996	5.3991	0.00386722	0.0178089	0.565353	Down	Down		-0.822776	1.74936
196	ENSMUSG00000012640	Zfp715	zinc_finger_protein_715	3.69144	4.40645	0.0378034	0.0993189	3.78714	2.0791	0.00389758	0.0179129	0.548989	Down	Down		-0.865151	1.74683
197	ENSMUSG00000045639	Zfp629	zinc_finger_protein_629	1.8982	1.94836	0.289505	0.470135	2.69018	1.47887	0.00392745	0.0180277	0.549727	Down	Down		-0.863212	1.74406
198	ENSMUSG00000035967	Ddx26b	DEAD_H_Asp_Glu_Ala_Asp_His_box_polypeptide_26B	0.92212	0.63826	0.193634	0.354303	0.570147	0.277918	0.00396924	0.0181832	0.48745	Down	Down		-1.03667	1.74033
199	ENSMUSG00000026662	Sephs1	selenophosphate_synthetase_1	6.99707	4.72648	0.0987205	0.215755	10.4226	5.99893	0.00402447	0.0183859	0.575567	Down	Down		-0.796944	1.73551
200	ENSMUSG00000078878	Gm14305	predicted_gene_14305	1.89297	2.82311	0.00462205	0.0171563	7.12756	3.85224	0.00417281	0.018946	0.54047	Down	Down		-0.887713	1.72248
201	ENSMUSG00000027939	Nup210l	nucleoporin_210_like	0.686041	0.59293	1	1	0.229705	0.050818	0.00429585	0.0193708	0.221231	Down	Down		-2.17637	1.71285
202	ENSMUSG00000045319	Proser2	proline_and_serine_rich_2	0.191643	0.142271	0.637132	0.786392	0.130901	0.0289595	0.00429585	0.0193708	0.221231	Down	Down		-2.17637	1.71285
203	ENSMUSG00000036745	Ttll7	tubulin_tyrosine_ligase_like_family_member_7	0.782209	0.765554	0.48149	0.668949	0.916495	0.48095	0.004403	0.0197813	0.524771	Down	Down		-0.930239	1.70375
204	ENSMUSG00000020464	Pnpt1	polyribonucleotide_nucleotidyltransferase_1	14.4947	10.0553	0.138159	0.272387	12.529	7.17187	0.00441589	0.0198106	0.57242	Down	Down		-0.804855	1.7031
205	ENSMUSG00000027078	Ube2l6	ubiquitin_conjugating_enzyme_E2L_6	3.0073	2.16463	0.30792	0.491205	5.76131	3.12756	0.00446481	0.0199689	0.542855	Down	Down		-0.881361	1.69965
206	ENSMUSG00000042595	Fam199x	family_with_sequence_similarity_199_X_linked	2.00627	1.68626	0.877019	0.981387	3.26585	1.81709	0.00455145	0.0203242	0.556391	Down	Down		-0.845828	1.69199
207	ENSMUSG00000025862	Stag2	stromal_antigen_2	11.495	8.35474	0.231032	0.40476	13.6997	8.01776	0.00475467	0.0210374	0.585249	Down	Down		-0.772877	1.67701
208	ENSMUSG00000041096	Tspyl2	TSPY_like_2	12.2501	10.2349	0.81948	0.935412	10.5386	6.0495	0.00481692	0.0212651	0.574034	Down	Down		-0.800791	1.67233
209	ENSMUSG00000038437	Mllt6	myeloid_lymphoid_or_mixed_lineage_leukemia_trithorax_homolog_Drosophila_;_translocated_to_6	4.19093	3.24841	0.479385	0.668949	5.34341	3.0579	0.00485848	0.0214197	0.572275	Down	Down		-0.805218	1.66919
210	ENSMUSG00000061111	Fam195b	family_with_sequence_similarity_195_member_B	42.1413	29.0601	0.128141	0.259239	183.71	108.152	0.00488318	0.0215131	0.588711	Down	Down		-0.764368	1.6673
211	ENSMUSG00000024366	Gfra3	glial_cell_line_derived_neurotrophic_factor_family_receptor_alpha_3	1.58676	1.58132	0.587344	0.75088	3.6504	1.74483	0.00490968	0.0215988	0.477985	Down	Down		-1.06496	1.66557
212	ENSMUSG00000069808	Fam57a	family_with_sequence_similarity_57_member_A	2.6737	2.1013	0.553438	0.718492	3.9549	2.23591	0.00491762	0.0216234	0.565353	Down	Down		-0.822777	1.66508
213	ENSMUSG00000034160	Ogt	O_linked_N_acetylglucosamine_GlcNAc_transferase_UDP_N_acetylglucosamine_polypeptide_N_acetylglucosaminyl_transferase_	8.69632	8.13984	0.58691	0.750423	4.26488	2.45484	0.00492845	0.0216658	0.575595	Down	Down		-0.796874	1.66422
214	ENSMUSG00000070493	Chchd2	coiled_coil_helix_coiled_coil_helix_domain_containing_2	86.6356	60.5691	0.138196	0.272434	424.857	251.516	0.00498267	0.0218677	0.592002	Down	Down		-0.756326	1.6602
215	ENSMUSG00000018293	Pfn1	profilin_1	189.476	150.198	0.540279	0.706222	439.357	260.255	0.0050035	0.0219382	0.592354	Down	Down		-0.755469	1.6588
216	ENSMUSG00000051007	Pddc1	Parkinson_disease_7_domain_containing_1	2.15131	2.24394	0.273623	0.450677	7.5528	4.29449	0.0050192	0.0219965	0.568596	Down	Down		-0.814525	1.65765
217	ENSMUSG00000039640	Mrpl12	mitochondrial_ribosomal_protein_L12	48.7815	32.5837	0.0784112	0.178987	183.773	108.47	0.00503663	0.02206	0.59024	Down	Down		-0.760626	1.6564
218	ENSMUSG00000032892	Rangrf	RAN_guanine_nucleotide_release_factor	1.66543	1.78571	0.278744	0.456963	2.05735	0.969272	0.00506121	0.0221279	0.471127	Down	Down		-1.08581	1.65506
219	ENSMUSG00000061028	Clasrp	CLK4_associating_serine_arginine_rich_protein	25.6609	18.5643	0.233514	0.408196	13.6325	7.65514	0.00508104	0.0222041	0.561534	Down	Down		-0.832554	1.65357
220	ENSMUSG00000022440	C1qtnf6	C1q_and_tumor_necrosis_factor_related_protein_6	4.14997	4.59122	0.123536	0.257765	22.3551	13.0708	0.00526897	0.022814	0.584691	Down	Down		-0.774255	1.6418
221	ENSMUSG00000074884	Serf2	small_EDRK_rich_factor_2	1.65401	1.18024	0.251864	0.42381	3.98068	2.26999	0.00531031	0.0229876	0.570251	Down	Down		-0.810331	1.63851
222	ENSMUSG00000085936	2610307P16Rik	RIKEN_cDNA_2610307P16_gene	0.281766	0.245125	1	1	0.418382	0.114041	0.00546398	0.02352	0.272577	Down	Down		-1.87526	1.62856
223	ENSMUSG00000097518	Gm26694	predicted_gene_26694	4.65785	4.15398	0.897307	0.997093	6.67311	3.53686	0.00546927	0.0235373	0.530017	Down	Down		-0.915888	1.62824
224	ENSMUSG00000028382	Ptbp3	polypyrimidine_tract_binding_protein_3	5.04925	4.16902	0.75308	0.883632	7.7042	4.54367	0.00565994	0.0242501	0.589766	Down	Down		-0.761786	1.61529
225	ENSMUSG00000060938	Rpl26	ribosomal_protein_L26	120.562	86.0798	0.180776	0.33743	246.461	146.701	0.00576574	0.0245661	0.595227	Down	Down		-0.748487	1.60966
226	ENSMUSG00000023912	Slc25a27	solute_carrier_family_25_member_27	0.944386	0.903253	0.749201	0.880133	0.639654	0.166909	0.00582377	0.0247763	0.260937	Down	Down		-1.93823	1.60596
227	ENSMUSG00000028256	Odf2l	outer_dense_fiber_of_sperm_tails_2_like	1.13123	0.892844	0.585147	0.748559	0.91291	0.49547	0.00585637	0.0248889	0.542736	Down	Down		-0.881676	1.60399
228	ENSMUSG00000003226	Ranbp2	RAN_binding_protein_2	27.4573	22.0082	0.596328	0.757507	10.8746	6.40629	0.00606156	0.0256484	0.589106	Down	Down		-0.763401	1.59094
229	ENSMUSG00000039515	Ppp2r4	protein_phosphatase_2A_activator_regulatory_subunit_B	11.6216	8.6712	0.30664	0.489561	36.9667	22.0466	0.00606608	0.0256616	0.596391	Down	Down		-0.745669	1.59072
230	ENSMUSG00000030741	Spns1	spinster_homolog_1	12.5611	8.47444	0.0893845	0.199123	25.424	15.1011	0.00613581	0.0259149	0.593973	Down	Down		-0.751532	1.58645
231	ENSMUSG00000032002	Dcun1d5	DCN1_defective_in_cullin_neddylation_1_domain_containing_5_S._cerevisiae_	81.624	55.3373	0.0962499	0.211274	183.51	109.085	0.00617611	0.0260612	0.594434	Down	Down		-0.75041	1.58401
232	ENSMUSG00000048644	Ctxn1	cortexin_1	17.131	12.5724	0.316502	0.50169	64.2693	37.7394	0.00629246	0.0265217	0.587207	Down	Down		-0.768059	1.5764
233	ENSMUSG00000034327	Kctd9	potassium_channel_tetramerisation_domain_containing_9	4.2027	3.59568	0.948308	1	5.79796	3.34795	0.00631756	0.0266007	0.577436	Down	Down		-0.792266	1.57511
234	ENSMUSG00000084235	Gm15421	predicted_gene_15421	5.12864	5.70365	0.231828	0.4059	16.8012	9.05473	0.00643865	0.0270169	0.538935	Down	Down		-0.891818	1.56837
235	ENSMUSG00000047446	Arl4a	ADP_ribosylation_factor_like_4A	1.53356	1.1032	0.2883	0.468555	2.29745	1.28932	0.0064393	0.0270169	0.561196	Down	Down		-0.833422	1.56837
236	ENSMUSG00000024697	Gna14	guanine_nucleotide_binding_protein_alpha_14	0.14476	0.12212	1	1	0.429894	0.0994277	0.00644454	0.0270265	0.231284	Down	Down		-2.11226	1.56821
237	ENSMUSG00000006589	Aprt	adenine_phosphoribosyl_transferase	183.73	125.581	0.103681	0.224131	505.563	302.436	0.00654844	0.0274123	0.598217	Down	Down		-0.741259	1.56205
238	ENSMUSG00000060244	Alyref2	Aly_REF_export_factor_2	2.48298	1.74432	0.405557	0.598211	3.58307	1.58533	0.00657398	0.0275004	0.44245	Down	Down		-1.17641	1.56066
239	ENSMUSG00000007613	Tgfbr1	transforming_growth_factor_beta_receptor_I	8.19762	5.79241	0.17124	0.323685	13.3312	7.90322	0.00657747	0.0275088	0.592837	Down	Down		-0.754292	1.56053
240	ENSMUSG00000004591	Pkn2	protein_kinase_N2	7.23914	4.99111	0.119544	0.25092	8.08849	4.79977	0.00658239	0.0275231	0.593407	Down	Down		-0.752907	1.5603
241	ENSMUSG00000009281	Rarres2	retinoic_acid_receptor_responder_tazarotene_induced_2	0.111022	0.128772	0.82237	0.936584	0.36633	0.0776602	0.00662995	0.0276251	0.211995	Down	Down		-2.2379	1.5587
242	ENSMUSG00000008333	Snrpb2	U2_small_nuclear_ribonucleoprotein_B	17.7913	12.0095	0.0968578	0.21237	22.1889	13.0545	0.00662676	0.0276251	0.588335	Down	Down		-0.765291	1.5587
243	ENSMUSG00000048636	A730049H05Rik	RIKEN_cDNA_A730049H05_gene	0.290195	0.236873	1	1	0.28728	0.0541387	0.00664724	0.0276748	0.188453	Down	Down		-2.40773	1.55792
244	ENSMUSG00000043716	Rpl7	ribosomal_protein_L7	161.468	108.084	0.0719332	0.167685	158.018	94.7941	0.00671801	0.0279126	0.599894	Down	Down		-0.737221	1.5542
245	ENSMUSG00000028639	Ybx1	Y_box_protein_1	199.77	138.237	0.116866	0.246752	169.485	101.738	0.00679065	0.0281635	0.600276	Down	Down		-0.736302	1.55031
246	ENSMUSG00000094248	Hist1h2ao	histone_cluster_1_H2ao	1.20577	1.61377	0.376638	0.570384	6.1974	2.4526	0.00680446	0.0282145	0.395746	Down	Down		-1.33735	1.54953
247	ENSMUSG00000049606	Zfp644	zinc_finger_protein_644	0.877925	0.916987	0.222087	0.394337	0.967072	0.555333	0.00692554	0.028639	0.574242	Down	Down		-0.80027	1.54304
248	ENSMUSG00000049233	Apoo-ps	apolipoprotein_O_pseudogene	11.7336	9.03548	0.516021	0.683025	23.1333	12.9129	0.0069456	0.0286784	0.558196	Down	Down		-0.841156	1.54245
249	ENSMUSG00000078184	Rbm8a2	RNA_binding_motif_protein_8A2	4.02598	2.85601	0.35169	0.544576	5.53351	2.72336	0.00700061	0.0288716	0.492159	Down	Down		-1.0228	1.53953
250	ENSMUSG00000035863	Palm	paralemmin	33.7544	23.2388	0.120203	0.252115	103.36	61.9382	0.00709376	0.02921	0.599247	Down	Down		-0.738778	1.53447
251	ENSMUSG00000091509	Gm17066	predicted_gene_17066	5.53775	4.18924	0.463121	0.659462	3.5037	1.69786	0.0073981	0.0303342	0.484591	Down	Down		-1.04516	1.51807
252	ENSMUSG00000023495	Pcbp4	poly_rC_binding_protein_4	16.5519	13.4003	0.65005	0.797718	38.1991	22.9508	0.00742206	0.0304121	0.600821	Down	Down		-0.734992	1.51695
253	ENSMUSG00000029725	Ppp1r35	protein_phosphatase_1_regulatory_subunit_35	8.5613	6.73984	0.585366	0.74879	30.5103	17.8499	0.0075166	0.0306921	0.585047	Down	Down		-0.773375	1.51297
254	ENSMUSG00000078889	Gm14288	predicted_gene_14288	2.31428	2.43909	0.27858	0.456735	5.83827	3.27458	0.00755202	0.0308074	0.560881	Down	Down		-0.834233	1.51134
255	ENSMUSG00000021388	Aspn	asporin	6.88717	7.3346	0.192683	0.353024	26.696	15.8172	0.00782204	0.0317401	0.592491	Down	Down		-0.755134	1.49839
256	ENSMUSG00000099703	Gm28285	predicted_gene_28285	1.65643	1.42484	1	1	1.49234	0.63278	0.00788991	0.0319169	0.42402	Down	Down		-1.2378	1.49598
257	ENSMUSG00000096433	Gm4944	predicted_gene_4944	1.45963	1.47088	0.420768	0.615755	1.62555	0.827102	0.00798885	0.0322575	0.508815	Down	Down		-0.974788	1.49137
258	ENSMUSG00000104548	Gm43857	predicted_gene_43857	3.28216	3.52202	0.21904	0.389808	1.28819	0.564421	0.00836984	0.0335852	0.438151	Down	Down		-1.1905	1.47385
259	ENSMUSG00000050144	Slc25a44	solute_carrier_family_25_member_44	9.49999	6.69332	0.167452	0.317841	16.6333	9.98098	0.0085007	0.0339622	0.600062	Down	Down		-0.736817	1.469
260	ENSMUSG00000032103	Pus3	pseudouridine_synthase_3	2.62557	1.79148	0.162196	0.309542	2.88961	1.6142	0.00852061	0.0340196	0.558622	Down	Down		-0.840056	1.46827
261	ENSMUSG00000038811	Gngt2	guanine_nucleotide_binding_protein_G_protein_gamma_transducing_activity_polypeptide_2	0.519366	0.489466	0.90818	1	1.51829	0.674435	0.00855414	0.0341383	0.444207	Down	Down		-1.1707	1.46676
262	ENSMUSG00000002679	Med6	mediator_complex_subunit_6	8.04443	6.11161	0.428131	0.624606	13.9243	8.17493	0.00886577	0.03526	0.587097	Down	Down		-0.76833	1.45272
263	ENSMUSG00000002728	Naa20	N_alpha_acetyltransferase_20_NatB_catalytic_subunit	11.8666	8.93666	0.352837	0.545039	22.8424	13.7448	0.00890317	0.0352863	0.601721	Down	Down		-0.732832	1.45239
264	ENSMUSG00000092341	Malat1	metastasis_associated_lung_adenocarcinoma_transcript_1_non_coding_RNA_	115.851	119.038	0.224965	0.3985	4.03601	2.36583	0.00898268	0.035396	0.586181	Down	Down		-0.770581	1.45105
265	ENSMUSG00000034587	8430429K09Rik	RIKEN_cDNA_8430429K09_gene	1.43681	1.22735	1	1	1.24041	0.575046	0.00902137	0.0355332	0.463594	Down	Down		-1.10907	1.44937
266	ENSMUSG00000064354	mt-Co2	mitochondrially_encoded_cytochrome_c_oxidase_II	2579.55	3373.93	0.0036416	0.01405	533.677	324.309	0.00917584	0.036003	0.607688	Down	Down		-0.718598	1.44366
267	ENSMUSG00000038204	Asb10	ankyrin_repeat_and_SOCS_box_containing_10	0.074101	0.071628	1	1	0.238374	0.0311016	0.00961124	0.0374018	0.130474	Down	Down		-2.93816	1.42711
268	ENSMUSG00000031229	Atrx	alpha_thalassemia_mental_retardation_syndrome_X_linked_homolog_human_	3.34797	2.30462	0.116599	0.246294	1.02868	0.605118	0.00958555	0.0374018	0.588245	Down	Down		-0.765512	1.42711
269	ENSMUSG00000021413	Prpf4b	PRP4_pre_mRNA_processing_factor_4_homolog_B_yeast_	22.1946	15.3357	0.124944	0.259239	14.5832	8.71339	0.00961164	0.0374018	0.597495	Down	Down		-0.743002	1.42711
270	ENSMUSG00000038780	Smurf1	SMAD_specific_E3_ubiquitin_protein_ligase_1	17.4589	14.867	0.915707	1	14.8158	8.97825	0.00967569	0.0376113	0.605992	Down	Down		-0.72263	1.42468
271	ENSMUSG00000005057	Sh2b2	SH2B_adaptor_protein_2	0.929359	0.721007	0.616538	0.776711	1.62194	0.889109	0.00980088	0.0380417	0.548175	Down	Down		-0.867292	1.41974
272	ENSMUSG00000029486	Mrpl1	mitochondrial_ribosomal_protein_L1	3.39583	2.88272	0.911278	1	3.63393	2.1102	0.0100791	0.0389492	0.580693	Down	Down		-0.784152	1.4095
273	ENSMUSG00000063787	Chchd1	coiled_coil_helix_coiled_coil_helix_domain_containing_1	53.4681	39.8513	0.339959	0.529818	177.032	107.057	0.0101817	0.0392138	0.604734	Down	Down		-0.725628	1.40656
274	ENSMUSG00000028741	Mrto4	mRNA_turnover_4_homolog_S._cerevisiae_	10.1012	6.75819	0.0933597	0.206338	16.9274	10.144	0.010201	0.0392553	0.599262	Down	Down		-0.73874	1.4061
275	ENSMUSG00000038416	Cdc16	CDC16_cell_division_cycle_16	37.0453	26.5228	0.191801	0.35177	39.8813	24.2415	0.0102299	0.0393482	0.607842	Down	Down		-0.718232	1.40508
276	ENSMUSG00000091742	Gm5093	predicted_gene_5093	0.426415	0.39572	1	1	1.89959	0.322135	0.0103193	0.0395946	0.169582	Down	Down		-2.55995	1.40236
277	ENSMUSG00000031079	Zfp300	zinc_finger_protein_300	0.211277	0.24507	0.40873	0.601669	0.168065	0.0285007	0.0103193	0.0395946	0.169582	Down	Down		-2.55995	1.40236
278	ENSMUSG00000022516	Nudt16l1	nudix_nucleoside_diphosphate_linked_moiety_X_type_motif_16_like_1	28.7671	21.2011	0.296657	0.478658	76.4199	46.2082	0.010356	0.0397273	0.604662	Down	Down		-0.7258	1.40091
279	ENSMUSG00000009927	Rps25	ribosomal_protein_S25	306.678	239.145	0.471769	0.667745	434.767	265.769	0.0105224	0.0402282	0.611291	Down	Down		-0.710069	1.39547
280	ENSMUSG00000026500	Cox20	COX20_Cox2_chaperone	10.1865	7.58548	0.410285	0.603415	12.5738	6.96784	0.0105336	0.0402485	0.554157	Down	Down		-0.851633	1.39525
281	ENSMUSG00000064345	mt-Nd2	mitochondrially_encoded_NADH_dehydrogenase_2	1624.59	1792.91	0.0859624	0.192912	452.04	276.841	0.0105317	0.0402485	0.612426	Down	Down		-0.707393	1.39525
282	ENSMUSG00000056458	Mok	MOK_protein_kinase	0.728508	0.497763	0.367018	0.560936	1.21512	0.590623	0.0107935	0.0411142	0.48606	Down	Down		-1.04079	1.38601
283	ENSMUSG00000026349	Ccnt2	cyclin_T2	3.34701	2.533	0.371695	0.566936	2.12511	1.25605	0.0107973	0.04112	0.59105	Down	Down		-0.758647	1.38595
284	ENSMUSG00000078870	Gm14410	predicted_gene_14410	3.14208	2.37517	0.49863	0.668949	6.13349	3.44537	0.0108176	0.041189	0.56173	Down	Down		-0.832052	1.38522
285	ENSMUSG00000061136	Prpf40a	PRP40_pre_mRNA_processing_factor_40_homolog_A_yeast_	16.4293	11.3222	0.115554	0.244509	13.0776	7.96541	0.0109003	0.0414695	0.609086	Down	Down		-0.715282	1.38227
286	ENSMUSG00000042303	Sgsm3	small_G_protein_signaling_modulator_3	2.50992	2.03868	0.702089	0.842292	4.02915	2.36072	0.0110939	0.0420844	0.585911	Down	Down		-0.771246	1.37588
287	ENSMUSG00000039480	Nt5dc1	5_nucleotidase_domain_containing_1	2.87534	1.99661	0.206483	0.37237	3.79033	2.15519	0.0111602	0.0422833	0.568602	Down	Down		-0.814508	1.37383
288	ENSMUSG00000010097	Nxf1	nuclear_RNA_export_factor_1	14.9859	10.9693	0.248845	0.42381	11.7289	7.13936	0.0111668	0.0422995	0.608696	Down	Down		-0.716205	1.37366
289	ENSMUSG00000091811	Inafm1	InaF_motif_containing_1	8.64391	6.92014	0.656438	0.803948	14.6858	8.54747	0.0112964	0.0426746	0.582024	Down	Down		-0.78085	1.36983
290	ENSMUSG00000040888	Gfer	growth_factor_erv1_S._cerevisiae_like_augmenter_of_liver_regeneration_	21.0931	14.5463	0.140648	0.276683	50.6499	30.7301	0.0113006	0.0426746	0.606715	Down	Down		-0.720909	1.36983
291	ENSMUSG00000073678	Pgap1	post_GPI_attachment_to_proteins_1	0.839097	0.588792	0.228842	0.401677	0.665285	0.361989	0.011432	0.0430915	0.544112	Down	Down		-0.878026	1.36561
292	ENSMUSG00000022053	Ebf2	early_B_cell_factor_2	0.581866	0.459141	0.666804	0.813545	0.505476	0.24922	0.0116398	0.043794	0.493041	Down	Down		-1.02022	1.35859
293	ENSMUSG00000060336	Zfp937	zinc_finger_protein_937	1.48024	0.996968	0.279928	0.458635	1.55988	0.721533	0.0116633	0.0438552	0.462556	Down	Down		-1.1123	1.35798
294	ENSMUSG00000042743	Sgtb	small_glutamine_rich_tetratricopeptide_repeat_TPR_containing_beta	3.90804	2.69934	0.198441	0.360475	6.06593	3.51965	0.0116904	0.0439483	0.580232	Down	Down		-0.785299	1.35706
295	ENSMUSG00000049882	Vcpkmt	valosin_containing_protein_lysine_K_methyltransferase	22.1511	15.1349	0.141098	0.277457	43.8344	26.2557	0.0118787	0.0445287	0.598975	Down	Down		-0.739432	1.35136
296	ENSMUSG00000039841	Zfp800	zinc_finger_protein_800	1.2952	0.89676	0.216079	0.385448	1.48342	0.828125	0.0119306	0.044705	0.558252	Down	Down		-0.841011	1.34964
297	ENSMUSG00000037475	Thoc2	THO_complex_2	4.54536	3.54843	0.488041	0.668949	2.6397	1.58384	0.0122471	0.0457142	0.600009	Down	Down		-0.736945	1.33995
298	ENSMUSG00000036718	Micall2	MICAL_like_2	4.22373	2.9199	0.173581	0.327299	4.68982	2.73055	0.0122593	0.0457344	0.58223	Down	Down		-0.780339	1.33976
299	ENSMUSG00000031609	Sap30	sin3_associated_polypeptide	16.5906	11.1783	0.126523	0.259239	26.8239	15.8946	0.01226	0.0457344	0.592556	Down	Down		-0.754977	1.33976
300	ENSMUSG00000066441	Rdh11	retinol_dehydrogenase_11	12.5735	9.37157	0.321334	0.506945	12.902	7.77989	0.0122811	0.0457946	0.602999	Down	Down		-0.729773	1.33919
301	ENSMUSG00000091050	9330020H09Rik	RIKEN_cDNA_9330020H09_gene	0.684267	0.577246	1	1	1.26238	0.496099	0.0125613	0.0466836	0.392987	Down	Down		-1.34745	1.33084
302	ENSMUSG00000047767	Atg16l2	autophagy_related_16_like_2_S._cerevisiae_	0.806684	0.754419	0.705555	0.845571	1.07805	0.584085	0.013181	0.0487354	0.541798	Down	Down		-0.884172	1.31216
303	ENSMUSG00000034686	Prr7	proline_rich_7_synaptic_	7.46346	5.54367	0.401689	0.593834	27.6088	16.5293	0.0132022	0.0487356	0.598697	Down	Down		-0.740103	1.31215
304	ENSMUSG00000071078	Nr2c2ap	nuclear_receptor_2C2_associated_protein	9.24474	7.86678	0.933561	1	39.0445	23.5211	0.0132429	0.0488661	0.602419	Down	Down		-0.731161	1.31099
305	ENSMUSG00000073435	Nme3	NME_NM23_nucleoside_diphosphate_kinase_3	0.920077	1.01873	0.417355	0.611931	3.50865	1.84318	0.0132812	0.0489681	0.525325	Down	Down		-0.928717	1.31009
306	ENSMUSG00000031879	Fam96b	family_with_sequence_similarity_96_member_B	10.2404	7.52713	0.312503	0.496495	16.0382	9.55589	0.0135015	0.049671	0.59582	Down	Down		-0.747051	1.3039
307	ENSMUSG00000027425	Csrp2bp	cysteine_and_glycine_rich_protein_2_binding_protein	5.43978	3.9032	0.217056	0.386805	4.7464	2.85138	0.0135427	0.0498127	0.600746	Down	Down		-0.735173	1.30266
308	ENSMUSG00000024085	Man2a1	mannosidase_2_alpha_1	23.0097	17.1668	0.305587	0.488078	17.6129	10.8484	0.0135795	0.0499282	0.615933	Down	Down		-0.699155	1.30165
309	ENSMUSG00000030220	Arhgdib	Rho_GDP_dissociation_inhibitor_GDI_beta	73.0883	87.3312	0.0245525	0.0701033	69.3452	104.114	0.000244019	0.00169579	1.50138	Up	Up		0.586293	2.77063
310	ENSMUSG00000029705	Cux1	cut_like_homeobox_1	2.82142	3.89009	0.00131781	0.00581265	1.79358	2.6939	0.000338763	0.00224242	1.50196	Up	Up		0.586851	2.64928
311	ENSMUSG00000010154	Spire2	spire_homolog_2_Drosophila_	1.64317	1.99466	0.113038	0.240247	3.972	5.96685	0.00293412	0.0140536	1.50223	Up	Up		0.587106	1.85221
312	ENSMUSG00000020541	Tom1l1	target_of_myb1_like_1_chicken_	2.59121	3.82038	0.000446553	0.00224709	1.9857	2.98311	0.000786636	0.00458526	1.50229	Up	Up		0.587167	2.33864
313	ENSMUSG00000055296	Tmem245	transmembrane_protein_245	6.22515	7.51569	0.0210393	0.0616317	2.60428	3.91945	0.000370622	0.00240911	1.505	Up	Up		0.589765	2.61814
314	ENSMUSG00000032548	Slco2a1	solute_carrier_organic_anion_transporter_family_member_2a1	11.126	8.74614	0.508536	0.675306	3.35887	5.06386	0.000349499	0.00229942	1.50761	Up	Up		0.592262	2.63838
315	ENSMUSG00000033306	Lpp	LIM_domain_containing_preferred_translocation_partner_in_lipoma	30.5848	26.1329	0.932896	1	7.67525	11.5771	0.00023143	0.00161685	1.50837	Up	Up		0.59299	2.79133
316	ENSMUSG00000018931	Natd1	N_acetyltransferase_domain_containing_1	7.66348	11.018	0.000754179	0.00358016	10.8254	16.329	0.000359859	0.00234994	1.50839	Up	Up		0.593009	2.62894
317	ENSMUSG00000050310	Rictor	RPTOR_independent_companion_of_MTOR_complex_2	10.6528	9.75	0.698851	0.839367	4.22434	6.38203	0.000388401	0.00250784	1.51077	Up	Up		0.595288	2.6007
318	ENSMUSG00000052395	Rft1	RFT1_homolog_S._cerevisiae_	3.16161	3.96465	0.0210591	0.0616582	4.18711	6.32686	0.000716102	0.00423312	1.51103	Up	Up		0.595536	2.37334
319	ENSMUSG00000021038	Vipas39	VPS33B_interacting_protein_apical_basolateral_polarity_regulator_spe_39_homolog	17.7185	16.4612	0.635352	0.784787	10.8912	16.4588	0.000502849	0.00313676	1.51121	Up	Up		0.5957	2.50352
320	ENSMUSG00000015143	Actn1	actinin_alpha_1	400.177	395.488	0.34705	0.538773	150.277	227.214	0.000171508	0.00124109	1.51197	Up	Up		0.596427	2.9062
321	ENSMUSG00000057193	Slc44a2	solute_carrier_family_44_member_2	48.5121	69.5848	0.000443183	0.00223299	42.5019	64.2672	0.000206523	0.00145958	1.5121	Up	Up		0.596556	2.83577
322	ENSMUSG00000049191	Rgag4	retrotransposon_gag_domain_containing_4	1.37307	1.92656	0.00313399	0.0123614	0.78472	1.18833	0.00361086	0.0167626	1.51434	Up	Up		0.598688	1.77566
323	ENSMUSG00000029209	Gnpda2	glucosamine_6_phosphate_deaminase_2	2.33933	2.87456	0.0228997	0.0661528	2.62398	3.98419	0.000485111	0.0030364	1.51838	Up	Up		0.602529	2.51764
324	ENSMUSG00000029406	Pitpnm2	phosphatidylinositol_transfer_protein_membrane_associated_2	3.54705	3.83826	0.12616	0.259239	2.94681	4.47745	0.000252986	0.00174951	1.51942	Up	Up		0.603524	2.75708
325	ENSMUSG00000032412	Atp1b3	ATPase_Na+_K+_transporting_beta_3_polypeptide	84.955	125.621	0.000189037	0.00104597	69.1241	105.122	0.000168554	0.0012226	1.52077	Up	Up		0.604806	2.91272
326	ENSMUSG00000036241	Ube2r2	ubiquitin_conjugating_enzyme_E2R_2	34.9183	47.7103	0.00147674	0.00643551	30.6877	46.6775	0.000173418	0.00125245	1.52105	Up	Up		0.605069	2.90224
327	ENSMUSG00000036403	Cep135	centrosomal_protein_135	1.63704	1.18997	0.30528	0.487707	0.408381	0.621173	0.010442	0.0399653	1.52106	Up	Up		0.60508	1.39832
328	ENSMUSG00000061731	Ext1	exostoses_multiple_1	19.7856	29.285	0.000190894	0.00105506	24.4187	37.1958	0.000156322	0.00114561	1.52325	Up	Up		0.607156	2.94096
329	ENSMUSG00000029681	Bcl7b	B_cell_CLL_lymphoma_7B	4.89341	6.77355	0.00251565	0.0102183	5.93681	9.04432	0.000466889	0.00293432	1.52343	Up	Up		0.607323	2.53249
330	ENSMUSG00000002625	Akap8l	A_kinase_PRKA_anchor_protein_8_like	18.6228	19.4364	0.213032	0.38136	6.75393	10.2933	0.00108678	0.00605295	1.52405	Up	Up		0.607909	2.21803
331	ENSMUSG00000034858	Fam214a	family_with_sequence_similarity_214_member_A	4.64784	6.32787	0.0035712	0.0138191	2.32487	3.54634	0.00167548	0.00874669	1.52539	Up	Up		0.60918	2.05816
332	ENSMUSG00000019590	Cyb561	cytochrome_b_561	0.369509	0.527519	0.0386722	0.10119	0.685848	1.04692	0.00912046	0.0358448	1.52646	Up	Up		0.610192	1.44557
333	ENSMUSG00000029622	Arpc1b	actin_related_protein_2_3_complex_subunit_1B	46.1345	61.074	0.00289623	0.0115373	34.4659	52.6245	0.000140661	0.0010488	1.52686	Up	Up		0.610565	2.97931
334	ENSMUSG00000078919	Dpm1	dolichol_phosphate_beta_D_mannosyltransferase_1	1.05264	1.10904	0.260089	0.432197	0.996532	1.52232	0.00188253	0.00966314	1.52762	Up	Up		0.611281	2.01488
335	ENSMUSG00000034908	Sidt2	SID1_transmembrane_family_member_2	19.7195	29.2298	0.000181607	0.00101257	32.2575	49.2791	0.000137054	0.00102481	1.52768	Up	Up		0.611342	2.98935
336	ENSMUSG00000050222	Il17d	interleukin_17D	5.72438	8.07794	0.00695774	0.024298	8.50007	12.9933	0.00165665	0.0086558	1.52861	Up	Up		0.612221	2.06269
337	ENSMUSG00000010751	Tnfrsf22	tumor_necrosis_factor_receptor_superfamily_member_22	5.99929	5.91788	0.379132	0.570384	2.29371	3.50671	0.000644192	0.00388669	1.52884	Up	Up		0.612438	2.41042
338	ENSMUSG00000026781	Acbd5	acyl_Coenzyme_A_binding_domain_containing_5	6.43744	8.72749	0.00251685	0.0102211	5.4314	8.3051	0.000298579	0.00202299	1.52909	Up	Up		0.612674	2.69401
339	ENSMUSG00000039623	Ap5z1	adaptor_related_protein_complex_5_zeta_1_subunit	2.86078	3.40582	0.0376763	0.0990644	1.77756	2.71811	0.000729749	0.00430412	1.52912	Up	Up		0.612704	2.36612
340	ENSMUSG00000016382	Pls3	plastin_3_T_isoform_	49.3497	64.3072	0.00414015	0.0156956	39.9972	61.1639	0.00013477	0.0010102	1.5292	Up	Up		0.61278	2.99559
341	ENSMUSG00000022529	Zfp263	zinc_finger_protein_263	1.31521	1.66791	0.0156246	0.0482183	0.831632	1.27183	0.0013262	0.00714844	1.52931	Up	Up		0.612884	2.14579
342	ENSMUSG00000079469	Pigb	phosphatidylinositol_glycan_anchor_biosynthesis_class_B	0.770166	0.657944	0.962496	1	0.552489	0.845314	0.00192585	0.00982254	1.53001	Up	Up		0.613542	2.00778
343	ENSMUSG00000040663	Clcf1	cardiotrophin_like_cytokine_factor_1	8.41311	7.75011	0.675046	0.820945	2.20709	3.37992	0.000951812	0.00538268	1.53139	Up	Up		0.614845	2.269
344	ENSMUSG00000024787	Snx15	sorting_nexin_15	5.92556	8.807	0.000565368	0.00279126	9.77646	14.9762	0.000347661	0.00228979	1.53187	Up	Up		0.615291	2.64021
345	ENSMUSG00000003316	Glg1	golgi_apparatus_protein_1	29.847	36.2753	0.0174339	0.0524889	12.3989	19.0034	0.000154165	0.00113183	1.53267	Up	Up		0.616045	2.94622
346	ENSMUSG00000020689	Itgb3	integrin_beta_3	3.7533	5.0892	0.00291326	0.0115957	2.067	3.16815	0.000681794	0.00405638	1.53273	Up	Up		0.616107	2.39186
347	ENSMUSG00000034612	Chst11	carbohydrate_sulfotransferase_11	24.9215	24.096	0.440502	0.637437	15.0343	23.0648	0.000167727	0.00121756	1.53414	Up	Up		0.617434	2.91451
348	ENSMUSG00000021871	Pnp	purine_nucleoside_phosphorylase	16.7732	19.1698	0.0584519	0.141933	15.0465	23.1107	0.000206337	0.00145927	1.53596	Up	Up		0.619137	2.83586
349	ENSMUSG00000031441	Atp11a	ATPase_class_VI_type_11A	6.96914	8.16373	0.0358233	0.094764	4.178	6.44048	0.000156164	0.00114491	1.54152	Up	Up		0.624355	2.94123
350	ENSMUSG00000024644	Cndp2	CNDP_dipeptidase_2_metallopeptidase_M20_family_	52.9832	73.6372	0.00104483	0.00477723	46.0255	70.9562	0.000135512	0.00101493	1.54167	Up	Up		0.624495	2.99356
351	ENSMUSG00000046152	Fut10	fucosyltransferase_10	0.611849	0.848572	0.010539	0.0344194	0.618854	0.954704	0.00374926	0.0173216	1.5427	Up	Up		0.625453	1.76141
352	ENSMUSG00000004994	Ccdc130	coiled_coil_domain_containing_130	2.20856	2.01674	0.780652	0.9039	1.39552	2.15386	0.00346238	0.0161835	1.54341	Up	Up		0.626119	1.79093
353	ENSMUSG00000090150	Acad11	acyl_Coenzyme_A_dehydrogenase_family_member_11	1.93472	2.8335	0.000725641	0.00346397	1.3821	2.13428	0.000705636	0.00417931	1.54423	Up	Up		0.626885	2.3789
354	ENSMUSG00000033174	Mgll	monoglyceride_lipase	8.48325	9.52061	0.075939	0.174427	11.8621	18.3207	0.00013273	0.000996941	1.54448	Up	Up		0.627117	3.00133
355	ENSMUSG00000029161	Cgref1	cell_growth_regulator_with_EF_hand_domain_1	12.694	13.7074	0.147966	0.288361	16.2749	25.1439	0.000244633	0.00169941	1.54495	Up	Up		0.627564	2.7697
356	ENSMUSG00000026854	Usp20	ubiquitin_specific_peptidase_20	1.83149	1.70699	0.646674	0.794619	1.81481	2.80432	0.000380989	0.00246778	1.54524	Up	Up		0.627832	2.60769
357	ENSMUSG00000010067	Rassf1	Ras_association_RalGDS_AF_6_domain_family_member_1	14.2054	16.1147	0.0604306	0.145961	10.9327	16.9093	0.000126303	0.000954117	1.54668	Up	Up		0.629175	3.0204
358	ENSMUSG00000107283	Mpv17	MpV17_mitochondrial_inner_membrane_protein	3.98299	4.45762	0.0897116	0.19967	5.29876	8.19694	0.000201019	0.0014233	1.54695	Up	Up		0.62943	2.8467
359	ENSMUSG00000020122	Egfr	epidermal_growth_factor_receptor	11.5776	16.4629	0.0005697	0.00280911	5.29426	8.19379	0.000148591	0.00109638	1.54767	Up	Up		0.630102	2.96004
360	ENSMUSG00000075415	Fnbp1	formin_binding_protein_1	2.44693	3.62891	0.000261559	0.00140292	1.43011	2.21498	0.000279568	0.00190824	1.54882	Up	Up		0.631169	2.71937
361	ENSMUSG00000020553	Pctp	phosphatidylcholine_transfer_protein	2.73032	3.6032	0.0179806	0.053895	2.93748	4.54982	0.00218794	0.0109707	1.54889	Up	Up		0.631231	1.95977
362	ENSMUSG00000028389	Zfp37	zinc_finger_protein_37	2.90266	3.51218	0.0456351	0.115043	1.96069	3.03876	0.00243596	0.0119758	1.54984	Up	Up		0.632122	1.9217
363	ENSMUSG00000036046	5031439G07Rik	RIKEN_cDNA_5031439G07_gene	11.559	8.44172	0.241102	0.417935	13.1884	20.4616	9.43e-05	0.000737407	1.55149	Up	Up		0.633653	3.13229
364	ENSMUSG00000037012	Hk1	hexokinase_1	13.6231	15.7479	0.0436357	0.111244	5.29614	8.22646	0.000133896	0.00100488	1.55329	Up	Up		0.635331	2.99789
365	ENSMUSG00000024268	Celf4	CUGBP_Elav_like_family_member_4	2.40111	3.35486	0.00476763	0.0175454	2.13923	3.32591	0.00173053	0.00898312	1.55473	Up	Up		0.63666	2.04657
366	ENSMUSG00000025207	Sema4g	sema_domain_immunoglobulin_domain_Ig_transmembrane_domain_TM_and_short_cytoplasmic_domain_semaphorin_4G	0.692685	0.787624	0.146727	0.286515	0.751126	1.17065	0.00214041	0.0107588	1.55853	Up	Up		0.640186	1.96824
367	ENSMUSG00000087249	Gm16062	predicted_gene_16062	7.39091	6.56381	0.926729	1	5.31593	8.28891	0.00748214	0.030597	1.55926	Up	Up		0.640862	1.51432
368	ENSMUSG00000028709	Mob3c	MOB_kinase_activator_3C	2.27951	3.2787	0.00327956	0.0128606	1.57395	2.45422	0.00318451	0.0150857	1.55928	Up	Up		0.640879	1.82144
369	ENSMUSG00000020745	Pafah1b1	platelet_activating_factor_acetylhydrolase_isoform_1b_subunit_1	12.2618	11.5635	0.545134	0.710486	7.02356	10.9546	8.43e-05	0.000668734	1.5597	Up	Up		0.641266	3.17475
370	ENSMUSG00000004508	Gab2	growth_factor_receptor_bound_protein_2_associated_protein_2	4.35488	5.62582	0.0084328	0.0287469	2.82029	4.399	0.000410478	0.00262988	1.55977	Up	Up		0.641329	2.58006
371	ENSMUSG00000020422	Tns3	tensin_3	31.5933	32.5437	0.220404	0.391915	11.8064	18.4275	8.67e-05	0.000683809	1.56081	Up	Up		0.642292	3.16507
372	ENSMUSG00000015133	Lrrk1	leucine_rich_repeat_kinase_1	8.10153	9.58923	0.0304382	0.0835125	3.22366	5.03359	0.000159428	0.00116513	1.56145	Up	Up		0.642887	2.93363
373	ENSMUSG00000085148	Mir22hg	Mir22_host_gene_non_protein_coding_	17.8196	25.3857	0.000847967	0.00397251	8.40962	13.1425	0.000391382	0.00252443	1.5628	Up	Up		0.644129	2.59784
374	ENSMUSG00000001576	Ergic1	endoplasmic_reticulum_golgi_intermediate_compartment_ERGIC_1	33.1657	36.947	0.0770165	0.176316	35.6933	55.8027	7.24e-05	0.000583844	1.5634	Up	Up		0.644682	3.2337
375	ENSMUSG00000026014	Raph1	Ras_association_RalGDS_AF_6_and_pleckstrin_homology_domains_1	5.52777	8.26716	0.00015345	0.000868543	3.49396	5.46915	9.92e-05	0.000771538	1.56532	Up	Up		0.646453	3.11264
376	ENSMUSG00000062421	Arf2	ADP_ribosylation_factor_2	32.2737	41.9418	0.00498782	0.018236	29.3222	45.9748	8.75e-05	0.000688955	1.56792	Up	Up		0.64885	3.16181
377	ENSMUSG00000048612	Myof	myoferlin	92.5287	100.448	0.110087	0.235225	15.9002	24.9369	8.03e-05	0.000643359	1.56834	Up	Up		0.649239	3.19155
378	ENSMUSG00000050965	Prkca	protein_kinase_C_alpha	4.40188	5.29136	0.0266666	0.0746703	1.94142	3.04503	0.000309078	0.00208034	1.56846	Up	Up		0.649345	2.68186
379	ENSMUSG00000037553	Zdhhc18	zinc_finger_DHHC_domain_containing_18	9.05628	13.2693	0.000348058	0.00180852	10.4967	16.4642	0.000103932	0.000804268	1.5685	Up	Up		0.649388	3.0946
380	ENSMUSG00000037325	Bbs7	Bardet_Biedl_syndrome_7_human_	1.49307	1.96769	0.0144775	0.0451115	0.832691	1.30638	0.00444207	0.0198871	1.56886	Up	Up		0.649721	1.70143
381	ENSMUSG00000006736	Tspan31	tetraspanin_31	63.1662	88.3254	0.000940456	0.00434559	93.9693	147.507	7.32e-05	0.000589852	1.56974	Up	Up		0.650525	3.22926
382	ENSMUSG00000023809	Rps6ka2	ribosomal_protein_S6_kinase_polypeptide_2	10.6025	13.0532	0.016591	0.0506824	11.0584	17.3656	0.000104445	0.000807222	1.57036	Up	Up		0.651091	3.09301
383	ENSMUSG00000025648	Pfkfb4	6_phosphofructo_2_kinase_fructose_2_6_biphosphatase_4	0.959836	1.28695	0.0128727	0.0409567	0.574698	0.903239	0.0052252	0.0226737	1.57168	Up	Up		0.652304	1.64448
384	ENSMUSG00000005107	Slc2a9	solute_carrier_family_2_facilitated_glucose_transporter_member_9	0.321615	0.439379	0.0263484	0.0740011	0.328992	0.517486	0.00653048	0.0273496	1.57294	Up	Up		0.653468	1.56305
385	ENSMUSG00000032085	Tagln	transgelin	1692.81	1669.98	0.353238	0.545486	1522.85	2396.98	5.17e-05	0.00044002	1.57402	Up	Up		0.65445	3.35653
386	ENSMUSG00000020580	Rock2	Rho_associated_coiled_coil_containing_protein_kinase_2	54.9317	76.9501	0.000740264	0.00352007	27.9043	43.9268	6.1e-05	0.00050466	1.57419	Up	Up		0.654614	3.297
387	ENSMUSG00000028538	St3gal3	ST3_beta_galactoside_alpha_2_3_sialyltransferase_3	7.08274	8.07343	0.0675976	0.159022	9.16508	14.4421	0.000115878	0.000882245	1.57577	Up	Up		0.656058	3.05441
388	ENSMUSG00000031021	Tmem9b	TMEM9_domain_family_member_B	15.7875	20.9457	0.00371503	0.0142799	18.5762	29.3064	8.75e-05	0.000688927	1.57763	Up	Up		0.657757	3.16183
389	ENSMUSG00000023143	Nagpa	N_acetylglucosamine_1_phosphodiester_alpha_N_acetylglucosaminidase	8.0297	8.58406	0.164359	0.312971	7.32007	11.5494	0.000184121	0.00131991	1.57777	Up	Up		0.657891	2.87946
390	ENSMUSG00000013698	Pea15a	phosphoprotein_enriched_in_astrocytes_15A	52.8834	72.9186	0.00113977	0.00515841	80.4042	126.93	5.19e-05	0.00044143	1.57865	Up	Up		0.658691	3.35514
391	ENSMUSG00000021120	Pigh	phosphatidylinositol_glycan_anchor_biosynthesis_class_H	5.21187	7.62831	0.00137937	0.00605017	4.50273	7.11183	0.000777349	0.004534	1.57945	Up	Up		0.659421	2.34352
392	ENSMUSG00000019806	Aig1	androgen_induced_1	2.93953	4.09355	0.00164827	0.00709011	3.3679	5.32034	0.000136116	0.00101822	1.57972	Up	Up		0.65967	2.99216
393	ENSMUSG00000037979	Ccdc92	coiled_coil_domain_containing_92	3.24353	2.35917	0.344503	0.535708	3.77013	5.95914	0.000562146	0.00345436	1.58062	Up	Up		0.660489	2.46163
394	ENSMUSG00000027708	Dcun1d1	DCN1_defective_in_cullin_neddylation_1_domain_containing_1_S._cerevisiae_	2.41965	2.61486	0.142618	0.279829	1.91422	3.0299	0.000186309	0.00133092	1.58284	Up	Up		0.662515	2.87585
395	ENSMUSG00000045374	Wdr81	WD_repeat_domain_81	3.92705	4.04948	0.236701	0.412482	3.24672	5.14203	0.000108428	0.000836249	1.58376	Up	Up		0.663356	3.07766
396	ENSMUSG00000037999	Arap2	ArfGAP_with_RhoGAP_domain_ankyrin_repeat_and_PH_domain_2	1.18275	1.6768	0.0018937	0.00799849	0.775911	1.2293	0.000724042	0.00427182	1.58434	Up	Up		0.663879	2.36939
397	ENSMUSG00000001018	Snapin	SNAP_associated_protein	3.61321	4.14929	0.0656268	0.155249	2.51745	3.98965	0.000271609	0.00186013	1.58479	Up	Up		0.664295	2.73046
398	ENSMUSG00000037679	Inf2	inverted_formin_FH2_and_WH2_domain_containing	51.5837	65.6945	0.00693133	0.024222	30.4086	48.1989	5.56e-05	0.000465947	1.58504	Up	Up		0.664523	3.33166
399	ENSMUSG00000020260	Pofut2	protein_O_fucosyltransferase_2	50.5777	64.2061	0.00802186	0.0274797	66.1354	104.843	5.46e-05	0.000459605	1.58528	Up	Up		0.664738	3.33762
400	ENSMUSG00000031556	Tm2d2	TM2_domain_containing_2	42.3277	55.3108	0.00517023	0.0188187	67.7066	107.389	6.49e-05	0.00053157	1.58609	Up	Up		0.665477	3.27444
401	ENSMUSG00000048027	Rgmb	repulsive_guidance_molecule_family_member_B	11.6158	15.3173	0.00548002	0.0197921	14.9133	23.6544	0.00010861	0.000836948	1.58613	Up	Up		0.665511	3.0773
402	ENSMUSG00000024807	Syvn1	synovial_apoptosis_inhibitor_1_synoviolin	5.73438	6.576	0.055119	0.135196	3.65875	5.81057	0.000108209	0.000835258	1.58813	Up	Up		0.667328	3.07818
403	ENSMUSG00000046761	Fam83h	family_with_sequence_similarity_83_member_H	4.27196	5.74765	0.00479409	0.0176263	3.64316	5.79131	0.000283165	0.00193095	1.58964	Up	Up		0.668698	2.71423
404	ENSMUSG00000014602	Kif1a	kinesin_family_member_1A	22.9961	32.2933	0.000718115	0.00342888	7.71422	12.2643	5.85e-05	0.000486624	1.58983	Up	Up		0.668873	3.31281
405	ENSMUSG00000023572	Ccndbp1	cyclin_D_type_binding_protein_1	5.42499	8.0232	0.000421857	0.00214036	4.8459	7.70657	0.000161549	0.00117922	1.59033	Up	Up		0.669325	2.9284
406	ENSMUSG00000039747	Orai2	ORAI_calcium_release_activated_calcium_modulator_2	3.75794	5.46511	0.000514942	0.002561	3.56562	5.67635	0.000110055	0.000846669	1.59197	Up	Up		0.670811	3.07229
407	ENSMUSG00000029314	Agpat9	1_acylglycerol_3_phosphate_O_acyltransferase_9	1.03357	1.3214	0.039277	0.102558	0.548918	0.874	0.0107576	0.0410027	1.59222	Up	Up		0.671041	1.38719
408	ENSMUSG00000030847	Bag3	BCL2_associated_athanogene_3	55.8136	78.3865	0.000778245	0.00367572	31.1692	49.6483	5.96e-05	0.000495003	1.59286	Up	Up		0.671622	3.30539
409	ENSMUSG00000024410	3110002H16Rik	RIKEN_cDNA_3110002H16_gene	6.89905	8.16127	0.0341491	0.0910537	3.47969	5.54276	0.000147101	0.00108693	1.59289	Up	Up		0.671647	2.9638
410	ENSMUSG00000025779	Ly96	lymphocyte_antigen_96	2.81052	3.9773	0.0149888	0.046564	3.08828	4.91934	0.00433731	0.0195052	1.59291	Up	Up		0.671663	1.70985
411	ENSMUSG00000040596	Pogk	pogo_transposable_element_with_KRAB_domain	1.19463	1.57104	0.0059704	0.0213198	0.617965	0.984935	0.000352415	0.00230648	1.59384	Up	Up		0.672505	2.63705
412	ENSMUSG00000021772	Nkiras1	NFKB_inhibitor_interacting_Ras_like_protein_1	1.94039	2.57736	0.0085424	0.0290649	1.7633	2.81337	0.000432329	0.00274146	1.59551	Up	Up		0.674022	2.56202
413	ENSMUSG00000018042	Cyb5r3	cytochrome_b5_reductase_3	86.6686	117.193	0.00176847	0.00753598	74.9743	119.652	3.83e-05	0.00033757	1.59591	Up	Up		0.674382	3.47164
414	ENSMUSG00000039813	Tbc1d2	TBC1_domain_family_member_2	13.0561	12.7457	0.410666	0.603884	6.48261	10.3749	9.6e-05	0.000749173	1.60042	Up	Up		0.678447	3.12542
415	ENSMUSG00000003541	Ier3	immediate_early_response_3	126.156	157.704	0.0106118	0.0346321	114.676	183.544	4.28e-05	0.000371306	1.60054	Up	Up		0.678556	3.43027
416	ENSMUSG00000024253	Dync2li1	dynein_cytoplasmic_2_light_intermediate_chain_1	6.89302	8.42456	0.0473336	0.118758	6.29104	10.0772	0.00106986	0.00596774	1.60183	Up	Up		0.67972	2.22419
417	ENSMUSG00000050973	Gdpgp1	GDP_D_glucose_phosphorylase_1	1.7748	1.86144	0.312243	0.496375	1.3098	2.10106	0.00267613	0.0129698	1.60411	Up	Up		0.68177	1.88707
418	ENSMUSG00000021866	Anxa11	annexin_A11	4.97392	7.26038	0.000628758	0.00306565	4.39223	7.06147	0.000150071	0.00110553	1.60772	Up	Up		0.685015	2.95643
419	ENSMUSG00000043059	Zfp513	zinc_finger_protein_513	1.93924	1.63447	0.900569	0.999981	2.49631	4.01428	0.000245919	0.0017077	1.60809	Up	Up		0.685348	2.76759
420	ENSMUSG00000020474	Polm	polymerase_DNA_directed_mu	3.13668	4.56686	0.000805639	0.0037939	2.3868	3.84328	0.000222738	0.00156146	1.61022	Up	Up		0.687262	2.80647
421	ENSMUSG00000028886	Eya3	eyes_absent_3_homolog_Drosophila_	4.64532	3.96018	0.9259	1	1.73178	2.79142	0.000109313	0.000842017	1.61187	Up	Up		0.688737	3.07468
422	ENSMUSG00000097928	Gm26578	predicted_gene_26578	0.627574	0.772745	0.142719	0.279916	0.587797	0.948302	0.012782	0.0473554	1.61332	Up	Up		0.690029	1.32463
423	ENSMUSG00000052031	Tagap1	T_cell_activation_GTPase_activating_protein_1	5.19198	6.74512	0.0140271	0.0439383	4.1491	6.70432	0.000541899	0.00335048	1.61585	Up	Up		0.69229	2.47489
424	ENSMUSG00000021000	Ctage5	CTAGE_family_member_5	4.68375	6.53742	0.00108541	0.00494433	3.81484	6.16654	4.96e-05	0.000423209	1.61646	Up	Up		0.692837	3.37345
425	ENSMUSG00000037887	Dusp8	dual_specificity_phosphatase_8	2.50573	2.95787	0.0622368	0.149696	1.69602	2.74277	0.000811398	0.00470427	1.61718	Up	Up		0.693481	2.32751
426	ENSMUSG00000074178	Gm10638	predicted_gene_10638	1.72173	2.16829	0.196044	0.356915	4.74789	7.68106	0.00359026	0.016688	1.61778	Up	Up		0.69402	1.77759
427	ENSMUSG00000018932	Map2k3	mitogen_activated_protein_kinase_kinase_3	21.7454	28.7905	0.00327821	0.0128604	24.4618	39.5746	3.16e-05	0.000282206	1.61781	Up	Up		0.694046	3.54943
428	ENSMUSG00000037251	Pomk	protein_O_mannose_kinase	4.92044	6.76863	0.00330805	0.0129516	5.59905	9.06043	0.000154549	0.00113398	1.61821	Up	Up		0.694397	2.9454
429	ENSMUSG00000040721	Zfhx2	zinc_finger_homeobox_2	1.07063	0.903412	0.890882	0.993047	0.250846	0.406107	0.00287902	0.0138076	1.61895	Up	Up		0.69506	1.85988
430	ENSMUSG00000031839	Hsbp1	heat_shock_factor_binding_protein_1	96.0044	140.488	0.000283308	0.00150844	105.837	171.601	2.96e-05	0.000267352	1.62137	Up	Up		0.69721	3.57292
431	ENSMUSG00000024533	Spire1	spire_homolog_1_Drosophila_	9.15762	10.2647	0.0758156	0.174197	4.00617	6.50349	6.61e-05	0.000540209	1.62337	Up	Up		0.698992	3.26744
432	ENSMUSG00000035642	Aamdc	adipogenesis_associated_Mth938_domain_containing	0.737501	0.964206	0.0328005	0.0890617	1.11367	1.81015	0.000836136	0.00482489	1.62539	Up	Up		0.700786	2.31651
433	ENSMUSG00000027087	Itgav	integrin_alpha_V	7.19023	10.1925	0.000663987	0.00320531	4.34924	7.08004	3.73e-05	0.000329172	1.62788	Up	Up		0.702995	3.48258
434	ENSMUSG00000015094	Npdc1	neural_proliferation_differentiation_and_control_1	5.72546	8.05969	0.0010577	0.00482482	11.7735	19.1738	2.9e-05	0.000262751	1.62855	Up	Up		0.703591	3.58046
435	ENSMUSG00000038302	Lace1	lactation_elevated_1	1.93216	2.08393	0.224302	0.39773	1.27513	2.07733	0.00268626	0.0129983	1.62912	Up	Up		0.704091	1.88611
436	ENSMUSG00000039914	Coq10a	coenzyme_Q10_homolog_A_yeast_	4.5017	5.88219	0.0132862	0.0420743	6.05043	9.85857	0.000203284	0.00143823	1.6294	Up	Up		0.704341	2.84217
437	ENSMUSG00000062526	Mppe1	metallophosphoesterase_1	4.12581	5.99501	0.00285826	0.0114046	4.67713	7.62541	0.000502394	0.00313498	1.63036	Up	Up		0.705192	2.50377
438	ENSMUSG00000020956	Dtd2	D_tyrosyl_tRNA_deacylase_2	1.5415	1.66579	0.275503	0.452937	1.54553	2.52177	0.00229833	0.0114618	1.63166	Up	Up		0.706337	1.94075
439	ENSMUSG00000079477	Rab7	RAB7_member_RAS_oncogene_family	49.3193	65.4914	0.002709	0.0108865	42.4626	69.3946	1.89e-05	0.000180019	1.63425	Up	Up		0.70863	3.74468
440	ENSMUSG00000048376	F2r	coagulation_factor_II_thrombin_receptor	182.477	232.901	0.00632933	0.022434	160.836	262.888	1.76e-05	0.00016961	1.63451	Up	Up		0.708855	3.77055
441	ENSMUSG00000079560	Hoxa3	homeobox_A3	2.03546	2.26531	0.131157	0.262349	1.58269	2.58909	0.000384097	0.00248266	1.63588	Up	Up		0.710067	2.60508
442	ENSMUSG00000017288	Vps53	vacuolar_protein_sorting_53_yeast_	6.21192	8.90056	0.000634737	0.00309172	3.65118	5.97533	6.45e-05	0.000529544	1.63655	Up	Up		0.710655	3.2761
443	ENSMUSG00000024766	Lipo1	lipase_member_O1	1.54443	2.10426	0.00911972	0.0305804	1.74728	2.8606	0.000437602	0.00276917	1.63717	Up	Up		0.711207	2.55765
444	ENSMUSG00000027111	Itga6	integrin_alpha_6	11.3901	15.444	0.00182834	0.0077575	3.58779	5.87559	4.11e-05	0.000359042	1.63766	Up	Up		0.711638	3.44485
445	ENSMUSG00000063594	Gng8	guanine_nucleotide_binding_protein_G_protein_gamma_8	2.00963	3.01096	0.00248719	0.0101499	2.11372	3.46198	0.00102809	0.00575918	1.63786	Up	Up		0.711815	2.23964
446	ENSMUSG00000074364	Ehd2	EH_domain_containing_2	81.5115	110.588	0.00162263	0.00699054	54.3032	88.9945	1.74e-05	0.000167911	1.63884	Up	Up		0.712679	3.77492
447	ENSMUSG00000068735	Trp53i11	transformation_related_protein_53_inducible_protein_11	0.789614	0.681955	1	1	1.14063	1.86973	0.000286562	0.00195019	1.6392	Up	Up		0.712995	2.70992
448	ENSMUSG00000029217	Tec	tec_protein_tyrosine_kinase	3.8959	4.43377	0.0756094	0.174176	2.57	4.21582	0.000140323	0.0010467	1.6404	Up	Up		0.714044	2.98018
449	ENSMUSG00000028780	Sema3c	sema_domain_immunoglobulin_domain_Ig_short_basic_domain_secreted_semaphorin_3C	15.7201	21.4376	0.00154877	0.00671362	12.6518	20.7577	1.98e-05	0.000188178	1.64069	Up	Up		0.714304	3.72543
450	ENSMUSG00000029859	Epha1	Eph_receptor_A1	1.54604	2.11843	0.00988539	0.0326614	1.7587	2.89177	0.000536538	0.00331878	1.64427	Up	Up		0.717445	2.47902
451	ENSMUSG00000047497	Adamts12	a_disintegrin_like_and_metallopeptidase_reprolysin_type_with_thrombospondin_type_1_motif_12	3.78489	5.5831	0.000523524	0.00260054	2.36469	3.89377	0.00016806	0.0012195	1.64663	Up	Up		0.719513	2.91382
452	ENSMUSG00000024087	Cyp1b1	cytochrome_P450_family_1_subfamily_b_polypeptide_1	23.5616	34.3089	0.000317243	0.00166605	22.3532	36.8191	1.88e-05	0.000179822	1.64715	Up	Up		0.719974	3.74516
453	ENSMUSG00000014778	Fhod1	formin_homology_2_domain_containing_1	7.84122	8.46928	0.135339	0.267935	2.06711	3.40757	0.00018991	0.00135245	1.64847	Up	Up		0.721125	2.86888
454	ENSMUSG00000027858	Tspan2	tetraspanin_2	1.1259	1.54784	0.0137602	0.0433793	0.904022	1.49128	0.00245538	0.0120514	1.6496	Up	Up		0.72212	1.91896
455	ENSMUSG00000001642	Akr1b3	aldo_keto_reductase_family_1_member_B3_aldose_reductase_	5.66936	8.04595	0.00076365	0.00361899	5.60578	9.25551	2.61e-05	0.000239951	1.65107	Up	Up		0.723398	3.61988
456	ENSMUSG00000038605	Samd10	sterile_alpha_motif_domain_containing_10	0.802906	1.08472	0.0345443	0.0920056	1.33249	2.2005	0.00110207	0.0061292	1.65143	Up	Up		0.723714	2.2126
457	ENSMUSG00000062944	9130023H24Rik	RIKEN_cDNA_9130023H24_gene	2.60337	2.41293	0.713872	0.852413	1.40571	2.32144	0.0020976	0.0105812	1.65143	Up	Up		0.72372	1.97547
458	ENSMUSG00000025521	Tmem192	transmembrane_protein_192	29.9699	36.1891	0.0277055	0.0770622	24.8411	41.0337	5.25e-05	0.000445151	1.65185	Up	Up		0.72408	3.35149
459	ENSMUSG00000053870	Fpgt	fucose_1_phosphate_guanylyltransferase	2.80217	3.57609	0.0129968	0.0412645	1.84158	3.04238	0.00016906	0.00122579	1.65205	Up	Up		0.724259	2.91158
460	ENSMUSG00000002064	Sdf2	stromal_cell_derived_factor_2	18.8708	23.4653	0.0143043	0.0446286	21.6905	35.8473	2.57e-05	0.000237155	1.65267	Up	Up		0.7248	3.62497
461	ENSMUSG00000000738	Spg7	spastic_paraplegia_7_homolog_human_	9.05847	12.5165	0.00135456	0.00595331	8.80631	14.5619	2.12e-05	0.000200509	1.65358	Up	Up		0.72559	3.69787
462	ENSMUSG00000034006	Pqlc1	PQ_loop_repeat_containing_1	2.85642	4.02084	0.0011592	0.00523548	5.22514	8.65153	2.02e-05	0.000192161	1.65575	Up	Up		0.727486	3.71633
463	ENSMUSG00000039376	Synpo2l	synaptopodin_2_like	1.42904	1.20924	0.906053	1	0.858059	1.42091	0.000334349	0.00221822	1.65595	Up	Up		0.727663	2.65399
464	ENSMUSG00000107019	Gm43682	predicted_gene_43682	4.21757	3.7556	0.896826	0.996897	2.02428	3.35285	0.00252047	0.0122833	1.65631	Up	Up		0.727975	1.91069
465	ENSMUSG00000025408	Ddit3	DNA_damage_inducible_transcript_3	20.76	26.6389	0.00783308	0.027017	9.36568	15.5193	7.16e-05	0.000578691	1.65704	Up	Up		0.728606	3.23755
466	ENSMUSG00000036580	Spg20	spastic_paraplegia_20_spartin_Troyer_syndrome_homolog_human_	4.03804	6.00866	0.000227288	0.00123566	3.12149	5.17569	2.83e-05	0.000258439	1.65809	Up	Up		0.729519	3.58764
467	ENSMUSG00000072825	Cep170b	centrosomal_protein_170B	26.9316	29.8886	0.0815207	0.18456	16.0995	26.6973	1.4e-05	0.000139148	1.65827	Up	Up		0.729676	3.85652
468	ENSMUSG00000002897	Il17ra	interleukin_17_receptor_A	3.55768	4.70296	0.00456047	0.0169783	1.96331	3.25771	5.91e-05	0.00049058	1.6593	Up	Up		0.730572	3.30929
469	ENSMUSG00000097487	Ptges3l	prostaglandin_E_synthase_3_cytosolic_like	2.86682	4.26932	0.00260542	0.0105394	3.89988	6.47467	0.000331503	0.00220308	1.66023	Up	Up		0.731379	2.65697
470	ENSMUSG00000000538	Tom1l2	target_of_myb1_like_2_chicken_	5.22702	7.81701	0.000179359	0.00100174	4.94905	8.21751	1.89e-05	0.000179987	1.66042	Up	Up		0.731549	3.74476
471	ENSMUSG00000029851	Tcaf2	TRPM8_channel_associated_factor_2	4.50483	6.54732	0.000790833	0.00373158	1.7056	2.83631	0.000449868	0.00283996	1.66293	Up	Up		0.733731	2.54669
472	ENSMUSG00000030407	Qpctl	glutaminyl_peptide_cyclotransferase_like	6.20231	8.3881	0.00329685	0.0129206	7.69525	12.7971	3.12e-05	0.000279121	1.66298	Up	Up		0.733772	3.55421
473	ENSMUSG00000025509	Pnpla2	patatin_like_phospholipase_domain_containing_2	6.02036	9.02288	0.000223474	0.00121593	6.80165	11.3114	2.43e-05	0.000226055	1.66303	Up	Up		0.733817	3.64579
474	ENSMUSG00000027611	Procr	protein_C_receptor_endothelial	10.9202	13.598	0.0148518	0.0461895	6.36339	10.5845	5.46e-05	0.000459348	1.66335	Up	Up		0.734092	3.33786
475	ENSMUSG00000050541	Adra1b	adrenergic_receptor_alpha_1b	2.68316	2.48778	0.685105	0.829322	2.7716	4.61041	0.000150394	0.00110746	1.66345	Up	Up		0.734175	2.95567
476	ENSMUSG00000020227	Irak3	interleukin_1_receptor_associated_kinase_3	0.843926	0.853787	0.446737	0.644071	0.527639	0.878929	0.00356063	0.0165671	1.66578	Up	Up		0.736194	1.78075
477	ENSMUSG00000022095	Fam160b2	family_with_sequence_similarity_160_member_B2	9.36076	10.4355	0.091281	0.202657	4.81899	8.0343	6.74e-05	0.000548241	1.66722	Up	Up		0.737441	3.26103
478	ENSMUSG00000029563	Foxp2	forkhead_box_P2	0.250417	0.342341	0.0134656	0.0425807	0.241697	0.403177	0.000932331	0.00528551	1.66811	Up	Up		0.738215	2.27691
479	ENSMUSG00000023868	Pde10a	phosphodiesterase_10A	0.608863	0.903108	0.000726886	0.0034678	0.405286	0.676371	0.000234563	0.00163625	1.66887	Up	Up		0.738876	2.78615
480	ENSMUSG00000068742	Cry2	cryptochrome_2_photolyase_like_	4.91429	5.53574	0.0811928	0.183966	2.74842	4.58838	6.94e-05	0.000562985	1.66946	Up	Up		0.739383	3.2495
481	ENSMUSG00000020828	Pld2	phospholipase_D2	2.55613	3.66495	0.00120174	0.00539531	1.62305	2.70978	0.000146853	0.00108573	1.66956	Up	Up		0.739469	2.96428
482	ENSMUSG00000025353	Ormdl2	ORM1_like_2_S._cerevisiae_	10.0086	13.0418	0.00881896	0.0299228	11.0015	18.4137	4.77e-05	0.000410387	1.67374	Up	Up		0.743079	3.38681
483	ENSMUSG00000025278	Flnb	filamin_beta	213.954	228.678	0.135651	0.268442	21.2773	35.6255	9.63e-06	0.000100131	1.67434	Up	Up		0.743596	3.99943
484	ENSMUSG00000086158	Ccpg1os	cell_cycle_progression_1_opposite_strand	0.893741	1.11494	0.144855	0.28337	1.00161	1.67754	0.00829779	0.033347	1.67485	Up	Up		0.74403	1.47694
485	ENSMUSG00000039501	Znfx1	zinc_finger_NFX1_type_containing_1	3.67666	4.6643	0.00996153	0.0328838	1.30833	2.1916	8.35e-05	0.000663961	1.67512	Up	Up		0.744262	3.17786
486	ENSMUSG00000030401	Rtn2	reticulon_2_Z_band_associated_protein_	2.20977	2.6049	0.118001	0.248299	4.82853	8.12162	0.000146583	0.0010846	1.68201	Up	Up		0.750184	2.96473
487	ENSMUSG00000040848	Sft2d2	SFT2_domain_containing_2	3.80637	5.04515	0.0045903	0.0170754	4.06042	6.83871	2.11e-05	0.000198892	1.68424	Up	Up		0.752098	3.70138
488	ENSMUSG00000070047	Fat1	FAT_tumor_suppressor_homolog_1_Drosophila_	49.1113	50.3402	0.231613	0.405596	6.27566	10.5761	8.83e-06	9.23e-05	1.68525	Up	Up		0.752965	4.0348
489	ENSMUSG00000027827	Kcnab1	potassium_voltage_gated_channel_shaker_related_subfamily_beta_member_1	2.93747	4.3071	0.000474265	0.00237501	2.56096	4.31875	2.73e-05	0.000250054	1.68638	Up	Up		0.753927	3.60197
490	ENSMUSG00000038253	Hoxa5	homeobox_A5	14.5629	17.2223	0.041204	0.106766	9.57951	16.1578	6.1e-05	0.00050466	1.6867	Up	Up		0.754206	3.297
491	ENSMUSG00000037151	Lrrc20	leucine_rich_repeat_containing_20	5.62646	7.72916	0.00417318	0.0158086	6.00729	10.1459	7.13e-05	0.000576696	1.68894	Up	Up		0.756116	3.23905
492	ENSMUSG00000027430	Dtd1	D_tyrosyl_tRNA_deacylase_1	2.51966	3.75529	0.0020138	0.00844571	2.82782	4.77769	0.000296904	0.00201238	1.68953	Up	Up		0.756624	2.69629
493	ENSMUSG00000048096	Lmod1	leiomodin_1_smooth_muscle_	14.2983	16.4545	0.0530656	0.130781	7.16646	12.1121	2.71e-05	0.000248502	1.69012	Up	Up		0.757122	3.60467
494	ENSMUSG00000031996	Aplp2	amyloid_beta_A4_precursor_like_protein_2	104.452	137.375	0.00334986	0.0131048	55.4041	93.741	6.81e-06	7.29e-05	1.69195	Up	Up		0.758687	4.13727
495	ENSMUSG00000029535	Triap1	TP53_regulated_inhibitor_of_apoptosis_1	21.2774	23.8263	0.0961702	0.211146	14.5214	24.5775	6.65e-05	0.000542249	1.69251	Up	Up		0.759163	3.2658
496	ENSMUSG00000005951	Shpk	sedoheptulokinase	0.587864	0.855066	0.0219222	0.0637246	0.498812	0.845998	0.0097493	0.0378575	1.69603	Up	Up		0.76216	1.42185
497	ENSMUSG00000042246	Tmc7	transmembrane_channel_like_gene_family_7	1.22815	1.12679	0.779059	0.9039	0.484257	0.821321	0.00482331	0.0212799	1.69604	Up	Up		0.762171	1.67203
498	ENSMUSG00000025610	Map3k7cl	Map3k7_C_terminal_like	2.23671	2.3444	0.372578	0.567885	3.40133	5.76882	0.000847088	0.00487738	1.69605	Up	Up		0.762178	2.31181
499	ENSMUSG00000062393	Dgkk	diacylglycerol_kinase_kappa	0.344416	0.314906	0.806183	0.925186	0.204568	0.346957	0.0116633	0.0438552	1.69605	Up	Up		0.762179	1.35798
500	ENSMUSG00000024778	Fas	Fas_TNF_receptor_superfamily_member_6_	4.07863	5.93525	0.00341751	0.0133005	4.77165	8.09297	0.00027145	0.00185972	1.69605	Up	Up		0.76218	2.73055
501	ENSMUSG00000030162	Olr1	oxidized_low_density_lipoprotein_lectin_like_receptor_1	4.03455	3.61514	0.837469	0.949423	2.1713	3.68264	0.000226297	0.00158339	1.69605	Up	Up		0.762181	2.80041
502	ENSMUSG00000024269	Tpgs2	tubulin_polyglutamylase_complex_subunit_2	3.76707	5.44544	0.000802411	0.00378075	2.47141	4.19966	5.27e-05	0.000446236	1.69929	Up	Up		0.764936	3.35044
503	ENSMUSG00000023991	Foxp4	forkhead_box_P4	7.11926	8.55024	0.0253845	0.071808	8.92069	15.1673	8.29e-06	8.72e-05	1.70024	Up	Up		0.765741	4.05948
504	ENSMUSG00000001333	Sync	syncoilin	2.52854	2.7727	0.194118	0.354993	2.42099	4.12355	0.000347796	0.00228985	1.70325	Up	Up		0.768291	2.64019
505	ENSMUSG00000021823	Vcl	vinculin	150.601	129.361	0.962079	1	48.3687	82.5722	4.87e-06	5.38e-05	1.70714	Up	Up		0.771582	4.26922
506	ENSMUSG00000022469	Rapgef3	Rap_guanine_nucleotide_exchange_factor_GEF_3	1.56749	1.75259	0.103168	0.223259	0.74126	1.2656	0.000153444	0.00112722	1.70736	Up	Up		0.77177	2.94799
507	ENSMUSG00000061689	Dlgap4	discs_large_homolog_associated_protein_4_Drosophila_	8.92478	8.00081	0.805002	0.924195	4.2258	7.22292	7.77e-06	8.23e-05	1.70924	Up	Up		0.773358	4.0846
508	ENSMUSG00000072946	Ptgr2	prostaglandin_reductase_2	2.51038	3.16186	0.0160487	0.049372	1.83982	3.14758	5.59e-05	0.000467916	1.71081	Up	Up		0.77468	3.32983
509	ENSMUSG00000030314	Atg7	autophagy_related_7	4.15089	6.10984	0.000346365	0.00180115	3.33989	5.7316	1.28e-05	0.000128414	1.7161	Up	Up		0.779135	3.89139
510	ENSMUSG00000036955	Kif1bp	KIF1_binding_protein	3.55888	4.49878	0.0116598	0.0375361	2.91203	4.9996	1.66e-05	0.000161371	1.71688	Up	Up		0.779787	3.79217
511	ENSMUSG00000066233	Tmem42	transmembrane_protein_42	2.85703	3.16562	0.310884	0.495128	2.34283	4.02727	0.00744149	0.0304781	1.71897	Up	Up		0.781548	1.51601
512	ENSMUSG00000026643	Nmt2	N_myristoyltransferase_2	8.34658	6.97464	0.81964	0.935484	2.61139	4.49235	2.74e-05	0.000250677	1.72029	Up	Up		0.782649	3.60089
513	ENSMUSG00000031539	Ap3m2	adaptor_related_protein_complex_3_mu_2_subunit	4.58414	6.83662	0.000636062	0.00309741	3.75622	6.46777	6.49e-05	0.000531593	1.72188	Up	Up		0.783986	3.27442
514	ENSMUSG00000037946	Fgd3	FYVE_RhoGEF_and_PH_domain_containing_3	19.4138	23.5369	0.0192172	0.0569577	7.69547	13.2522	7.56e-06	8.04e-05	1.72207	Up	Up		0.784146	4.09474
515	ENSMUSG00000097039	Pvt1	plasmacytoma_variant_translocation_1	0.663416	0.823533	0.0453456	0.114522	0.558802	0.962414	0.000424158	0.0027055	1.72228	Up	Up		0.784322	2.56775
516	ENSMUSG00000043279	Trim56	tripartite_motif_containing_56	5.82702	7.63447	0.00475951	0.0175221	1.47249	2.5361	4.92e-05	0.000420319	1.72233	Up	Up		0.784358	3.37642
517	ENSMUSG00000071424	Grid2	glutamate_receptor_ionotropic_delta_2	0.283712	0.354192	0.0601953	0.145446	0.174939	0.302763	0.00302528	0.0144376	1.73068	Up	Up		0.791338	1.84051
518	ENSMUSG00000020628	Trappc12	trafficking_protein_particle_complex_12	6.10679	8.54088	0.00173497	0.00741748	4.48043	7.7547	2.49e-05	0.00023076	1.73079	Up	Up		0.791432	3.63684
519	ENSMUSG00000026029	Casp8	caspase_8	10.0874	13.4657	0.00382551	0.0146471	4.90989	8.50849	2.74e-05	0.000250657	1.73293	Up	Up		0.793212	3.60092
520	ENSMUSG00000040687	Madd	MAP_kinase_activating_death_domain	0.813436	1.1343	0.00379038	0.0145297	0.388088	0.673009	0.000450975	0.00284597	1.73417	Up	Up		0.794243	2.54577
521	ENSMUSG00000008136	Fhl2	four_and_a_half_LIM_domains_2	68.2002	71.0308	0.196444	0.357544	45.2885	78.6485	3.57e-06	4.05e-05	1.73661	Up	Up		0.796274	4.39254
522	ENSMUSG00000037217	Syn1	synapsin_I	2.24334	1.79496	0.670504	0.816738	1.06052	1.84481	0.000699788	0.00415806	1.73954	Up	Up		0.798704	2.38111
523	ENSMUSG00000050395	Tnfsf15	tumor_necrosis_factor_ligand_superfamily_member_15	0.877873	1.04914	0.182966	0.340727	1.12578	1.95965	0.0015756	0.00829114	1.7407	Up	Up		0.799667	2.08139
524	ENSMUSG00000022015	Tnfsf11	tumor_necrosis_factor_ligand_superfamily_member_11	3.08606	2.63279	0.968003	1	2.21732	3.86099	0.00079822	0.00463668	1.74129	Up	Up		0.800158	2.33379
525	ENSMUSG00000046733	Gprc5a	G_protein_coupled_receptor_family_C_group_5_member_A	36.0767	34.2115	0.531541	0.697528	17.0739	29.7387	8.06e-06	8.51e-05	1.74177	Up	Up		0.800553	4.07007
526	ENSMUSG00000038963	Slco4a1	solute_carrier_organic_anion_transporter_family_member_4a1	10.9041	8.6041	0.535226	0.700739	3.62681	6.32982	1.24e-05	0.000125502	1.74529	Up	Up		0.803463	3.90135
527	ENSMUSG00000038023	Atp6v0a2	ATPase_H+_transporting_lysosomal_V0_subunit_A2	6.78206	8.35945	0.0155191	0.0479731	7.70107	13.445	3.55e-06	4.03e-05	1.74586	Up	Up		0.803937	4.39469
528	ENSMUSG00000026576	Atp1b1	ATPase_Na+_K+_transporting_beta_1_polypeptide	39.0716	48.2824	0.0132608	0.0420074	34.398	60.1928	2.59e-06	3.03e-05	1.7499	Up	Up		0.807268	4.51856
529	ENSMUSG00000029001	Fbxo44	F_box_protein_44	0.194157	0.2909	0.0930976	0.205852	0.34837	0.611228	0.012637	0.0469031	1.75453	Up	Up		0.811088	1.3288
530	ENSMUSG00000052151	Ppap2c	phosphatidic_acid_phosphatase_type_2C	11.1587	14.8624	0.00423482	0.0159957	21.9993	38.6642	3.19e-06	3.66e-05	1.75752	Up	Up		0.813543	4.43652
531	ENSMUSG00000030768	Disp1	dispatched_homolog_1_Drosophila_	10.9235	12.6036	0.0494808	0.123403	4.42566	7.77945	9.16e-06	9.55e-05	1.75781	Up	Up		0.813777	4.02
532	ENSMUSG00000034480	Diap2	diaphanous_homolog_2_Drosophila_	0.637619	0.698966	0.160153	0.306363	0.423111	0.744087	0.000145197	0.00107608	1.75861	Up	Up		0.814437	2.96816
533	ENSMUSG00000007655	Cav1	caveolin_1_caveolae_protein	8.26574	8.50346	0.237644	0.413868	6.95642	12.2507	3.32e-06	3.79e-05	1.76107	Up	Up		0.816452	4.42136
534	ENSMUSG00000091243	Vgll3	vestigial_like_3_Drosophila_	34.5349	47.8622	0.00112346	0.00509165	31.9185	56.2282	2.27e-06	2.68e-05	1.76162	Up	Up		0.8169	4.57187
535	ENSMUSG00000054469	Lclat1	lysocardiolipin_acyltransferase_1	7.58801	10.6574	0.00110115	0.00500358	5.91675	10.4305	5.63e-06	6.15e-05	1.76288	Up	Up		0.817937	4.21112
536	ENSMUSG00000030793	Pycard	PYD_and_CARD_domain_containing	0.535996	0.755819	0.0424524	0.109092	1.18603	2.09099	0.000590169	0.00360807	1.76302	Up	Up		0.818049	2.44272
537	ENSMUSG00000026189	Pecr	peroxisomal_trans_2_enoyl_CoA_reductase	2.44372	3.0403	0.0582819	0.141573	2.22399	3.92095	0.000590169	0.00360807	1.76302	Up	Up		0.818049	2.44272
538	ENSMUSG00000061758	Akr1b10	aldo_keto_reductase_family_1_member_B10_aldose_reductase_	4.30317	5.88626	0.00338608	0.013228	2.76014	4.86863	3.21e-05	0.000286489	1.7639	Up	Up		0.818773	3.54289
539	ENSMUSG00000001240	Ramp2	receptor_calcitonin_activity_modifying_protein_2	0.982619	1.39715	0.00835727	0.0285291	1.48261	2.62436	0.000109396	0.000842301	1.77009	Up	Up		0.823822	3.07453
540	ENSMUSG00000061666	Gdpd1	glycerophosphodiester_phosphodiesterase_domain_containing_1	5.43145	6.96339	0.0167598	0.0511107	4.49947	7.96736	5.68e-05	0.000474536	1.77073	Up	Up		0.824348	3.32373
541	ENSMUSG00000030623	Prss23os	protease_serine_23_opposite_strand	8.05853	8.25135	0.3216	0.50726	3.46899	6.14803	0.000317003	0.00212591	1.77228	Up	Up		0.825607	2.67246
542	ENSMUSG00000033114	Slc35d2	solute_carrier_family_35_member_D2	2.36677	2.63188	0.203603	0.368149	1.19083	2.11824	0.00377496	0.0174277	1.77879	Up	Up		0.830894	1.75876
543	ENSMUSG00000028194	Ddah1	dimethylarginine_dimethylaminohydrolase_1	39.3728	47.2321	0.0223957	0.0649072	22.8348	40.6318	1.45e-06	1.79e-05	1.77938	Up	Up		0.831372	4.74715
544	ENSMUSG00000024668	Sdhaf2	succinate_dehydrogenase_complex_assembly_factor_2	16.6946	21.6999	0.0058648	0.0209847	7.28101	12.9647	8.11e-06	8.55e-05	1.78061	Up	Up		0.832373	4.06803
545	ENSMUSG00000026200	Glb1l	galactosidase_beta_1_like	1.17084	1.53503	0.01262	0.0403161	0.652795	1.16367	0.000188763	0.0013448	1.78259	Up	Up		0.833976	2.87134
546	ENSMUSG00000021196	Pfkp	phosphofructokinase_platelet	5.95806	8.1056	0.00195825	0.00824272	2.15199	3.84796	5.76e-06	6.27e-05	1.78809	Up	Up		0.838422	4.20273
547	ENSMUSG00000037750	Fam222b	family_with_sequence_similarity_222_member_B	6.04407	6.50688	0.14753	0.287768	3.42921	6.13285	9.76e-06	0.000101465	1.78842	Up	Up		0.838682	3.99368
548	ENSMUSG00000030554	Synm	synemin_intermediate_filament_protein	0.883489	1.0022	0.107064	0.229865	0.21704	0.388562	0.00239031	0.0118594	1.79028	Up	Up		0.840182	1.92594
549	ENSMUSG00000031872	Bean1	brain_expressed_associated_with_Nedd4_1	0.959798	1.31158	0.033733	0.0901462	1.03473	1.85431	0.00123791	0.00676768	1.79207	Up	Up		0.841631	2.16956
550	ENSMUSG00000035372	1810055G02Rik	RIKEN_cDNA_1810055G02_gene	37.3277	50.295	0.00244693	0.0100076	40.9559	73.4849	1.46e-06	1.8e-05	1.79424	Up	Up		0.843376	4.74473
551	ENSMUSG00000024803	Ankrd1	ankyrin_repeat_domain_1_cardiac_muscle_	83.8669	82.3307	0.379891	0.570384	28.6894	51.581	1.99e-06	2.38e-05	1.79791	Up	Up		0.846322	4.62342
552	ENSMUSG00000073139	BC023829	cDNA_sequence_BC023829	7.23963	9.84885	0.00305604	0.0120977	5.82594	10.4777	7.04e-06	7.53e-05	1.79845	Up	Up		0.846756	4.12321
553	ENSMUSG00000030591	Psmd8	proteasome_prosome_macropain_26S_subunit_non_ATPase_8	112.373	127.127	0.0606706	0.146432	127.581	229.482	8.14e-07	1.06e-05	1.79871	Up	Up		0.846964	4.97469
554	ENSMUSG00000078485	Plekhn1	pleckstrin_homology_domain_containing_family_N_member_1	4.0087	4.97702	0.0382517	0.100389	0.9572	1.72489	0.00640699	0.0268936	1.80202	Up	Up		0.849615	1.57035
555	ENSMUSG00000048332	Lhfp	lipoma_HMGIC_fusion_partner	19.2852	28.6116	0.000185834	0.00103233	21.9053	39.5036	8.63e-07	1.11e-05	1.80338	Up	Up		0.850701	4.95468
556	ENSMUSG00000040420	Cdh18	cadherin_18	1.52357	2.05475	0.0095799	0.0318815	0.898437	1.62478	0.000239934	0.00166991	1.80846	Up	Up		0.854758	2.77731
557	ENSMUSG00000021186	Fbln5	fibulin_5	32.5051	41.9388	0.0053646	0.0194002	25.5508	46.3267	7.34e-07	9.66e-06	1.81312	Up	Up		0.858473	5.01502
558	ENSMUSG00000039347	Atp6v0e2	ATPase_H+_transporting_lysosomal_V0_subunit_E2	8.08433	9.86905	0.0266224	0.0745678	11.6547	21.1508	2.53e-06	2.96e-05	1.81478	Up	Up		0.859797	4.52871
559	ENSMUSG00000031155	Pim2	proviral_integration_site_2	0.844456	1.22165	0.0127369	0.0406037	0.901695	1.63685	0.000523555	0.0032472	1.81531	Up	Up		0.860215	2.48849
560	ENSMUSG00000057766	Ankrd29	ankyrin_repeat_domain_29	0.473287	0.68841	0.0219222	0.0637246	0.312339	0.567598	0.00918629	0.0360209	1.81725	Up	Up		0.861756	1.44345
561	ENSMUSG00000052102	Gnpda1	glucosamine_6_phosphate_deaminase_1	14.2839	17.9764	0.0114962	0.0370702	6.97099	12.7133	3.95e-06	4.44e-05	1.82374	Up	Up		0.866904	4.35262
562	ENSMUSG00000046223	Plaur	plasminogen_activator_urokinase_receptor	33.5112	33.0584	0.36042	0.553847	22.6924	41.4648	6.16e-07	8.21e-06	1.82726	Up	Up		0.869678	5.08566
563	ENSMUSG00000025241	Fyco1	FYVE_and_coiled_coil_domain_containing_1	2.85539	4.18835	0.000449559	0.00225931	1.55643	2.84462	5.03e-06	5.54e-05	1.82765	Up	Up		0.869992	4.25649
564	ENSMUSG00000020000	Moxd1	monooxygenase_DBH_like_1	12.0369	17.3061	0.000655959	0.00317921	7.84782	14.3612	2.54e-06	2.98e-05	1.82996	Up	Up		0.871808	4.52578
565	ENSMUSG00000054693	Adam10	a_disintegrin_and_metallopeptidase_domain_10	22.9519	31.5998	0.00126757	0.00561951	13.6324	25.0002	6.48e-07	8.61e-06	1.83388	Up	Up		0.874899	5.065
566	ENSMUSG00000044442	N6amt1	N_6_adenine_specific_DNA_methyltransferase_1_putative_	1.44427	1.52097	0.258242	0.429876	1.61784	2.96729	1.75e-05	0.000168737	1.83411	Up	Up		0.87508	3.77279
567	ENSMUSG00000031925	Maml2	mastermind_like_2_Drosophila_	1.57969	2.1927	0.00230926	0.00955814	0.564336	1.03621	6.38e-05	0.000525769	1.83616	Up	Up		0.876693	3.27921
568	ENSMUSG00000025340	Rabgef1	RAB_guanine_nucleotide_exchange_factor_GEF_1	2.89234	3.3678	0.0566002	0.138069	1.83124	3.36357	8.2e-06	8.63e-05	1.83677	Up	Up		0.877169	4.06399
569	ENSMUSG00000022240	Ctnnd2	catenin_cadherin_associated_protein_delta_2	3.37241	3.11723	0.692945	0.834487	1.33016	2.44561	5.33e-05	0.000450063	1.83858	Up	Up		0.87859	3.34673
570	ENSMUSG00000025940	Tmem70	transmembrane_protein_70	5.63625	6.58776	0.0538763	0.132429	11.8737	21.8891	9.14e-07	1.17e-05	1.84349	Up	Up		0.882441	4.93181
571	ENSMUSG00000022708	Zbtb20	zinc_finger_and_BTB_domain_containing_20	0.487251	0.604455	0.0232445	0.0669616	0.224415	0.414116	3.94e-05	0.00034558	1.84532	Up	Up		0.883869	3.46145
572	ENSMUSG00000059439	Bcas3	breast_carcinoma_amplified_sequence_3	2.60545	3.72558	0.00114162	0.00516442	1.41933	2.62081	1.15e-05	0.000116688	1.84651	Up	Up		0.884803	3.93297
573	ENSMUSG00000005124	Wisp1	WNT1_inducible_signaling_pathway_protein_1	31.4186	35.884	0.0522781	0.129067	20.3506	37.6705	3.53e-07	4.97e-06	1.85107	Up	Up		0.88836	5.30364
574	ENSMUSG00000027293	Ehd4	EH_domain_containing_4	21.4778	30.5379	0.000620246	0.00302866	12.7598	23.6225	6.71e-07	8.87e-06	1.85132	Up	Up		0.888552	5.05208
575	ENSMUSG00000063952	Brpf3	bromodomain_and_PHD_finger_containing_3	2.53519	3.22241	0.010777	0.0350856	0.805259	1.49145	1.65e-05	0.000160446	1.85214	Up	Up		0.889195	3.79467
576	ENSMUSG00000024190	Dusp1	dual_specificity_phosphatase_1	27.1078	32.3475	0.0256006	0.0723047	19.0912	35.3997	4.03e-07	5.62e-06	1.85424	Up	Up		0.890831	5.25026
577	ENSMUSG00000000149	Gna12	guanine_nucleotide_binding_protein_alpha_12	25.7569	35.4348	0.00133865	0.00589721	14.3625	26.6488	5.25e-07	7.11e-06	1.85544	Up	Up		0.891764	5.14813
578	ENSMUSG00000042423	Fbrs	fibrosin	5.91788	8.33933	0.000864131	0.00404192	3.68201	6.83348	8.62e-07	1.11e-05	1.85591	Up	Up		0.892127	4.95468
579	ENSMUSG00000026888	Grb14	growth_factor_receptor_bound_protein_14	3.96641	5.91877	0.000298027	0.00157739	3.08288	5.72951	1.66e-06	2.02e-05	1.85849	Up	Up		0.894133	4.69465
580	ENSMUSG00000027312	Atrn	attractin	8.61059	12.3071	0.000506973	0.00252329	3.98331	7.41676	4.92e-07	6.71e-06	1.86196	Up	Up		0.89682	5.17328
581	ENSMUSG00000037624	Kcnk2	potassium_channel_subfamily_K_member_2	0.340657	0.338696	0.58332	0.746612	0.252915	0.471862	0.00277493	0.0133843	1.86569	Up	Up		0.899709	1.87341
582	ENSMUSG00000021366	Hivep1	human_immunodeficiency_virus_type_I_enhancer_binding_protein_1	5.43706	6.19462	0.0639386	0.153133	1.09509	2.04947	1.58e-05	0.000154751	1.87151	Up	Up		0.904202	3.81037
583	ENSMUSG00000044641	Pard6b	par_6_family_cell_polarity_regulator_beta	3.87689	4.40585	0.101001	0.219834	2.78114	5.21176	1.61e-05	0.000157558	1.87397	Up	Up		0.906097	3.80256
584	ENSMUSG00000024909	Efemp2	epidermal_growth_factor_containing_fibulin_like_extracellular_matrix_protein_2	29.6007	28.231	0.498375	0.668949	30.9345	58.0441	2.14e-07	3.17e-06	1.87636	Up	Up		0.907934	5.49894
585	ENSMUSG00000055044	Pdlim1	PDZ_and_LIM_domain_1_elfin_	20.2445	25.8396	0.00701471	0.0244741	16.2851	30.5583	2.52e-07	3.68e-06	1.87646	Up	Up		0.90801	5.43415
586	ENSMUSG00000021619	Atg10	autophagy_related_10	2.46251	3.62664	0.00895351	0.030124	2.50617	4.70358	0.000328173	0.00218489	1.8768	Up	Up		0.908276	2.66057
587	ENSMUSG00000016552	Foxred2	FAD_dependent_oxidoreductase_domain_containing_2	0.426273	0.585868	0.0164035	0.0502662	0.313827	0.590908	0.000305579	0.00205981	1.88291	Up	Up		0.912963	2.68617
588	ENSMUSG00000059401	Mamld1	mastermind_like_domain_containing_1	2.67587	3.62575	0.00552815	0.0199402	1.00799	1.89846	9.19e-05	0.000720565	1.88341	Up	Up		0.913347	3.14233
589	ENSMUSG00000024304	Cdh2	cadherin_2	24.5299	36.6197	0.000144158	0.000821516	9.93264	18.7311	2.23e-07	3.3e-06	1.88581	Up	Up		0.915185	5.48149
590	ENSMUSG00000053877	Srcap	Snf2_related_CREBBP_activator_protein	3.09389	2.74825	0.859185	0.966947	1.3017	2.45639	8.18e-07	1.06e-05	1.88706	Up	Up		0.916139	4.97469
591	ENSMUSG00000048142	Nat8l	N_acetyltransferase_8_like	1.42137	1.97847	0.00575111	0.020623	2.0026	3.77948	4.48e-06	4.99e-05	1.88729	Up	Up		0.916312	4.3019
592	ENSMUSG00000050359	Sprr1a	small_proline_rich_protein_1A	7.78804	6.72726	1	1	7.62758	14.3974	6.08e-05	0.00050398	1.88755	Up	Up		0.916511	3.29759
593	ENSMUSG00000021798	Ldb3	LIM_domain_binding_3	1.05099	1.547	0.00340155	0.0132515	0.688823	1.30519	0.000215869	0.00151851	1.89481	Up	Up		0.922056	2.81858
594	ENSMUSG00000056091	St3gal5	ST3_beta_galactoside_alpha_2_3_sialyltransferase_5	11.6603	15.5878	0.00365023	0.0140611	9.02557	17.1129	7.1e-07	9.37e-06	1.89605	Up	Up		0.922993	5.02826
595	ENSMUSG00000006445	Epha2	Eph_receptor_A2	44.5507	55.5897	0.0104958	0.0342955	16.8165	31.9063	1.81e-07	2.73e-06	1.89732	Up	Up		0.92396	5.56384
596	ENSMUSG00000019726	Lyst	lysosomal_trafficking_regulator	1.79116	2.57629	0.00110538	0.00501782	0.453547	0.864206	8.14e-05	0.000649882	1.90544	Up	Up		0.930123	3.18717
597	ENSMUSG00000054889	Dsp	desmoplakin	3.95022	4.91415	0.0149727	0.0465213	0.548366	1.04501	5.91e-05	0.00049058	1.90568	Up	Up		0.930307	3.30929
598	ENSMUSG00000098292	Gm27194	predicted_gene_27194	2.15315	2.33925	0.226159	0.399038	1.35093	2.57767	0.000251338	0.00174204	1.90807	Up	Up		0.932116	2.75894
599	ENSMUSG00000074657	Kif5a	kinesin_family_member_5A	1.76382	2.20143	0.0303833	0.0833871	0.209522	0.399794	0.0113003	0.0426746	1.90812	Up	Up		0.932153	1.36983
600	ENSMUSG00000033855	Ston1	stonin_1	5.87351	6.63057	0.0703945	0.164713	3.09229	5.90297	4.68e-07	6.4e-06	1.90893	Up	Up		0.932764	5.19382
601	ENSMUSG00000022906	Parp9	poly_ADP_ribose_polymerase_family_member_9	1.34228	1.56534	0.0938571	0.20721	0.996569	1.90833	4.26e-05	0.000370578	1.9149	Up	Up		0.937267	3.43112
602	ENSMUSG00000079017	Ifi27l2a	interferon_alpha_inducible_protein_27_like_2A	1.25004	0.892292	0.832022	0.944724	3.28384	6.29611	0.00957164	0.0373885	1.9173	Up	Up		0.939077	1.42726
603	ENSMUSG00000022500	Litaf	LPS_induced_TN_factor	39.5816	58.596	0.000201679	0.0011106	50.0762	96.1019	9.16e-08	1.47e-06	1.91911	Up	Up		0.94044	5.83268
604	ENSMUSG00000027763	Mbnl1	muscleblind_like_1_Drosophila_	2.1223	2.23233	0.178447	0.334248	2.85475	5.48316	9.74e-08	1.54e-06	1.92072	Up	Up		0.941644	5.81248
605	ENSMUSG00000004558	Ndrg2	N_myc_downstream_regulated_gene_2	7.03799	10.031	0.0018186	0.0077262	6.89557	13.2547	2.09e-06	2.49e-05	1.9222	Up	Up		0.942759	4.6038
606	ENSMUSG00000062991	Nrg1	neuregulin_1	4.1915	4.44448	0.264876	0.438738	2.57759	4.95819	6.97e-05	0.000565134	1.92358	Up	Up		0.943791	3.24785
607	ENSMUSG00000067219	Nipal1	NIPA_like_domain_containing_1	7.42736	10.3405	0.00152633	0.00662567	4.9421	9.53547	5.84e-07	7.82e-06	1.92944	Up	Up		0.948181	5.10679
608	ENSMUSG00000007908	Hmgcll1	3_hydroxymethyl_3_methylglutaryl_Coenzyme_A_lyase_like_1	0.552954	0.822664	0.00747458	0.025892	0.544407	1.05201	0.000177751	0.00127922	1.9324	Up	Up		0.950392	2.89305
609	ENSMUSG00000034765	Dusp5	dual_specificity_phosphatase_5	54.8159	54.0826	0.362053	0.555599	34.7769	67.3257	9.15e-08	1.46e-06	1.93593	Up	Up		0.953028	5.83565
610	ENSMUSG00000020019	Ntn4	netrin_4	2.53761	3.24885	0.0201073	0.0592199	1.6886	3.275	1.69e-05	0.000163705	1.93947	Up	Up		0.955662	3.78594
611	ENSMUSG00000030701	Plekhb1	pleckstrin_homology_domain_containing_family_B_evectins_member_1	0.336055	0.475696	0.0305139	0.0836871	0.372142	0.72441	0.00061266	0.00372292	1.94659	Up	Up		0.960952	2.42912
612	ENSMUSG00000003545	Fosb	FBJ_osteosarcoma_oncogene_B	2.84845	2.02373	0.276998	0.454996	1.2865	2.54068	5.82e-05	0.000484441	1.97487	Up	Up		0.981761	3.31476
613	ENSMUSG00000034275	Igsf9b	immunoglobulin_superfamily_member_9B	1.29455	0.967484	0.487953	0.668949	0.50314	0.995586	0.000804098	0.00466783	1.97875	Up	Up		0.984587	2.33089
614	ENSMUSG00000028278	Rragd	Ras_related_GTP_binding_D	4.88148	3.8371	0.546738	0.711714	2.64075	5.24377	5.66e-07	7.6e-06	1.98571	Up	Up		0.989657	5.11919
615	ENSMUSG00000026564	Dusp27	dual_specificity_phosphatase_27_putative_	0.680989	0.721225	0.328597	0.516223	0.28138	0.559253	0.00151521	0.00802616	1.98754	Up	Up		0.990984	2.09549
616	ENSMUSG00000032839	Trpc1	transient_receptor_potential_cation_channel_subfamily_C_member_1	0.760925	0.973027	0.0315555	0.0860385	0.353943	0.704205	0.000178409	0.00128346	1.9896	Up	Up		0.992476	2.89162
617	ENSMUSG00000019087	Atp6ap1	ATPase_H+_transporting_lysosomal_accessory_protein_1	39.5872	51.0464	0.00529021	0.0191488	32.0687	63.8283	2.06e-08	3.71e-07	1.99036	Up	Up		0.993029	6.43063
618	ENSMUSG00000038602	Slc35f1	solute_carrier_family_35_member_F1	0.901004	1.31685	0.00743833	0.0257916	0.615429	1.22535	0.000322925	0.00215463	1.99105	Up	Up		0.993526	2.66663
619	ENSMUSG00000047759	Hs3st3a1	heparan_sulfate_glucosamine_3_O_sulfotransferase_3A1	0.791148	0.983233	0.114853	0.243393	0.620948	1.23818	0.000902423	0.00513853	1.99402	Up	Up		0.995677	2.28916
620	ENSMUSG00000023952	Gtpbp2	GTP_binding_protein_2	2.25386	3.17855	0.00130425	0.00575932	1.26138	2.53189	3.84e-07	5.38e-06	2.00723	Up	Up		1.00521	5.26922
621	ENSMUSG00000032846	Zswim6	zinc_finger_SWIM_type_containing_6	7.27021	10.2787	0.00101538	0.00465671	3.3077	6.64781	2.95e-07	4.24e-06	2.0098	Up	Up		1.00705	5.37263
622	ENSMUSG00000040820	Hlcs	holocarboxylase_synthetase_biotin_	1.21805	1.7578	0.00284773	0.0113741	0.730261	1.46899	1.8e-05	0.000172953	2.0116	Up	Up		1.00834	3.76207
623	ENSMUSG00000026308	Klhl30	kelch_like_30	5.96658	6.31911	0.208201	0.375131	4.00186	8.07591	7.94e-07	1.04e-05	2.01804	Up	Up		1.01295	4.98297
624	ENSMUSG00000020650	Bcap29	B_cell_receptor_associated_protein_29	7.6641	11.2703	0.00086164	0.00403174	6.46751	13.0524	6.04e-07	8.08e-06	2.01815	Up	Up		1.01304	5.09259
625	ENSMUSG00000039601	Rcan2	regulator_of_calcineurin_2	6.22526	5.26134	0.890983	0.993047	4.07458	8.22584	2.72e-07	3.95e-06	2.01882	Up	Up		1.01351	5.4034
626	ENSMUSG00000103081	Pcdhgb8	protocadherin_gamma_subfamily_B_8	1.99684	1.68961	0.923778	1	1.74754	3.53484	3.88e-06	4.37e-05	2.02275	Up	Up		1.01632	4.35952
627	ENSMUSG00000029330	Cds1	CDP_diacylglycerol_synthase_1	1.89748	2.59999	0.00988539	0.0326614	1.66417	3.36748	7.46e-06	7.94e-05	2.02351	Up	Up		1.01686	4.10018
628	ENSMUSG00000064115	Cadm2	cell_adhesion_molecule_2	0.140944	0.20151	0.0557944	0.136562	0.15088	0.305432	0.00130776	0.00706291	2.02434	Up	Up		1.01745	2.15102
629	ENSMUSG00000009378	Slc16a12	solute_carrier_family_16_monocarboxylic_acid_transporters_member_12	0.219786	0.267695	0.393728	0.585739	0.326361	0.664245	0.00795583	0.0321553	2.03531	Up	Up		1.02525	1.49275
630	ENSMUSG00000042331	Specc1	sperm_antigen_with_calponin_homology_and_coiled_coil_domains_1	9.08276	7.27687	0.594624	0.755798	2.52447	5.17365	1.31e-08	2.42e-07	2.0494	Up	Up		1.0352	6.61618
631	ENSMUSG00000062127	Cttnbp2nl	CTTNBP2_N_terminal_like	12.1727	15.9001	0.00419156	0.015866	4.41044	9.06291	1.47e-08	2.69e-07	2.05488	Up	Up		1.03905	6.57025
632	ENSMUSG00000022151	Ttc33	tetratricopeptide_repeat_domain_33	5.60807	7.30706	0.0124	0.0396973	4.84811	9.96398	6.4e-07	8.52e-06	2.05523	Up	Up		1.0393	5.06956
633	ENSMUSG00000026321	Tnfrsf11a	tumor_necrosis_factor_receptor_superfamily_member_11a_NFKB_activator	1.12328	1.43489	0.0325285	0.0884211	0.485601	1.00266	0.000156131	0.00114491	2.06479	Up	Up		1.04599	2.94123
634	ENSMUSG00000034066	Farp2	FERM_RhoGEF_and_pleckstrin_domain_protein_2	1.93526	2.37466	0.0399905	0.104015	0.926217	1.91329	1.54e-05	0.000151604	2.06571	Up	Up		1.04664	3.81929
635	ENSMUSG00000039556	Ppp1r3f	protein_phosphatase_1_regulatory_inhibitor_subunit_3F	0.548357	0.658581	0.0975311	0.21356	0.475583	0.983821	3.3e-05	0.000294467	2.06866	Up	Up		1.0487	3.53096
636	ENSMUSG00000021662	Arhgef28	Rho_guanine_nucleotide_exchange_factor_GEF_28	10.5198	15.5686	0.000247569	0.00133456	4.85838	10.0583	2.98e-08	5.21e-07	2.0703	Up	Up		1.04984	6.28316
637	ENSMUSG00000004371	Il11	interleukin_11	5.39461	4.63668	1	1	3.23043	6.72624	1.57e-06	1.92e-05	2.08215	Up	Up		1.05807	4.7167
638	ENSMUSG00000029484	Anxa3	annexin_A3	77.7322	99.8249	0.00564069	0.0202902	31.2788	65.2958	3.43e-09	7.07e-08	2.08754	Up	Up		1.0618	7.15058
639	ENSMUSG00000078716	Tmem8b	transmembrane_protein_8B	0.622701	0.637029	0.383996	0.573698	0.468739	0.991046	1.08e-05	0.000110305	2.11428	Up	Up		1.08017	3.9574
640	ENSMUSG00000041607	Mbp	myelin_basic_protein	0.680224	0.724877	0.228646	0.401476	0.451651	0.96102	1.37e-06	1.7e-05	2.12779	Up	Up		1.08936	4.76955
641	ENSMUSG00000031399	Fam3a	family_with_sequence_similarity_3_member_A	2.88635	3.8575	0.00652139	0.0230274	3.56384	7.60496	2.64e-08	4.64e-07	2.13393	Up	Up		1.09351	6.33348
642	ENSMUSG00000039070	Cpa4	carboxypeptidase_A4	0.617638	0.678731	0.487396	0.668949	0.362024	0.777747	0.00843262	0.0337635	2.14833	Up	Up		1.10322	1.47155
643	ENSMUSG00000031555	Adam9	a_disintegrin_and_metallopeptidase_domain_9_meltrin_gamma_	54.6256	72.4526	0.00280469	0.0112273	13.2164	28.4219	1.66e-09	3.61e-08	2.15049	Up	Up		1.10467	7.44249
644	ENSMUSG00000063873	Slc24a3	solute_carrier_family_24_sodium_potassium_calcium_exchanger_member_3	1.31258	1.31887	0.433554	0.630311	1.08003	2.33713	2.33e-06	2.75e-05	2.16394	Up	Up		1.11366	4.56067
645	ENSMUSG00000034312	Iqsec1	IQ_motif_and_Sec7_domain_1	4.17769	6.1273	0.000306578	0.00161785	1.99044	4.32997	3.76e-09	7.72e-08	2.17538	Up	Up		1.12127	7.11238
646	ENSMUSG00000022123	Scel	sciellin	0.904079	1.26857	0.0360651	0.0953392	0.411399	0.899735	0.00257631	0.0125289	2.18701	Up	Up		1.12896	1.90209
647	ENSMUSG00000024395	Lims2	LIM_and_senescent_cell_antigen_like_domains_2	9.73188	14.0724	0.00122129	0.00547093	5.83516	12.7861	1.18e-07	1.83e-06	2.19121	Up	Up		1.13173	5.73755
648	ENSMUSG00000048200	Cracr2b	calcium_release_activated_channel_regulator_2B	0.885032	1.13352	0.0537516	0.132158	0.629703	1.38146	4.28e-05	0.000371306	2.19383	Up	Up		1.13345	3.43027
649	ENSMUSG00000019850	Tnfaip3	tumor_necrosis_factor_alpha_induced_protein_3	1.85309	1.87572	0.309867	0.493749	0.378881	0.831373	2.62e-06	3.06e-05	2.19429	Up	Up		1.13375	4.51428
650	ENSMUSG00000031937	Vstm5	V_set_and_transmembrane_domain_containing_5	2.62407	3.38492	0.036726	0.0969556	1.51156	3.33281	4.37e-05	0.000378285	2.20488	Up	Up		1.1407	3.42218
651	ENSMUSG00000026255	Efhd1	EF_hand_domain_containing_1	0.847192	1.15706	0.0472654	0.118602	0.649298	1.44536	0.000269375	0.00184806	2.22604	Up	Up		1.15448	2.73328
652	ENSMUSG00000071253	Slc25a16	solute_carrier_family_25_mitochondrial_carrier_Graves_disease_autoantigen_member_16	2.86232	3.57483	0.0218902	0.0637058	1.30418	2.90321	3.41e-07	4.82e-06	2.22608	Up	Up		1.1545	5.31695
653	ENSMUSG00000046822	Slc39a3	solute_carrier_family_39_zinc_transporter_member_3	2.57366	3.58883	0.00171101	0.00732461	3.45596	7.742	8.27e-10	1.9e-08	2.24019	Up	Up		1.16362	7.72125
654	ENSMUSG00000022358	Fbxo32	F_box_protein_32	1.6303	2.13676	0.0128954	0.0410156	1.00073	2.24691	2.75e-07	3.97e-06	2.24526	Up	Up		1.16688	5.40121
655	ENSMUSG00000024883	Rin1	Ras_and_Rab_interactor_1	21.5558	29.6655	0.00140235	0.00613999	11.6033	26.1369	4.48e-10	1.08e-08	2.25254	Up	Up		1.17155	7.96658
656	ENSMUSG00000016940	Kctd2	potassium_channel_tetramerisation_domain_containing_2	4.06053	4.60234	0.0843098	0.189954	2.2395	5.08391	1.16e-08	2.17e-07	2.27011	Up	Up		1.18276	6.66354
657	ENSMUSG00000030747	Dgat2	diacylglycerol_O_acyltransferase_2	3.50059	3.99169	0.123749	0.258007	3.23038	7.37164	1.73e-07	2.61e-06	2.28197	Up	Up		1.19028	5.58336
658	ENSMUSG00000032420	Nt5e	5_nucleotidase_ecto	1.00987	1.42202	0.00447322	0.0166905	0.648642	1.48459	3.27e-07	4.65e-06	2.28876	Up	Up		1.19457	5.33255
659	ENSMUSG00000060988	Galnt13	UDP_N_acetyl_alpha_D_galactosamine_polypeptide_N_acetylgalactosaminyltransferase_13	0.124747	0.138909	0.44289	0.640136	0.155598	0.358146	0.00123242	0.00674567	2.30174	Up	Up		1.20272	2.17097
660	ENSMUSG00000038167	Plekhg6	pleckstrin_homology_domain_containing_family_G_with_RhoGef_domain_member_6	0.499306	0.422631	1	1	0.280539	0.645726	0.00512099	0.0223098	2.30174	Up	Up		1.20272	1.6515
661	ENSMUSG00000047821	Trim16	tripartite_motif_containing_16	4.56618	6.03161	0.004914	0.0179959	2.37771	5.50762	1.39e-09	3.07e-08	2.31635	Up	Up		1.21185	7.51286
662	ENSMUSG00000087484	2900089D17Rik	RIKEN_cDNA_2900089D17_gene	1.12181	0.909081	0.830771	0.944069	0.273818	0.638583	0.00834208	0.033503	2.33214	Up	Up		1.22165	1.47492
663	ENSMUSG00000041954	Tnfrsf18	tumor_necrosis_factor_receptor_superfamily_member_18	0.323523	0.428881	0.17783	0.333365	0.223031	0.523781	0.00557603	0.0239352	2.34847	Up	Up		1.23172	1.62096
664	ENSMUSG00000031534	Smim19	small_integral_membrane_protein_19	10.3816	11.0858	0.198397	0.360436	8.34254	19.6477	4.04e-09	8.19e-08	2.35512	Up	Up		1.2358	7.08672
665	ENSMUSG00000054702	Ap1s3	adaptor_related_protein_complex_AP_1_sigma_3	0.570599	0.549211	0.716732	0.854996	0.342515	0.810235	0.00139798	0.00748055	2.36555	Up	Up		1.24218	2.12607
666	ENSMUSG00000021208	Ifi27l2b	interferon_alpha_inducible_protein_27_like_2B	0.93682	1.03942	0.590815	0.754334	0.604831	1.43609	0.0100683	0.0389155	2.37436	Up	Up		1.24754	1.40988
667	ENSMUSG00000038843	Gcnt1	glucosaminyl_N_acetyl_transferase_1_core_2	2.51701	3.14537	0.0166354	0.0507864	1.12322	2.67374	3.87e-09	7.9e-08	2.38042	Up	Up		1.25122	7.10237
668	ENSMUSG00000049550	Clip1	CAP_GLY_domain_containing_linker_protein_1	4.64141	6.29057	0.00199455	0.00838651	0.836694	1.99681	7.03e-10	1.64e-08	2.38655	Up	Up		1.25493	7.78516
669	ENSMUSG00000034780	B3galt1	UDP_Gal_betaGlcNAc_beta_1_3_galactosyltransferase_polypeptide_1	0.157504	0.188401	0.281076	0.460017	0.197328	0.471034	0.000162185	0.0011834	2.38706	Up	Up		1.25523	2.92687
670	ENSMUSG00000005045	Chd5	chromodomain_helicase_DNA_binding_protein_5	0.329991	0.297713	0.868103	0.973743	0.0544449	0.130118	0.00916578	0.0359711	2.3899	Up	Up		1.25695	1.44405
671	ENSMUSG00000087153	Gm6483	predicted_gene_6483	0.533457	0.467683	0.941706	1	0.350007	0.839682	2.73e-07	3.95e-06	2.39904	Up	Up		1.26246	5.4034
672	ENSMUSG00000039717	Ralyl	RALY_RNA_binding_protein_like	0.298688	0.409456	0.19969	0.362275	0.262073	0.632576	0.00408027	0.0185854	2.41374	Up	Up		1.27127	1.73083
673	ENSMUSG00000030861	Acadsb	acyl_Coenzyme_A_dehydrogenase_short_branched_chain	5.09367	6.89632	0.00270269	0.0108701	2.94546	7.13371	1.07e-10	2.86e-09	2.42194	Up	Up		1.27616	8.54363
674	ENSMUSG00000028838	Extl1	exostoses_multiple_like_1	0.312376	0.397406	0.195329	0.356091	0.224442	0.545627	0.00191784	0.00979519	2.43104	Up	Up		1.28158	2.00899
675	ENSMUSG00000026456	Cyb5r1	cytochrome_b5_reductase_1	11.9154	10.4004	0.952829	1	7.45949	18.1829	1.27e-11	4.01e-10	2.43756	Up	Up		1.28544	9.39686
676	ENSMUSG00000035735	Dagla	diacylglycerol_lipase_alpha	2.38786	3.41481	0.00115479	0.00522038	0.971424	2.37136	4.08e-09	8.26e-08	2.44112	Up	Up		1.28754	7.08302
677	ENSMUSG00000042485	Mustn1	musculoskeletal_embryonic_nuclear_protein_1	7.07307	10.3981	0.00222256	0.00924222	7.18904	17.6704	5.3e-09	1.05e-07	2.45796	Up	Up		1.29746	6.97881
678	ENSMUSG00000050270	Tmem220	transmembrane_protein_220	0.662767	0.768775	0.354698	0.547439	0.309301	0.763031	0.00660661	0.027593	2.46696	Up	Up		1.30273	1.5592
679	ENSMUSG00000053411	Cbx7	chromobox_7	0.154208	0.171571	0.356228	0.548635	0.079445	0.198146	0.000704966	0.00417669	2.49413	Up	Up		1.31854	2.37917
680	ENSMUSG00000032966	Fkbp1a	FK506_binding_protein_1a	44.0561	41.589	0.540054	0.705976	28.944	72.3953	9.61e-13	3.55e-11	2.50122	Up	Up		1.32263	10.4498
681	ENSMUSG00000008496	Pou2f2	POU_domain_class_2_transcription_factor_2	0.0976115	0.132913	0.210671	0.378522	0.0819197	0.208421	0.00216503	0.0108688	2.54421	Up	Up		1.34722	1.96382
682	ENSMUSG00000053835	H2-T24	histocompatibility_2_T_region_locus_24	0.562718	0.503525	1	1	0.21485	0.546627	0.00778622	0.0316086	2.54422	Up	Up		1.34723	1.50019
683	ENSMUSG00000086644	Gm13470	predicted_gene_13470	2.85508	2.82113	0.704975	0.845031	1.41311	3.59527	0.00778622	0.0316086	2.54422	Up	Up		1.34723	1.50019
684	ENSMUSG00000024486	Hbegf	heparin_binding_EGF_like_growth_factor	75.136	102.866	0.00140712	0.00615673	46.494	119.608	3.65e-13	1.46e-11	2.57254	Up	Up		1.36319	10.8356
685	ENSMUSG00000050565	Tor1aip2	torsin_A_interacting_protein_2	4.49871	4.71778	0.191929	0.351972	3.3624	8.6848	1.18e-12	4.27e-11	2.58292	Up	Up		1.369	10.3696
686	ENSMUSG00000026156	B3gat2	beta_1_3_glucuronyltransferase_2_glucuronosyltransferase_S_	1.26838	1.61664	0.0215455	0.0628236	0.416882	1.08584	1.48e-07	2.26e-06	2.60465	Up	Up		1.38109	5.64589
687	ENSMUSG00000075289	Carns1	carnosine_synthase_1	0.426338	0.520555	0.211335	0.379466	0.34986	0.918312	0.000147133	0.00108693	2.62479	Up	Up		1.3922	2.9638
688	ENSMUSG00000029344	Tpst2	protein_tyrosine_sulfotransferase_2	8.94894	10.3602	0.0502464	0.124995	12.8496	33.9705	1.65e-13	7.08e-12	2.6437	Up	Up		1.40256	11.15
689	ENSMUSG00000010311	Optc	opticin	0.287542	0.235438	1	1	0.100463	0.26624	0.00841274	0.0337059	2.65015	Up	Up		1.40607	1.47229
690	ENSMUSG00000031847	1700030J22Rik	RIKEN_cDNA_1700030J22_gene	0.494487	0.521431	0.510322	0.677127	0.177999	0.471723	0.00841274	0.0337059	2.65015	Up	Up		1.40607	1.47229
691	ENSMUSG00000030219	Erp27	endoplasmic_reticulum_protein_27	0.143194	0.181198	0.430494	0.626652	0.15463	0.409792	0.00841274	0.0337059	2.65015	Up	Up		1.40607	1.47229
692	ENSMUSG00000100210	Hist1h3f	histone_cluster_1_H3f	1.04995	1.40058	0.268101	0.442771	1.24725	3.3054	0.000400542	0.00257477	2.65015	Up	Up		1.40607	2.58926
693	ENSMUSG00000097616	1110019D14Rik	RIKEN_cDNA_1110019D14_gene	1.48974	1.18082	0.806821	0.925647	0.516173	1.37569	0.000793692	0.00461908	2.66518	Up	Up		1.41423	2.33544
694	ENSMUSG00000096856	Gm10778	predicted_gene_10778	0.103122	0.0768924	0.840383	0.951189	0.0765633	0.204059	0.0131976	0.0487356	2.66524	Up	Up		1.41426	1.31215
695	ENSMUSG00000028656	Cap1	CAP_adenylate_cyclase_associated_protein_1_yeast_	146.287	208.399	0.000470708	0.00235835	57.4985	154.92	2.18e-14	1.04e-12	2.69433	Up	Up		1.42993	11.983
696	ENSMUSG00000030109	Slc6a12	solute_carrier_family_6_neurotransmitter_transporter_betaine_GABA_member_12	0.879061	1.28923	0.0101401	0.0333721	0.33008	0.890635	6.47e-05	0.00053073	2.69824	Up	Up		1.43202	3.27513
697	ENSMUSG00000101581	C430002N11Rik	RIKEN_cDNA_C430002N11_gene	0.570411	0.584715	0.574349	0.737584	0.354563	0.968851	0.000116767	0.000888279	2.73252	Up	Up		1.45023	3.05145
698	ENSMUSG00000038633	Degs1	degenerative_spermatocyte_homolog_1_Drosophila_	40.2527	55.8992	0.00100793	0.00462796	35.9671	100.863	3.81e-15	1.97e-13	2.80431	Up	Up		1.48765	12.7055
699	ENSMUSG00000074829	2010315B03Rik	RIKEN_cDNA_2010315B03_gene	0.619396	0.788313	0.0874497	0.195858	0.217165	0.617464	8.63e-05	0.000681878	2.84329	Up	Up		1.50756	3.16629
700	ENSMUSG00000036854	Hspb6	heat_shock_protein_alpha_crystallin_related_B6	3.92019	5.08351	0.0102498	0.0336776	3.6471	10.7098	7.7e-14	3.43e-12	2.93651	Up	Up		1.5541	11.4647
701	ENSMUSG00000051339	2900026A02Rik	RIKEN_cDNA_2900026A02_gene	15.524	20.9687	0.00216507	0.00902421	8.94383	26.4365	1.09e-15	5.94e-14	2.95584	Up	Up		1.56357	13.2262
702	ENSMUSG00000039126	Prune2	prune_homolog_2_Drosophila_	1.60114	2.22869	0.00230313	0.0095348	0.459652	1.36206	7.16e-11	1.98e-09	2.96323	Up	Up		1.56717	8.70333
703	ENSMUSG00000032446	Eomes	eomesodermin_homolog_Xenopus_laevis_	0.691905	0.542279	0.669507	0.816081	0.129585	0.384611	0.000158433	0.00115924	2.96801	Up	Up		1.5695	2.93583
704	ENSMUSG00000106951	5930430L01Rik	RIKEN_cDNA_5930430L01_gene	0.470051	0.35559	0.596868	0.757674	0.111273	0.334558	0.000610301	0.00371388	3.00666	Up	Up		1.58816	2.43017
705	ENSMUSG00000090330	9130221H12Rik	RIKEN_cDNA_9130221H12_gene	3.50996	3.91677	0.141042	0.277404	1.23151	3.74849	1.15e-09	2.57e-08	3.04381	Up	Up		1.60588	7.59007
706	ENSMUSG00000019997	Ctgf	connective_tissue_growth_factor	271.11	390.489	0.000346724	0.00180254	153.352	471.402	1.51e-17	1.07e-15	3.07398	Up	Up		1.62011	14.9706
707	ENSMUSG00000064247	Plcxd1	phosphatidylinositol_specific_phospholipase_C_X_domain_containing_1	0.5568	0.580547	0.428133	0.624606	0.185791	0.590847	5.11e-06	5.63e-05	3.18018	Up	Up		1.66911	4.24949
708	ENSMUSG00000008348	Ubc	ubiquitin_C	20.8465	18.4665	0.870425	0.975065	1.9522	6.27006	1.02e-14	5.1e-13	3.2118	Up	Up		1.68338	12.2924
709	ENSMUSG00000097248	Gm2694	predicted_gene_2694	0.15998	0.134958	1	1	0.0539861	0.173983	0.0101133	0.0390192	3.22274	Up	Up		1.68829	1.40872
710	ENSMUSG00000026062	Slc9a2	solute_carrier_family_9_sodium_hydrogen_exchanger_member_2	0.123693	0.136958	0.580767	0.74417	0.0500964	0.16284	0.00429585	0.0193708	3.25054	Up	Up		1.70068	1.71285
711	ENSMUSG00000086070	8430436N08Rik	RIKEN_cDNA_8430436N08_gene	0.330671	0.287674	1	1	0.429665	1.4054	0.00190528	0.00973646	3.27091	Up	Up		1.70969	2.0116
712	ENSMUSG00000029073	Cptp	ceramide_1_phosphate_transfer_protein	8.76867	9.34576	0.170173	0.322196	3.06261	10.1457	2.59e-15	1.36e-13	3.31276	Up	Up		1.72803	12.8665
713	ENSMUSG00000009772	Nuak2	NUAK_family_SNF1_like_kinase_2	3.89961	4.22019	0.148859	0.289842	0.970184	3.26501	1.54e-13	6.62e-12	3.36535	Up	Up		1.75076	11.1791
714	ENSMUSG00000004933	Matk	megakaryocyte_associated_tyrosine_kinase	0.105734	0.140166	0.281069	0.460017	0.08224	0.285309	7.28e-05	0.00058693	3.46922	Up	Up		1.79461	3.23141
715	ENSMUSG00000078597	Cyp4a12b	cytochrome_P450_family_4_subfamily_a_polypeptide_12B	2.24917	2.88922	0.0429054	0.110026	0.579644	2.01299	5.67e-07	7.6e-06	3.4728	Up	Up		1.7961	5.11919
716	ENSMUSG00000038393	Txnip	thioredoxin_interacting_protein	11.7172	16.2349	0.00122567	0.00548516	4.8181	16.8867	3.66e-19	3.02e-17	3.50486	Up	Up		1.80935	16.52
717	ENSMUSG00000022768	Ccdc116	coiled_coil_domain_containing_116	0.2474	0.27961	0.332943	0.52212	0.0659374	0.231652	0.000857787	0.00492353	3.51321	Up	Up		1.81279	2.30772
718	ENSMUSG00000097330	Gm26672	predicted_gene_26672	0.0415363	0.0602275	0.499675	0.668949	0.0385471	0.137304	0.00432709	0.0194782	3.56198	Up	Up		1.83268	1.71045
719	ENSMUSG00000070473	Cldn3	claudin_3	0.282869	0.246088	1	1	0.367553	1.33579	0.000857787	0.00492353	3.63429	Up	Up		1.86167	2.30772
720	ENSMUSG00000024437	Gm8615	predicted_pseudogene_8615	1.29897	1.81493	0.0557944	0.136562	0.438382	1.63569	4.71e-05	0.000405522	3.73119	Up	Up		1.89963	3.39199
721	ENSMUSG00000034825	Nrip3	nuclear_receptor_interacting_protein_3	0.152381	0.176752	0.376211	0.570384	0.0452496	0.168857	0.0028132	0.0135272	3.73169	Up	Up		1.89983	1.86879
722	ENSMUSG00000028287	1700009N14Rik	RIKEN_cDNA_1700009N14_gene	0.920102	1.23146	0.193122	0.35363	0.367845	1.38144	0.00057344	0.00351439	3.7555	Up	Up		1.90901	2.45415
723	ENSMUSG00000036214	Znrd1as	Znrd1_antisense	1.79952	1.57309	1	1	0.619607	2.36453	3.85e-07	5.39e-06	3.81618	Up	Up		1.93213	5.26841
724	ENSMUSG00000106825	2510016D11Rik	RIKEN_cDNA_2510016D11_gene	1.08471	1.25822	0.44289	0.640136	0.536888	2.04886	0.000184687	0.0013219	3.81618	Up	Up		1.93213	2.8788
725	ENSMUSG00000073530	Pappa2	pappalysin_2	0.0952521	0.087468	1	1	0.0294645	0.114948	0.00182283	0.00940126	3.90123	Up	Up		1.96393	2.02681
726	ENSMUSG00000017734	Dbndd2	dysbindin_dystrobrevin_binding_protein_1_domain_containing_2	3.40979	2.9019	0.924348	1	2.68751	10.5632	7.61e-21	7.78e-19	3.93046	Up	Up		1.9747	18.109
727	ENSMUSG00000037902	Sirpa	signal_regulatory_protein_alpha	4.62093	6.14128	0.00382547	0.0146471	3.52351	13.9798	1.97e-22	2.47e-20	3.96757	Up	Up		1.98825	19.6073
728	ENSMUSG00000020732	Rab37	RAB37_member_RAS_oncogene_family	0.039459	0.0366186	1	1	0.0351589	0.159009	0.00639309	0.026872	4.52258	Up	Up		2.17715	1.5707
729	ENSMUSG00000037977	6430571L13Rik	RIKEN_cDNA_6430571L13_gene	0.145151	0.151528	1	1	0.0646663	0.292459	0.00639309	0.026872	4.52258	Up	Up		2.17715	1.5707
730	ENSMUSG00000074218	Cox7a1	cytochrome_c_oxidase_subunit_VIIa_1	0.978385	1.27675	0.643095	0.791014	0.544867	2.46421	0.00639309	0.026872	4.52258	Up	Up		2.17715	1.5707
731	ENSMUSG00000030137	Tuba8	tubulin_alpha_8	0.88526	1.07249	0.22999	0.403438	0.438172	1.98177	1.25e-08	2.32e-07	4.52281	Up	Up		2.17722	6.63451
732	ENSMUSG00000029603	Dtx1	deltex_1_homolog_Drosophila_	0.0653045	0.0486942	0.840383	0.951189	0.0207807	0.0998537	0.00394482	0.0180893	4.80511	Up	Up		2.26457	1.74258
733	ENSMUSG00000103565	Sgsm3	small_G_protein_signaling_modulator_3	4.56303	3.1893	0.238521	0.415279	0.665974	3.36405	2.14e-12	7.5e-11	5.05132	Up	Up		2.33666	10.1249
734	ENSMUSG00000032690	Oas2	2_5_oligoadenylate_synthetase_2	0.217006	0.308353	0.0647889	0.154847	0.0322224	0.163953	0.000421961	0.00269335	5.08817	Up	Up		2.34715	2.56971
735	ENSMUSG00000070392	Gm20634	predicted_gene_20634	1.73196	2.31141	0.0137647	0.0433864	0.898732	4.71364	1.16e-20	1.16e-18	5.24476	Up	Up		2.39088	17.9355
736	ENSMUSG00000071796	6820431F20Rik	RIKEN_cDNA_6820431F20_gene	2.64051	1.80578	0.169819	0.321618	0.280976	1.50546	5.42e-13	2.11e-11	5.35795	Up	Up		2.42168	10.6757
737	ENSMUSG00000086150	Bach2os	BTB_and_CNC_homology_2_opposite_strand	0.0689734	0.0800022	0.731885	0.864138	0.0512183	0.282247	0.00961124	0.0374018	5.51067	Up	Up		2.46223	1.42711
738	ENSMUSG00000025500	Lmntd2	lamin_tail_domain_containing_2	0.281283	0.413281	0.21141	0.379466	0.0557058	0.306976	0.00961124	0.0374018	5.51067	Up	Up		2.46223	1.42711
739	ENSMUSG00000045094	Arhgef37	Rho_guanine_nucleotide_exchange_factor_GEF_37	0.137655	0.111774	1	1	0.061327	0.346696	0.000910749	0.00517911	5.65323	Up	Up		2.49908	2.28574
740	ENSMUSG00000023336	Wfdc1	WAP_four_disulfide_core_domain_1	0.807418	0.553424	0.635239	0.784748	0.32701	2.54184	7.9e-09	1.53e-07	7.77298	Up	Up		2.95847	6.81531
741	ENSMUSG00000037638	Zbtb42	zinc_finger_and_BTB_domain_containing_42	0.187502	0.275488	0.0735417	0.170571	0.185608	1.4796	3.44e-19	2.85e-17	7.97163	Up	Up		2.99487	16.5452
742	ENSMUSG00000056687	Gm11696	predicted_gene_11696	0.260244	0.253179	0.815643	0.932387	0.0373999	0.317135	6.44e-06	6.92e-05	8.47957	Up	Up		3.08399	4.15989
743	ENSMUSG00000073274	Gm14636	predicted_gene_14636	0.121318	0.105547	1	1	0.00900475	0.0840223	0.00788025	0.0318919	9.33089	Up	Up		3.22201	1.49632
744	ENSMUSG00000074284	Gm10658	predicted_gene_10658	0.344318	0.281937	1	1	0.0300664	0.280546	0.00788025	0.0318919	9.33089	Up	Up		3.22201	1.49632
745	ENSMUSG00000098781	Gm28044	predicted_gene_28044	0.399018	0.330626	1	1	0.084617	0.861368	0.00444385	0.0198871	10.1796	Up	Up		3.34761	1.70143
746	ENSMUSG00000066647	Gm5113	predicted_gene_5113	1.36433	1.1009	0.762334	0.889647	2.33417	1.21381	0.0154407	0.0554528	0.520019	Down		Yes	-0.943364	1.25608
747	ENSMUSG00000038535	Zfp280d	zinc_finger_protein_280D	0.753335	0.579976	0.470368	0.667265	0.621677	0.369375	0.0183065	0.0630974	0.59416	Down		Yes	-0.751077	1.19999
748	ENSMUSG00000072501	Phf20l1	PHD_finger_protein_20_like_1	9.65798	7.66464	0.564023	0.727123	8.90988	5.5219	0.0196442	0.0668812	0.61975	Down		Yes	-0.690242	1.1747
749	ENSMUSG00000021018	Polr2h	polymerase_RNA_II_DNA_directed_polypeptide_H	18.6887	12.793	0.135425	0.26803	32.1976	19.9435	0.0208835	0.0703586	0.61941	Down		Yes	-0.691032	1.15268
750	ENSMUSG00000025218	Poll	polymerase_DNA_directed_lambda	3.85037	2.71086	0.277496	0.455652	8.7041	5.28272	0.0256591	0.082984	0.606923	Down		Yes	-0.720415	1.08101
751	ENSMUSG00000089774	Slc5a3	solute_carrier_family_5_inositol_transporters_member_3	7.56127	8.09775	0.142681	0.279887	7.00139	4.47142	0.0290857	0.0913994	0.638648	Down		Yes	-0.646907	1.03906
752	ENSMUSG00000022752	Tomm70a	translocase_of_outer_mitochondrial_membrane_70_homolog_A_yeast_	59.5195	41.4565	0.132127	0.262714	69.6576	45.1681	0.0318006	0.0982364	0.64843	Down		Yes	-0.624977	1.00773
753	ENSMUSG00000021537	Cetn3	centrin_3	58.1106	44.5578	0.420789	0.615755	100.713	65.2624	0.0355665	0.106284	0.648001	Down		Yes	-0.625931	0.973533
754	ENSMUSG00000033417	Cacul1	CDK2_associated_cullin_domain_1	11.4795	12.6914	0.0946447	0.208464	22.7887	14.8524	0.0373983	0.110884	0.651742	Down		Yes	-0.617627	0.955129
755	ENSMUSG00000018398	Sept8	septin_8	9.50072	11.7799	0.0129449	0.0411464	9.53825	6.21702	0.0388163	0.113923	0.651799	Down		Yes	-0.6175	0.943388
756	ENSMUSG00000025816	Sec61a2	Sec61_alpha_subunit_2_S._cerevisiae_	6.12336	4.41742	0.231575	0.405566	5.82678	3.75333	0.0398777	0.116407	0.644152	Down		Yes	-0.634528	0.934022
757	ENSMUSG00000042408	Zmym6	zinc_finger_MYM_type_6	1.4657	1.19094	0.713868	0.852413	0.813456	0.484257	0.0429054	0.123386	0.595308	Down		Yes	-0.748291	0.908735
758	ENSMUSG00000090641	Zfp712	zinc_finger_protein_712	0.392485	0.273157	0.633545	0.783493	0.432934	0.169453	0.0511523	0.141358	0.391406	Down		Yes	-1.35326	0.849679
759	ENSMUSG00000018160	Med1	mediator_complex_subunit_1	4.06353	3.60443	0.86796	0.973743	3.2952	2.17014	0.0551534	0.150249	0.658575	Down		Yes	-0.60258	0.823188
760	ENSMUSG00000028412	Slc44a1	solute_carrier_family_44_member_1	5.43077	5.16591	0.531143	0.697114	8.65619	5.74951	0.0569076	0.154252	0.664208	Down		Yes	-0.590293	0.81177
761	ENSMUSG00000041840	Haus1	HAUS_augmin_like_complex_subunit_1	12.2826	8.53802	0.21369	0.382439	13.4318	8.43124	0.0598589	0.160059	0.627709	Down		Yes	-0.671833	0.795721
762	ENSMUSG00000015882	Lcorl	ligand_dependent_nuclear_receptor_corepressor_like	0.449527	0.328977	0.332027	0.520976	0.444297	0.285707	0.0797156	0.197619	0.643054	Down		Yes	-0.636987	0.704171
763	ENSMUSG00000023892	Zfp51	zinc_finger_protein_51	6.28401	5.16396	0.765697	0.892722	6.17833	4.07508	0.0931911	0.223527	0.659577	Down		Yes	-0.600388	0.650669
764	ENSMUSG00000044991	1110034G24Rik	RIKEN_cDNA_1110034G24_gene	1.44229	1.05955	0.48494	0.668949	3.26008	2.07851	0.0984407	0.232841	0.637566	Down		Yes	-0.649354	0.63294
765	ENSMUSG00000052676	Zmat1	zinc_finger_matrin_type_1	0.334841	0.269231	0.802513	0.922	0.2825	0.162907	0.118541	0.26661	0.57666	Down		Yes	-0.794207	0.574124
766	ENSMUSG00000036687	Tmem184a	transmembrane_protein_184a	0.165994	0.146328	1	1	0.483097	0.292632	0.168878	0.340798	0.605741	Down		Yes	-0.723228	0.467503
767	ENSMUSG00000025465	Echs1	enoyl_Coenzyme_A_hydratase_short_chain_1_mitochondrial	4.30434	3.55837	0.780001	0.9039	8.51932	5.1996	0.0136696	0.050179	0.61033	Down			-0.712338	1.29948
768	ENSMUSG00000030086	Chchd6	coiled_coil_helix_coiled_coil_helix_domain_containing_6	3.85272	3.02039	0.568091	0.731411	15.6831	9.5189	0.0139505	0.0509791	0.606954	Down			-0.72034	1.29261
769	ENSMUSG00000025766	D3Ertd751e	DNA_segment_Chr_3_ERATO_Doi_751_expressed	0.192469	0.229455	0.167729	0.318244	0.154803	0.0605916	0.0139996	0.0511052	0.391411	Down			-1.35324	1.29153
770	ENSMUSG00000007379	Dennd2c	DENN_MADD_domain_containing_2C	1.38189	1.01367	0.322037	0.507738	0.870365	0.478643	0.0140074	0.0511132	0.549933	Down			-0.862671	1.29147
771	ENSMUSG00000032491	Nradd	neurotrophin_receptor_associated_death_domain	14.439	10.3589	0.223133	0.395978	39.1874	24.1096	0.0141128	0.0514063	0.615237	Down			-0.700787	1.28898
772	ENSMUSG00000021692	Dimt1	DIM1_dimethyladenosine_transferase_1_like_S._cerevisiae_	7.67927	5.1741	0.126523	0.259239	8.96126	5.26452	0.0141335	0.0514612	0.587475	Down			-0.767401	1.28852
773	ENSMUSG00000039221	Rpl22l1	ribosomal_protein_L22_like_1	3.7564	3.23614	0.98484	1	7.01298	4.19066	0.0142064	0.0516447	0.597558	Down			-0.74285	1.28697
774	ENSMUSG00000060143	Gm10076	predicted_gene_10076	218.42	147.522	0.0929314	0.205623	290.761	179.127	0.0142457	0.0517468	0.616063	Down			-0.698849	1.28612
775	ENSMUSG00000003199	Mpnd	MPN_domain_containing	7.75166	8.1146	0.211758	0.379626	32.7603	20.2329	0.014303	0.0519152	0.617604	Down			-0.695246	1.28471
776	ENSMUSG00000049122	Frmd3	FERM_domain_containing_3	0.141539	0.170043	0.350075	0.54248	0.315251	0.127309	0.0144973	0.0525467	0.403834	Down			-1.30816	1.27945
777	ENSMUSG00000030421	Uri1	URI1_prefoldin_like_chaperone	6.54942	6.42412	0.399368	0.59202	9.63133	5.91051	0.0148104	0.053534	0.613675	Down			-0.704452	1.27137
778	ENSMUSG00000042210	Abhd14a	abhydrolase_domain_containing_14A	1.941	1.57492	0.76671	0.89369	4.64272	2.73313	0.0148206	0.0535602	0.588692	Down			-0.764414	1.27116
779	ENSMUSG00000030647	Ndufc2	NADH_dehydrogenase_ubiquinone_1_subcomplex_unknown_2	33.7462	35.6057	0.187274	0.347233	148.838	92.4276	0.0152631	0.0549651	0.620995	Down			-0.687346	1.25991
780	ENSMUSG00000090659	Zfp493	zinc_finger_protein_493	0.321624	0.21706	0.36372	0.557385	0.1563	0.0368154	0.0153481	0.055174	0.235543	Down			-2.08594	1.25827
781	ENSMUSG00000035236	Scai	suppressor_of_cancer_cell_invasion	1.06818	1.08549	0.323159	0.509302	1.2753	0.744256	0.0154523	0.0554835	0.583592	Down			-0.776969	1.25584
782	ENSMUSG00000030170	Wnt5b	wingless_type_MMTV_integration_site_family_member_5B	0.181583	0.146518	1	1	1.05506	0.536837	0.0154614	0.0555054	0.508819	Down			-0.974775	1.25566
783	ENSMUSG00000073702	Rpl31	ribosomal_protein_L31	33.8408	23.3048	0.12158	0.254323	59.2643	36.789	0.0155583	0.0558045	0.620762	Down			-0.687888	1.25333
784	ENSMUSG00000052371	Hoxd3os1	homeobox_D3_opposite_strand_1	0.231071	0.193571	1	1	0.476547	0.145478	0.0156043	0.0559064	0.305276	Down			-1.71181	1.25254
785	ENSMUSG00000067261	Foxd3	forkhead_box_D3	5.05722	4.26625	0.896111	0.996441	7.59474	4.41431	0.0156736	0.0561031	0.581233	Down			-0.782812	1.25101
786	ENSMUSG00000034173	Zbed5	zinc_finger_BED_type_containing_5	3.46976	2.63119	0.425957	0.621986	16.7915	10.3677	0.0157269	0.0562608	0.617436	Down			-0.695639	1.24979
787	ENSMUSG00000049303	Syt12	synaptotagmin_XII	1.02762	0.711992	0.285165	0.464268	1.29037	0.69477	0.0158214	0.0565221	0.538428	Down			-0.893175	1.24778
788	ENSMUSG00000038323	1700066M21Rik	RIKEN_cDNA_1700066M21_gene	2.61875	2.02951	0.542789	0.708982	5.45079	3.21122	0.0158679	0.0566662	0.58913	Down			-0.763343	1.24668
789	ENSMUSG00000002032	Tmem25	transmembrane_protein_25	0.145318	0.153232	0.679314	0.824347	0.235386	0.0332704	0.0160841	0.0573251	0.141344	Down			-2.82272	1.24166
790	ENSMUSG00000032621	Srek1	splicing_regulatory_glutamine_lysine_rich_protein_1	20.1759	13.8267	0.114306	0.242339	9.19009	5.55671	0.0161826	0.0575349	0.604642	Down			-0.725847	1.24007
791	ENSMUSG00000087412	Gm15501	predicted_pseudogene_15501	270.065	184.359	0.0981705	0.214745	355.217	222.486	0.0163159	0.0579623	0.626339	Down			-0.674985	1.23685
792	ENSMUSG00000108420	RP23-407J24.5	-	0.259387	0.191461	0.82237	0.936584	0.4902	0.0890648	0.016576	0.0586824	0.181691	Down			-2.46044	1.23149
793	ENSMUSG00000031445	Proz	protein_Z_vitamin_K_dependent_plasma_glycoprotein	0.204221	0.236882	0.545091	0.710476	0.385946	0.0701228	0.016576	0.0586824	0.181691	Down			-2.46044	1.23149
794	ENSMUSG00000068184	Ndufaf2	NADH_dehydrogenase_ubiquinone_1_alpha_subcomplex_assembly_factor_2	19.4073	16.2752	0.86817	0.973763	36.9957	22.1266	0.0167249	0.0589825	0.598084	Down			-0.741579	1.22928
795	ENSMUSG00000062456	Rpl9-ps6	ribosomal_protein_L9_pseudogene_6	420.255	284.13	0.0858478	0.192755	392.137	245.493	0.0168245	0.0592659	0.626039	Down			-0.675674	1.22719
796	ENSMUSG00000096919	Gm26775	predicted_gene_26775	0.526849	0.423087	1	1	1.38409	0.612381	0.0168426	0.0593182	0.442444	Down			-1.17643	1.22681
797	ENSMUSG00000059474	Mbtd1	mbt_domain_containing_1	1.60138	1.12101	0.174878	0.329198	1.09881	0.649633	0.0168604	0.0593581	0.591213	Down			-0.75825	1.22652
798	ENSMUSG00000059995	Atxn7l3	ataxin_7_like_3	14.3865	11.0219	0.40672	0.599655	18.3028	11.4026	0.0169585	0.0596577	0.622998	Down			-0.6827	1.22433
799	ENSMUSG00000027787	Nmd3	NMD3_homolog_S._cerevisiae_	8.84895	6.31155	0.187567	0.347513	10.9223	6.80675	0.0172937	0.060287	0.623201	Down			-0.682232	1.21978
800	ENSMUSG00000078894	2210418O10Rik	RIKEN_cDNA_2210418O10_gene	1.25358	1.10018	0.946019	1	2.1766	1.25282	0.0175347	0.0608703	0.575586	Down			-0.796895	1.21559
801	ENSMUSG00000044730	9930104L06Rik	RIKEN_cDNA_9930104L06_gene	1.94101	1.78778	0.697841	0.838631	1.80714	1.06269	0.0175397	0.060876	0.58805	Down			-0.765989	1.21555
802	ENSMUSG00000031197	Vbp1	von_Hippel_Lindau_binding_protein_1	25.987	20.334	0.502828	0.669311	52.2037	32.5538	0.0175459	0.0608862	0.623592	Down			-0.681326	1.21548
803	ENSMUSG00000048251	Bcl11b	B_cell_leukemia_lymphoma_11B	0.427058	0.417662	0.599489	0.760213	0.677655	0.358508	0.0182482	0.0629433	0.529042	Down			-0.918545	1.20105
804	ENSMUSG00000037243	Zfp692	zinc_finger_protein_692	7.19496	4.8877	0.141724	0.278487	2.69566	1.4471	0.0182482	0.0629433	0.536826	Down			-0.897472	1.20105
805	ENSMUSG00000039481	Nrtn	neurturin	0.261128	0.353351	0.593113	0.754469	4.20023	2.02758	0.0184736	0.0635858	0.482731	Down			-1.05071	1.19664
806	ENSMUSG00000048782	Insc	inscuteable_homolog_Drosophila_	1.49229	1.34437	0.845774	0.956464	3.64441	2.17484	0.018518	0.0637189	0.596762	Down			-0.744772	1.19573
807	ENSMUSG00000020538	Srebf1	sterol_regulatory_element_binding_transcription_factor_1	11.9678	8.20913	0.112049	0.238508	15.2568	9.55746	0.0185396	0.0637575	0.62644	Down			-0.674753	1.19547
808	ENSMUSG00000029009	Mthfr	5_10_methylenetetrahydrofolate_reductase	5.91162	4.58064	0.456596	0.65555	4.46216	2.75786	0.0186144	0.0639667	0.618055	Down			-0.694193	1.19405
809	ENSMUSG00000033720	Sfxn5	sideroflexin_5	0.653598	0.615099	0.676834	0.822599	1.07429	0.610803	0.0186527	0.0640828	0.568563	Down			-0.814608	1.19326
810	ENSMUSG00000053199	Arhgap20	Rho_GTPase_activating_protein_20	0.326094	0.223661	0.277384	0.455534	0.391582	0.203527	0.018725	0.0642882	0.519756	Down			-0.944092	1.19187
811	ENSMUSG00000037486	Asxl2	additional_sex_combs_like_2_Drosophila_	1.57929	1.07837	0.118777	0.249391	0.565902	0.332658	0.0187784	0.0644099	0.587838	Down			-0.766509	1.19105
812	ENSMUSG00000047990	C2cd4a	C2_calcium_dependent_domain_containing_4A	2.99647	2.2153	0.489211	0.668949	8.45877	4.76837	0.0189324	0.0648296	0.56372	Down			-0.82695	1.18823
813	ENSMUSG00000085521	4930526A20Rik	RIKEN_cDNA_4930526A20_gene	5.02548	5.00516	0.40649	0.599451	21.795	13.4857	0.0191081	0.0653461	0.618751	Down			-0.69257	1.18478
814	ENSMUSG00000022197	Pdzd2	PDZ_domain_containing_2	0.463149	0.329952	0.273527	0.450596	0.297833	0.160726	0.0192405	0.0657309	0.539653	Down			-0.889895	1.18223
815	ENSMUSG00000022722	Arl6	ADP_ribosylation_factor_like_6	2.41795	2.23477	0.737412	0.869303	5.472	3.24015	0.0192632	0.0657421	0.592132	Down			-0.756008	1.18216
816	ENSMUSG00000016921	Srsf6	serine_arginine_rich_splicing_factor_6	34.9072	25.1027	0.1984	0.360436	43.2935	27.32	0.0192536	0.0657421	0.631042	Down			-0.664191	1.18216
817	ENSMUSG00000020973	Dnaaf2	dynein_axonemal_assembly_factor_2	5.94897	4.00626	0.123349	0.257448	6.57156	3.93574	0.0194541	0.0663565	0.598905	Down			-0.7396	1.17812
818	ENSMUSG00000045411	2410002F23Rik	RIKEN_cDNA_2410002F23_gene	2.181	1.7557	0.631935	0.782044	2.25228	1.39731	0.0194832	0.0664313	0.6204	Down			-0.688728	1.17763
819	ENSMUSG00000055447	Cd47	CD47_antigen_Rh_related_antigen_integrin_associated_signal_transducer_	12.3483	10.8319	0.926891	1	23.0167	14.4551	0.0196889	0.0670209	0.628026	Down			-0.671105	1.17379
820	ENSMUSG00000045128	Rpl18a	ribosomal_protein_L18A	289.252	249.758	0.991862	1	621.269	393.589	0.0197637	0.0671887	0.633523	Down			-0.658531	1.1727
821	ENSMUSG00000045996	Polr2k	polymerase_RNA_II_DNA_directed_polypeptide_K	2.68939	1.83828	0.424326	0.619975	8.12945	4.41461	0.019895	0.06756	0.543039	Down			-0.880872	1.17031
822	ENSMUSG00000051579	Tceal8	transcription_elongation_factor_A_SII_like_8	41.0145	31.1311	0.365754	0.559441	76.4812	48.3938	0.0202242	0.0684379	0.632754	Down			-0.660284	1.1647
823	ENSMUSG00000004947	Dtx2	deltex_2_homolog_Drosophila_	2.49968	1.88541	0.388046	0.578779	4.51207	2.79496	0.0206313	0.0695979	0.61944	Down			-0.690963	1.1574
824	ENSMUSG00000051359	Ncald	neurocalcin_delta	0.339481	0.289014	1	1	0.781575	0.443173	0.020955	0.0705605	0.567026	Down			-0.818514	1.15144
825	ENSMUSG00000040841	Six5	sine_oculis_related_homeobox_5	2.90179	2.59314	0.870326	0.975009	7.43055	4.47432	0.0211899	0.0710654	0.602152	Down			-0.7318	1.14834
826	ENSMUSG00000066892	Fbxl12	F_box_and_leucine_rich_repeat_protein_12	0.873308	0.755621	1	1	1.57555	0.956415	0.0213572	0.0715613	0.607034	Down			-0.72015	1.14532
827	ENSMUSG00000040028	Elavl1	ELAV_embryonic_lethal_abnormal_vision_like_1_Hu_antigen_R_	17.8813	13.1711	0.271071	0.447003	21.1143	13.3223	0.0214856	0.0719653	0.630958	Down			-0.664383	1.14288
828	ENSMUSG00000019988	Nedd1	neural_precursor_cell_expressed_developmentally_down_regulated_gene_1	8.27641	5.72798	0.156227	0.301109	9.22187	5.64719	0.0215649	0.0721654	0.612369	Down			-0.707527	1.14167
829	ENSMUSG00000031112	Stk26	serine_threonine_kinase_26	0.701425	0.713987	0.454845	0.653562	2.0937	1.21673	0.0216869	0.0725208	0.581137	Down			-0.783049	1.13954
830	ENSMUSG00000032289	Thsd4	thrombospondin_type_I_domain_containing_4	0.47736	0.347543	0.361419	0.554757	0.373263	0.198238	0.0218753	0.0730182	0.531095	Down			-0.912959	1.13657
831	ENSMUSG00000043881	Kbtbd7	kelch_repeat_and_BTB_POZ_domain_containing_7	1.02229	0.969164	0.714315	0.852891	1.69314	0.928343	0.0219434	0.0731791	0.548296	Down			-0.866974	1.13561
832	ENSMUSG00000086583	Gm15500	predicted_pseudogene_15500	451.402	310.566	0.107885	0.231249	402.819	256.736	0.0221185	0.0736831	0.63735	Down			-0.649843	1.13263
833	ENSMUSG00000030276	Ttll3	tubulin_tyrosine_ligase_like_family_member_3	0.812924	0.575098	0.289439	0.470135	0.205604	0.0787448	0.0222191	0.0739912	0.382993	Down			-1.38461	1.13082
834	ENSMUSG00000028759	Hp1bp3	heterochromatin_protein_1_binding_protein_3	11.0342	7.72377	0.14335	0.2809	11.2697	7.14393	0.0224036	0.0745247	0.633904	Down			-0.657663	1.1277
835	ENSMUSG00000057367	Birc2	baculoviral_IAP_repeat_containing_2	2.71211	2.26329	0.833675	0.946047	2.19518	1.30721	0.022605	0.0750862	0.595489	Down			-0.747853	1.12444
836	ENSMUSG00000038525	Armc10	armadillo_repeat_containing_10	3.57824	2.45185	0.148826	0.289807	4.11352	2.50728	0.0227601	0.0755195	0.609522	Down			-0.71425	1.12194
837	ENSMUSG00000026088	Mitd1	MIT_microtubule_interacting_and_transport_domain_containing_1	2.72337	2.55297	0.650851	0.798452	3.51573	2.05761	0.0228895	0.0758943	0.585258	Down			-0.772855	1.11979
838	ENSMUSG00000033416	Gucd1	guanylyl_cyclase_domain_containing_1	2.02709	1.67196	0.771553	0.897894	4.0307	2.51724	0.023002	0.0761984	0.624518	Down			-0.679186	1.11805
839	ENSMUSG00000039133	9330171B17Rik	RIKEN_cDNA_9330171B17_gene	0.186406	0.12719	0.718867	0.856657	0.276805	0.0690334	0.0231566	0.076559	0.249394	Down			-2.0035	1.116
840	ENSMUSG00000047141	Zfp654	zinc_finger_protein_654	3.634	2.78838	0.482292	0.668949	3.45796	2.05744	0.0231237	0.076559	0.594988	Down			-0.749067	1.116
841	ENSMUSG00000078619	Smarcd2	SWI_SNF_related_matrix_associated_actin_dependent_regulator_of_chromatin_subfamily_d_member_2	8.15963	6.4461	0.547335	0.71217	16.3629	10.3517	0.0232735	0.0768076	0.632632	Down			-0.660562	1.1146
842	ENSMUSG00000029066	Mrpl20	mitochondrial_ribosomal_protein_L20	23.7736	17.6657	0.304857	0.48715	92.1307	58.7307	0.0234095	0.0772147	0.637472	Down			-0.649567	1.1123
843	ENSMUSG00000044147	Arf6	ADP_ribosylation_factor_6	66.5872	46.3233	0.129478	0.260083	126.061	80.5573	0.0236657	0.0779063	0.639032	Down			-0.646039	1.10843
844	ENSMUSG00000017404	Rpl19	ribosomal_protein_L19	86.894	62.296	0.199306	0.361746	164.326	104.599	0.0236863	0.0779416	0.636535	Down			-0.651688	1.10823
845	ENSMUSG00000059775	Rps26-ps1	ribosomal_protein_S26_pseudogene_1	587.431	415.383	0.160852	0.307545	979.169	625.542	0.0237431	0.0780633	0.63885	Down			-0.646452	1.10755
846	ENSMUSG00000032376	Usp3	ubiquitin_specific_peptidase_3	2.22578	1.92914	0.991554	1	2.55726	1.58145	0.0237568	0.0780805	0.618418	Down			-0.693346	1.10746
847	ENSMUSG00000028542	Slc6a9	solute_carrier_family_6_neurotransmitter_transporter_glycine_member_9	1.94966	1.80181	0.680677	0.825644	3.74731	2.31741	0.0237568	0.0780805	0.618418	Down			-0.693346	1.10746
848	ENSMUSG00000074215	Gm10643	predicted_gene_10643	1.21389	0.916875	0.758081	0.887489	1.13179	0.391021	0.023845	0.0783004	0.345488	Down			-1.53329	1.10624
849	ENSMUSG00000031059	Ndufb11	NADH_dehydrogenase_ubiquinone_1_beta_subcomplex_11	53.4912	46.3504	0.995244	1	199.991	127.307	0.0238523	0.0783103	0.636562	Down			-0.651626	1.10618
850	ENSMUSG00000060380	C030014I23Rik	RIKEN_cDNA_C030014I23_gene	1.19969	0.838296	0.374912	0.570384	2.38239	1.31047	0.0239876	0.0786565	0.550068	Down			-0.862319	1.10427
851	ENSMUSG00000059423	Zfp933	zinc_finger_protein_933	1.53375	1.91771	0.0450882	0.114058	1.84858	1.02838	0.0241598	0.0791363	0.556308	Down			-0.846045	1.10162
852	ENSMUSG00000040385	Ppp1ca	protein_phosphatase_1_catalytic_subunit_alpha_isoform	317.184	214.01	0.0821762	0.185872	910.953	583.848	0.0242071	0.0792631	0.64092	Down			-0.641785	1.10093
853	ENSMUSG00000097910	5033428I22Rik	RIKEN_cDNA_5033428I22_gene	0.152761	0.151875	1	1	0.291628	0.0274672	0.0246349	0.0802809	0.0941857	Down			-3.40835	1.09539
854	ENSMUSG00000028522	Mier1	mesoderm_induction_early_response_1_homolog_Xenopus_laevis	2.33948	1.6062	0.125073	0.259239	3.0003	1.88856	0.0245721	0.0802809	0.629456	Down			-0.667822	1.09539
855	ENSMUSG00000025487	Psmd13	proteasome_prosome_macropain_26S_subunit_non_ATPase_13	24.4282	16.4438	0.0832292	0.187756	49.9421	31.9485	0.0246675	0.0803645	0.639711	Down			-0.644508	1.09494
856	ENSMUSG00000041459	Tardbp	TAR_DNA_binding_protein	3.72051	2.61306	0.152662	0.29575	3.80839	2.42266	0.0250599	0.0814039	0.636137	Down			-0.652589	1.08935
857	ENSMUSG00000029060	Mib2	mindbomb_homolog_2_Drosophila_	3.09838	3.39298	0.125166	0.259239	6.59088	4.14542	0.0251664	0.0816775	0.628964	Down			-0.668951	1.0879
858	ENSMUSG00000003198	Zfp959	zinc_finger_protein_959	3.05134	2.21531	0.404178	0.596446	2.54253	1.32685	0.0253862	0.0823183	0.521863	Down			-0.938256	1.0845
859	ENSMUSG00000063179	Pstk	phosphoseryl_tRNA_kinase	2.33077	2.07397	0.881455	0.985395	4.77263	2.88138	0.0254823	0.0825865	0.603729	Down			-0.728027	1.08309
860	ENSMUSG00000068874	Selenbp1	selenium_binding_protein_1	0.17496	0.218548	0.470867	0.66742	1.05912	0.508393	0.0256102	0.0829278	0.480013	Down			-1.05886	1.0813
861	ENSMUSG00000009741	Ubp1	upstream_binding_protein_1	23.0584	15.9064	0.121464	0.254134	21.3402	13.5606	0.0256501	0.082984	0.63545	Down			-0.654149	1.08101
862	ENSMUSG00000044149	Nkrf	NF_kappaB_repressing_factor	5.40819	3.9978	0.341998	0.532404	3.7422	2.19572	0.0257668	0.083259	0.586745	Down			-0.769194	1.07957
863	ENSMUSG00000025967	Eef1b2	eukaryotic_translation_elongation_factor_1_beta_2	74.1871	54.2758	0.241355	0.418103	72.9399	46.8273	0.0259497	0.0837179	0.641999	Down			-0.639357	1.07718
864	ENSMUSG00000038175	Mylip	myosin_regulatory_light_chain_interacting_protein	4.33265	4.4354	0.319433	0.504619	9.80141	6.05998	0.0260456	0.0839534	0.618277	Down			-0.693676	1.07596
865	ENSMUSG00000025142	Aspscr1	alveolar_soft_part_sarcoma_chromosome_region_candidate_1_human_	3.97239	3.22747	0.687933	0.83177	9.4585	6.01581	0.0261621	0.084285	0.636022	Down			-0.652851	1.07425
866	ENSMUSG00000005506	Celf1	CUGBP_Elav_like_family_member_1	6.75545	5.42307	0.605486	0.766084	7.33278	4.69623	0.0261871	0.0843505	0.640443	Down			-0.642858	1.07391
867	ENSMUSG00000047368	Abhd17b	abhydrolase_domain_containing_17B	10.3967	9.1595	0.918366	1	17.8151	11.1666	0.0262793	0.0845588	0.626805	Down			-0.673912	1.07284
868	ENSMUSG00000064302	Clasp1	CLIP_associating_protein_1	2.07588	1.88784	0.732311	0.864486	1.01624	0.637958	0.0263221	0.084667	0.627762	Down			-0.671711	1.07229
869	ENSMUSG00000060073	Psma3	proteasome_prosome_macropain_subunit_alpha_type_3	14.8681	12.6313	0.905616	1	31.8744	20.4162	0.0263376	0.0847018	0.640521	Down			-0.642683	1.07211
870	ENSMUSG00000026820	Ptges2	prostaglandin_E_synthase_2	5.2488	4.18964	0.613534	0.773871	17.5163	11.1577	0.0265539	0.0851151	0.636988	Down			-0.650661	1.06999
871	ENSMUSG00000097131	D230017M19Rik	RIKEN_cDNA_D230017M19_gene	0.131515	0.12967	0.7633	0.890351	0.10741	0.0165615	0.0267805	0.0855611	0.154189	Down			-2.69722	1.06772
872	ENSMUSG00000047182	Irs3	insulin_receptor_substrate_3	0.0738348	0.0570939	1	1	0.200986	0.0309899	0.0267805	0.0855611	0.154189	Down			-2.69722	1.06772
873	ENSMUSG00000062906	Hdac10	histone_deacetylase_10	2.11118	1.50882	0.273623	0.450677	2.21464	1.31208	0.0268314	0.0856464	0.59246	Down			-0.755211	1.06729
874	ENSMUSG00000058709	Egln2	egl_9_family_hypoxia_inducible_factor_2	20.8058	18.3683	0.892252	0.993648	63.4399	40.6908	0.0268272	0.0856464	0.641407	Down			-0.640688	1.06729
875	ENSMUSG00000001823	Hoxd12	homeobox_D12	1.15953	0.917041	0.758277	0.887489	4.51312	2.63263	0.0268874	0.0857507	0.583328	Down			-0.777622	1.06676
876	ENSMUSG00000034175	Rhbdd3	rhomboid_domain_containing_3	2.39979	1.77787	0.379297	0.570384	5.74831	3.5623	0.0270102	0.0860529	0.619713	Down			-0.690328	1.06523
877	ENSMUSG00000014956	Ppp1cb	protein_phosphatase_1_catalytic_subunit_beta_isoform	13.4352	13.0976	0.405625	0.598266	23.7213	15.2476	0.0270209	0.0860722	0.642782	Down			-0.637598	1.06514
878	ENSMUSG00000041025	Iffo2	intermediate_filament_family_orphan_2	14.0044	11.5339	0.736157	0.868033	7.06945	4.49257	0.0270715	0.0862034	0.635491	Down			-0.654056	1.06448
879	ENSMUSG00000091449	Gm10269	predicted_gene_10269	50.9813	45.1152	0.906086	1	106.977	66.9096	0.0271029	0.0862586	0.625456	Down			-0.67702	1.0642
880	ENSMUSG00000036545	Adamts2	a_disintegrin_like_and_metallopeptidase_reprolysin_type_with_thrombospondin_type_1_motif_2	2.96577	2.79277	0.588919	0.752453	6.1914	3.91464	0.027167	0.0864478	0.63227	Down			-0.661388	1.06325
881	ENSMUSG00000023064	Sncg	synuclein_gamma	19.3333	19.4557	0.357469	0.550157	63.3124	39.9391	0.0271757	0.0864605	0.630825	Down			-0.664688	1.06318
882	ENSMUSG00000043614	Vps37d	vacuolar_protein_sorting_37D_yeast_	1.84859	1.71149	0.760114	0.887637	6.52241	3.9295	0.0273647	0.0869414	0.602461	Down			-0.731059	1.06077
883	ENSMUSG00000028470	Hint2	histidine_triad_nucleotide_binding_protein_2	3.0541	2.47157	0.729297	0.864138	10.884	6.77936	0.0273621	0.0869414	0.622873	Down			-0.682989	1.06077
884	ENSMUSG00000036466	Megf11	multiple_EGF_like_domains_11	0.104958	0.0704856	0.493001	0.668949	0.0820255	0.0243453	0.0276789	0.0877428	0.296801	Down			-1.75243	1.05679
885	ENSMUSG00000031278	Acsl4	acyl_CoA_synthetase_long_chain_family_member_4	13.9496	14.5474	0.199181	0.361616	13.6745	8.72582	0.0282985	0.0894604	0.638108	Down			-0.648126	1.04837
886	ENSMUSG00000034724	Cnot6l	CCR4_NOT_transcription_complex_subunit_6_like	1.93977	1.6033	0.771074	0.897444	2.30659	1.44663	0.0283302	0.0895453	0.627174	Down			-0.673063	1.04796
887	ENSMUSG00000035597	Prpf39	PRP39_pre_mRNA_processing_factor_39_homolog_yeast_	16.6509	11.873	0.190466	0.349714	5.84149	3.61137	0.0283851	0.0896728	0.618227	Down			-0.693791	1.04734
888	ENSMUSG00000025538	Sumf2	sulfatase_modifying_factor_2	11.2511	8.59567	0.415054	0.609181	26.7039	17.0838	0.0283967	0.0896938	0.639751	Down			-0.644419	1.04724
889	ENSMUSG00000054823	Whsc1l1	Wolf_Hirschhorn_syndrome_candidate_1_like_1_human_	3.33483	2.28169	0.113213	0.240593	2.95417	1.87635	0.0284315	0.0897728	0.635153	Down			-0.654824	1.04686
890	ENSMUSG00000045664	Cdc42ep2	CDC42_effector_protein_Rho_GTPase_binding_2	8.86793	8.03513	0.783513	0.905954	15.7394	9.66284	0.0284429	0.0897935	0.613925	Down			-0.703865	1.04675
891	ENSMUSG00000074793	Hspa12b	heat_shock_protein_12B	2.98352	2.18275	0.329807	0.517947	3.61945	2.18541	0.0286083	0.0902073	0.603796	Down			-0.727868	1.04476
892	ENSMUSG00000068882	Ssb	Sjogren_syndrome_antigen_B	60.2628	47.1302	0.483661	0.668949	53.8324	34.6549	0.0286139	0.0902095	0.643756	Down			-0.635415	1.04475
893	ENSMUSG00000059796	Eif4a1	eukaryotic_translation_initiation_factor_4A1	25.4625	18.3169	0.199652	0.362273	25.2698	16.278	0.0286195	0.0902117	0.644169	Down			-0.634489	1.04474
894	ENSMUSG00000063663	Brwd3	bromodomain_and_WD_repeat_domain_containing_3	1.1956	0.934982	0.546766	0.711714	0.921036	0.547123	0.0286966	0.0904083	0.59403	Down			-0.751393	1.04379
895	ENSMUSG00000078861	Zfp931	zinc_finger_protein_931	1.00707	1.32471	0.0372991	0.0981911	3.74619	2.26173	0.0288491	0.0907935	0.603742	Down			-0.727997	1.04195
896	ENSMUSG00000005893	Nr2c2	nuclear_receptor_subfamily_2_group_C_member_2	1.34	0.902039	0.118475	0.24889	2.09507	1.31098	0.0288534	0.0907935	0.625744	Down			-0.676356	1.04195
897	ENSMUSG00000042293	Gm5617	predicted_gene_5617	5.24173	4.58092	1	1	22.4972	13.382	0.0289427	0.0910433	0.594828	Down			-0.749455	1.04075
898	ENSMUSG00000036570	Fxyd1	FXYD_domain_containing_ion_transport_regulator_1	0.211646	0.181453	1	1	0.833489	0.417141	0.0291569	0.091592	0.500476	Down			-0.998627	1.03814
899	ENSMUSG00000064370	mt-Cytb	mitochondrially_encoded_cytochrome_b	2542.24	2639.71	0.197344	0.358949	1517.25	983.05	0.0292732	0.0918632	0.647915	Down			-0.626123	1.03686
900	ENSMUSG00000020092	Pald1	phosphatase_domain_containing_paladin_1	4.11439	3.06889	0.382937	0.572378	7.17665	4.47269	0.0296132	0.0927244	0.623228	Down			-0.682168	1.03281
901	ENSMUSG00000002845	Tmem39a	transmembrane_protein_39a	3.87779	3.58671	0.663246	0.810414	7.02471	4.45904	0.0296764	0.0928908	0.634765	Down			-0.655706	1.03203
902	ENSMUSG00000056579	Tug1	taurine_upregulated_gene_1	11.1537	8.73392	0.491895	0.668949	14.7437	9.51263	0.029725	0.0930112	0.645199	Down			-0.632183	1.03146
903	ENSMUSG00000056260	Lrif1	ligand_dependent_nuclear_receptor_interacting_factor_1	0.793566	0.605062	0.475431	0.668949	0.954433	0.579024	0.0302477	0.0944382	0.606668	Down			-0.72102	1.02485
904	ENSMUSG00000022371	Col14a1	collagen_type_XIV_alpha_1	2.54079	3.53551	0.00205225	0.00859231	1.10128	0.638685	0.0303533	0.0946969	0.579946	Down			-0.78601	1.02366
905	ENSMUSG00000055065	Ddx17	DEAD_Asp_Glu_Ala_Asp_box_polypeptide_17	95.901	65.4144	0.0963746	0.211476	85.3777	55.3059	0.0303779	0.0947482	0.647779	Down			-0.626426	1.02343
906	ENSMUSG00000097296	Gm26532	predicted_gene_26532	8.25854	9.4298	0.157482	0.303226	2.2035	0.731186	0.0306351	0.0953726	0.331829	Down			-1.59149	1.02058
907	ENSMUSG00000069662	Marcks	myristoylated_alanine_rich_protein_kinase_C_substrate	94.2175	69.5501	0.26768	0.442263	119.637	77.5942	0.0307828	0.0957675	0.648581	Down			-0.62464	1.01878
908	ENSMUSG00000048280	Zfp738	zinc_finger_protein_738	1.44258	0.973421	0.188376	0.348009	1.3388	0.768535	0.0308604	0.095944	0.574049	Down			-0.800755	1.01798
909	ENSMUSG00000035614	Fam179b	family_with_sequence_similarity_179_member_B	10.0745	6.98266	0.136418	0.269741	8.48666	5.40206	0.0308871	0.0959459	0.636535	Down			-0.651688	1.01797
910	ENSMUSG00000075270	Pde11a	phosphodiesterase_11A	0.0668333	0.0542679	1	1	0.178639	0.0504975	0.0310526	0.0962814	0.282679	Down			-1.82276	1.01646
911	ENSMUSG00000057672	Pkn1	protein_kinase_N1	6.59844	5.43966	0.749555	0.880391	14.3631	9.26813	0.0313558	0.0971161	0.645275	Down			-0.632014	1.01271
912	ENSMUSG00000027176	Cstf3	cleavage_stimulation_factor_3_pre_RNA_subunit_3	7.04318	4.72947	0.0933324	0.206301	5.68963	3.60327	0.0314652	0.0973789	0.633305	Down			-0.659028	1.01154
913	ENSMUSG00000032293	Ireb2	iron_responsive_element_binding_protein_2	18.2812	15.1415	0.768516	0.895423	24.8465	16.0418	0.0314983	0.0974497	0.645637	Down			-0.631206	1.01122
914	ENSMUSG00000032609	Klhdc8b	kelch_domain_containing_8B	0.329733	0.311115	0.697495	0.838424	0.86231	0.52366	0.0316682	0.0979095	0.607276	Down			-0.719576	1.00918
915	ENSMUSG00000025289	Prdx4	peroxiredoxin_4	27.9667	20.8573	0.317636	0.503049	62.7748	40.5696	0.0317351	0.0980507	0.646273	Down			-0.629784	1.00855
916	ENSMUSG00000097750	Gm4673	predicted_gene_4673	1.2565	0.863278	0.276568	0.454574	1.73659	0.985851	0.0319328	0.0985455	0.567692	Down			-0.816819	1.00636
917	ENSMUSG00000057396	Zfp759	zinc_finger_protein_759	0.741559	0.786017	0.446901	0.644177	1.12012	0.563497	0.0322731	0.0993957	0.50307	Down			-0.99117	1.00263
918	ENSMUSG00000024084	Qpct	glutaminyl_peptide_cyclotransferase_glutaminyl_cyclase_	5.0905	3.97227	0.594374	0.755534	7.76499	4.69105	0.0325723	0.100116	0.604128	Down			-0.727074	0.999496
919	ENSMUSG00000032525	Nktr	natural_killer_tumor_recognition_sequence	7.06058	4.83437	0.106015	0.228039	2.19022	1.39663	0.0326896	0.100426	0.637666	Down			-0.649128	0.998152
920	ENSMUSG00000068663	Clec16a	C_type_lectin_domain_family_16_member_A	4.10142	3.70023	0.782289	0.905019	3.27564	2.06687	0.03292	0.101016	0.630984	Down			-0.664325	0.995609
921	ENSMUSG00000034071	Zfp551	zinc_fingr_protein_551	0.720952	0.707608	0.67534	0.821201	0.88524	0.418997	0.033068	0.101403	0.473315	Down			-1.07913	0.993951
922	ENSMUSG00000069793	Slfn9	schlafen_9	0.481143	0.418571	1	1	0.396915	0.176711	0.033558	0.101863	0.44521	Down			-1.16744	0.991984
923	ENSMUSG00000034248	Slc25a37	solute_carrier_family_25_member_37	8.64722	5.93451	0.113276	0.240674	3.03013	1.91805	0.0334377	0.101863	0.632994	Down			-0.659736	0.991984
924	ENSMUSG00000034930	Rtkn	rhotekin	4.0479	2.88082	0.224482	0.397941	5.77122	3.63508	0.0339312	0.102664	0.629863	Down			-0.666889	0.988582
925	ENSMUSG00000086096	Gm12688	predicted_gene_12688	2.92132	4.12529	0.0535234	0.131727	3.20625	1.35949	0.0340935	0.102986	0.424013	Down			-1.23782	0.987223
926	ENSMUSG00000031527	Eri1	exoribonuclease_1	7.7317	6.61418	0.950999	1	11.5329	7.40158	0.0346374	0.104303	0.641778	Down			-0.639854	0.981703
927	ENSMUSG00000052572	Dlg2	discs_large_homolog_2_Drosophila_	0.0383037	0.0481324	0.451618	0.64983	0.0758349	0.0200958	0.0347041	0.104333	0.264994	Down			-1.91597	0.981577
928	ENSMUSG00000067889	Sptbn2	spectrin_beta_non_erythrocytic_2	0.215823	0.231566	0.438914	0.636501	0.128187	0.0339687	0.0347041	0.104333	0.264994	Down			-1.91597	0.981577
929	ENSMUSG00000056468	5730596B20Rik	RIKEN_cDNA_5730596B20_gene	0.371656	0.446501	0.350075	0.54248	0.315346	0.0835646	0.0347041	0.104333	0.264994	Down			-1.91597	0.981577
930	ENSMUSG00000075576	Gm12359	predicted_gene_12359	0.441736	0.401002	1	1	0.456285	0.120913	0.0347041	0.104333	0.264994	Down			-1.91597	0.981577
931	ENSMUSG00000040432	Ltb4r2	leukotriene_B4_receptor_2	0.464048	0.394749	1	1	0.96473	0.311665	0.0348449	0.104535	0.323059	Down			-1.63013	0.980739
932	ENSMUSG00000024059	Clip4	CAP_GLY_domain_containing_linker_protein_family_member_4	3.54614	2.47055	0.207931	0.374695	4.10816	2.51611	0.0350009	0.104934	0.612466	Down			-0.707298	0.979083
933	ENSMUSG00000003559	As3mt	arsenic_+3_oxidation_state_methyltransferase	2.84756	2.03491	0.381227	0.570384	4.37935	2.49721	0.0350388	0.104962	0.570224	Down			-0.810399	0.978966
934	ENSMUSG00000000561	Wdr77	WD_repeat_domain_77	6.76646	4.64413	0.120971	0.253292	7.61969	4.9052	0.0351882	0.105359	0.643753	Down			-0.63542	0.97733
935	ENSMUSG00000003423	Pih1d1	PIH1_domain_containing_1	25.5747	20.1149	0.55036	0.715416	77.1412	49.958	0.0356761	0.106569	0.647618	Down			-0.626784	0.97237
936	ENSMUSG00000051451	Crebzf	CREB_ATF_bZIP_transcription_factor	3.05303	2.48167	0.695254	0.836496	2.77686	1.75509	0.0357855	0.106824	0.632039	Down			-0.661915	0.97133
937	ENSMUSG00000031885	Cbfb	core_binding_factor_beta	14.8032	10.6307	0.204059	0.368802	27.4916	17.9177	0.0359817	0.107333	0.651752	Down			-0.617605	0.969268
938	ENSMUSG00000046897	Zfp740	zinc_finger_protein_740	4.80289	3.38015	0.161712	0.30889	7.72969	5.02717	0.0361917	0.107924	0.650371	Down			-0.620664	0.966881
939	ENSMUSG00000035629	1700021K19Rik	RIKEN_cDNA_1700021K19_gene	4.80784	3.29433	0.115459	0.244351	4.63149	2.98826	0.0362393	0.108031	0.645205	Down			-0.632171	0.966452
940	ENSMUSG00000002249	Tead3	TEA_domain_family_member_3	7.36697	4.99533	0.103053	0.223037	8.69127	5.61558	0.0364728	0.108674	0.646117	Down			-0.630132	0.963873
941	ENSMUSG00000046694	Fam46b	family_with_sequence_similarity_46_member_B	3.01724	2.21281	0.420398	0.615427	5.60756	3.38269	0.0365545	0.108865	0.603237	Down			-0.729204	0.963112
942	ENSMUSG00000021091	Serpina3n	serine_or_cysteine_peptidase_inhibitor_clade_A_member_3N	10.7415	12.1843	0.0828981	0.187117	38.8178	25.1235	0.0365931	0.108945	0.647217	Down			-0.627678	0.962795
943	ENSMUSG00000042133	Ppig	peptidyl_prolyl_isomerase_G_cyclophilin_G_	7.18392	5.02368	0.151108	0.293435	4.11663	2.63378	0.0370011	0.109981	0.639789	Down			-0.644331	0.958681
944	ENSMUSG00000042684	Npl	N_acetylneuraminate_pyruvate_lyase	0.838864	0.63162	0.666647	0.813472	1.77011	0.963669	0.0371962	0.110365	0.544412	Down			-0.877228	0.957168
945	ENSMUSG00000013236	Ptprs	protein_tyrosine_phosphatase_receptor_type_S	22.9435	18.3842	0.596675	0.757575	26.1637	17.1027	0.0371913	0.110365	0.653678	Down			-0.613347	0.957168
946	ENSMUSG00000027030	Stk39	serine_threonine_kinase_39	8.21702	5.52195	0.0899677	0.200149	7.89749	5.0911	0.0373352	0.110742	0.644647	Down			-0.633418	0.955688
947	ENSMUSG00000079084	Ccdc82	coiled_coil_domain_containing_82	4.94654	3.40289	0.206311	0.372188	4.41975	2.58861	0.0373499	0.110768	0.58569	Down			-0.77179	0.955587
948	ENSMUSG00000056870	Gulp1	GULP_engulfment_adaptor_PTB_domain_containing_1	5.81818	6.10943	0.194008	0.354889	12.3514	8.02752	0.0374902	0.111094	0.649928	Down			-0.621647	0.954309
949	ENSMUSG00000015755	Tab2	TGF_beta_activated_kinase_1_MAP3K7_binding_protein_2	20.9599	18.0632	0.982126	1	17.857	11.6523	0.0376044	0.111379	0.652536	Down			-0.615871	0.953198
950	ENSMUSG00000028698	Pik3r3	phosphatidylinositol_3_kinase_regulatory_subunit_polypeptide_3_p55_	4.27396	3.50305	0.739771	0.871194	5.16678	3.29032	0.0378961	0.112116	0.636822	Down			-0.651038	0.950331
951	ENSMUSG00000060019	Gm10073	predicted_pseudogene_10073	79.344	57.0533	0.225891	0.398709	99.2917	63.858	0.0379321	0.112205	0.643136	Down			-0.636804	0.949988
952	ENSMUSG00000005699	Pard6a	par_6_family_cell_polarity_regulator_alpha	2.24999	1.85144	0.839923	0.951189	8.16681	5.06109	0.0379562	0.112258	0.619715	Down			-0.690324	0.949782
953	ENSMUSG00000028221	Tmem55a	transmembrane_protein_55A	32.5088	26.9347	0.77343	0.899651	53.8115	35.0881	0.0379645	0.112265	0.652056	Down			-0.616932	0.949757
954	ENSMUSG00000017057	Il13ra1	interleukin_13_receptor_alpha_1	4.67735	4.61863	0.414308	0.608146	11.1482	7.14335	0.0380077	0.112338	0.640763	Down			-0.642137	0.949472
955	ENSMUSG00000014074	Rnf168	ring_finger_protein_168	3.79228	2.59785	0.13534	0.267935	6.1536	3.95251	0.0381858	0.112738	0.642308	Down			-0.638662	0.94793
956	ENSMUSG00000087006	Gm13889	predicted_gene_13889	0.169527	0.157323	1	1	0.730038	0.298876	0.0387935	0.113918	0.409398	Down			-1.28842	0.943409
957	ENSMUSG00000051727	Kctd14	potassium_channel_tetramerisation_domain_containing_14	0.0272697	0.0369006	0.593113	0.754469	0.215947	0.091565	0.0388023	0.113918	0.424017	Down			-1.23781	0.943409
958	ENSMUSG00000074604	Mgst2	microsomal_glutathione_S_transferase_2	0.118582	0.137549	0.596505	0.757507	0.402476	0.170657	0.0388023	0.113918	0.424017	Down			-1.23781	0.943409
959	ENSMUSG00000040263	Klhdc4	kelch_domain_containing_4	3.59224	2.46047	0.145052	0.283696	3.77384	2.38164	0.0389987	0.114404	0.631093	Down			-0.664076	0.94156
960	ENSMUSG00000020544	Cox11	cytochrome_c_oxidase_assembly_protein_11	6.56718	5.3544	0.759651	0.887489	11.2708	7.04113	0.0391808	0.114812	0.624723	Down			-0.678711	0.940014
961	ENSMUSG00000040097	Flywch1	FLYWCH_type_zinc_finger_1	17.6194	12.5967	0.199352	0.361796	34.6308	22.6402	0.0393316	0.115196	0.65376	Down			-0.613168	0.938561
962	ENSMUSG00000040565	Btaf1	BTAF1_RNA_polymerase_II_B_TFIID_transcription_factor_associated_Mot1_homolog_S._cerevisiae_	11.3213	8.78818	0.463164	0.659462	6.89135	4.44336	0.0396064	0.115811	0.644774	Down			-0.633135	0.936248
963	ENSMUSG00000046229	Scand1	SCAN_domain_containing_1	67.2181	50.8231	0.373336	0.56882	318.422	209.097	0.0396872	0.116017	0.656666	Down			-0.606768	0.93548
964	ENSMUSG00000068130	Zfp442	zinc_finger_protein_442	0.487395	0.33921	0.501896	0.668949	0.796109	0.405074	0.0397958	0.116249	0.508818	Down			-0.974779	0.934613
965	ENSMUSG00000031657	Heatr3	HEAT_repeat_containing_3	16.9447	12.4936	0.274192	0.451198	20.7925	13.6163	0.0405254	0.117987	0.654867	Down			-0.610726	0.928167
966	ENSMUSG00000027222	Pex16	peroxisomal_biogenesis_factor_16	5.01038	4.1245	0.781869	0.904746	12.1598	7.73389	0.040562	0.118067	0.636021	Down			-0.652855	0.92787
967	ENSMUSG00000020775	Mrpl38	mitochondrial_ribosomal_protein_L38	14.6632	9.88202	0.0945883	0.208373	25.0281	16.3705	0.041278	0.119868	0.654085	Down			-0.612449	0.921297
968	ENSMUSG00000000355	Mcts1	malignant_T_cell_amplified_sequence_1	12.9677	10.5914	0.722185	0.859724	22.5975	14.6019	0.041509	0.120424	0.646175	Down			-0.630002	0.919288
969	ENSMUSG00000026159	Agfg1	ArfGAP_with_FG_repeats_1	11.2835	7.74444	0.110009	0.235083	12.2973	8.08457	0.0417956	0.121198	0.657428	Down			-0.605096	0.916504
970	ENSMUSG00000021044	Adck1	aarF_domain_containing_kinase_1	4.28461	4.23805	0.433848	0.630692	10.3276	6.59632	0.0419971	0.121438	0.638707	Down			-0.646774	0.915646
971	ENSMUSG00000062627	Mysm1	myb_like_SWIRM_and_MPN_domains_1	2.55582	2.02825	0.57478	0.738089	1.51805	0.960234	0.0420126	0.121464	0.632545	Down			-0.660761	0.915553
972	ENSMUSG00000040396	Abhd13	abhydrolase_domain_containing_13	8.22471	7.02124	0.938755	1	13.8733	9.05074	0.0420206	0.121468	0.652387	Down			-0.616201	0.915539
973	ENSMUSG00000024193	Phf1	PHD_finger_protein_1	11.8582	8.48257	0.22902	0.401882	19.2411	12.4397	0.0427348	0.12303	0.646517	Down			-0.629239	0.90999
974	ENSMUSG00000031458	Coprs	coordinator_of_PRMT5_differentiation_stimulator	19.2619	13.9723	0.302192	0.483404	58.2751	37.6759	0.0427348	0.12303	0.646517	Down			-0.629239	0.90999
975	ENSMUSG00000043572	Pars2	prolyl_tRNA_synthetase_mitochondrial_putative_	0.571918	0.517767	0.899525	0.999048	1.29456	0.755304	0.0427586	0.12304	0.583445	Down			-0.777331	0.909952
976	ENSMUSG00000087589	D430040D24Rik	RIKEN_cDNA_D430040D24_gene	0.340424	0.376932	0.580767	0.74417	1.28673	0.662498	0.0428408	0.123238	0.514871	Down			-0.957718	0.909254
977	ENSMUSG00000049164	Zfp518a	zinc_finger_protein_518A	2.23245	1.57787	0.235489	0.410698	1.8266	1.11463	0.0430329	0.123714	0.610224	Down			-0.71259	0.907582
978	ENSMUSG00000048720	Tbc1d12	TBC1D12_TBC1_domain_family_member_12	5.77506	5.43509	0.591472	0.754469	10.4914	6.77934	0.0430421	0.123721	0.646178	Down			-0.629997	0.907558
979	ENSMUSG00000044313	Mab21l3	mab_21_like_3_C._elegans_	0.292205	0.279134	0.823019	0.936924	0.459427	0.205623	0.043063	0.123723	0.447564	Down			-1.15984	0.90755
980	ENSMUSG00000022948	Setd4	SET_domain_containing_4	0.568298	0.499602	1	1	0.84386	0.474569	0.0431557	0.12397	0.562379	Down			-0.830386	0.906684
981	ENSMUSG00000040952	Rps19	ribosomal_protein_S19	32.3973	24.709	0.382908	0.572378	44.4052	29.3408	0.0437538	0.125024	0.660751	Down			-0.59782	0.903005
982	ENSMUSG00000101320	Gm28529	predicted_gene_28529	1.13717	1.07482	0.897141	0.996965	1.56354	0.583387	0.0439575	0.125423	0.373119	Down			-1.42229	0.901622
983	ENSMUSG00000090957	Gm7535	predicted_gene_7535	0.636708	0.511262	1	1	1.81811	0.678372	0.0439575	0.125423	0.373119	Down			-1.42229	0.901622
984	ENSMUSG00000021395	Spin1	spindlin_1	19.0365	14.092	0.290017	0.470761	34.976	23.0483	0.0439212	0.125423	0.658976	Down			-0.601703	0.901622
985	ENSMUSG00000022587	Ly6e	lymphocyte_antigen_6_complex_locus_E	4.63908	5.9188	0.00829435	0.0283537	12.9881	8.5627	0.0440167	0.125522	0.659271	Down			-0.601057	0.901279
986	ENSMUSG00000107603	RP23-56M2.7	-	0.372637	0.461058	0.504731	0.671256	0.368906	0.0625677	0.0443061	0.125821	0.169603	Down			-2.55976	0.900247
987	ENSMUSG00000063683	Glyat	glycine_N_acyltransferase	0.0847175	0.0772113	1	1	0.0898573	0.0152401	0.0443061	0.125821	0.169603	Down			-2.55976	0.900247
988	ENSMUSG00000035834	Polr3g	polymerase_RNA_III_DNA_directed_polypeptide_G	2.46604	1.78874	0.290519	0.471459	2.81157	1.76159	0.044182	0.125821	0.626551	Down			-0.674497	0.900247
989	ENSMUSG00000042063	Zfp386	zinc_finger_protein_386_Kruppel_like_	2.49793	2.14853	0.990299	1	1.97741	1.25006	0.0442871	0.125821	0.632168	Down			-0.661619	0.900247
990	ENSMUSG00000018449	Rpain	RPA_interacting_protein	2.43747	1.8849	0.530728	0.696802	2.85667	1.75222	0.0443508	0.125831	0.613379	Down			-0.705149	0.900211
991	ENSMUSG00000027673	Ndufb5	NADH_dehydrogenase_ubiquinone_1_beta_subcomplex_5	6.02536	5.75104	0.513254	0.680006	12.26	8.02956	0.0444235	0.12596	0.654942	Down			-0.610561	0.899767
992	ENSMUSG00000021608	Lpcat1	lysophosphatidylcholine_acyltransferase_1	5.58898	6.0072	0.154052	0.297854	7.09297	4.57711	0.0445129	0.126175	0.645302	Down			-0.631953	0.899028
993	ENSMUSG00000041453	Rpl21	ribosomal_protein_L21	32.1139	25.8313	0.617166	0.777302	38.8735	25.6679	0.0447891	0.126819	0.660293	Down			-0.598822	0.896817
994	ENSMUSG00000052406	Rexo4	REX4_RNA_exonuclease_4_homolog_S._cerevisiae_	7.96786	5.77847	0.242195	0.419349	7.825	5.08747	0.0451683	0.127737	0.650156	Down			-0.621142	0.893682
995	ENSMUSG00000074527	Gm14296	predicted_gene_14296	0.792857	0.680639	1	1	1.21361	0.756489	0.0455447	0.128604	0.623338	Down			-0.681913	0.890745
996	ENSMUSG00000029265	Dr1	down_regulator_of_transcription_1	15.3419	12.4513	0.673422	0.819631	35.244	23.2392	0.0455697	0.128655	0.659381	Down			-0.600817	0.890574
997	ENSMUSG00000019792	Trmt11	tRNA_methyltransferase_11	5.01993	4.92535	0.465096	0.661508	7.34195	4.58646	0.045628	0.12878	0.624692	Down			-0.678783	0.890151
998	ENSMUSG00000029169	Dhx15	DEAH_Asp_Glu_Ala_His_box_polypeptide_15	23.2124	15.549	0.0753076	0.173824	16.1062	10.6545	0.0462703	0.130313	0.661515	Down			-0.596154	0.885012
999	ENSMUSG00000025050	Pcgf6	polycomb_group_ring_finger_6	8.82736	6.6457	0.396212	0.588364	6.80593	4.19511	0.0463902	0.130571	0.61639	Down			-0.698084	0.884154
1000	ENSMUSG00000013593	Ndufs2	NADH_dehydrogenase_ubiquinone_Fe_S_protein_2	69.7846	50.8568	0.234071	0.409061	111.482	74.0347	0.0468268	0.131498	0.664095	Down			-0.590539	0.88108
1001	ENSMUSG00000044252	Osbpl1a	oxysterol_binding_protein_like_1A	2.94643	2.41127	0.715029	0.853536	3.16727	2.05998	0.0469414	0.13178	0.650396	Down			-0.62061	0.880152
1002	ENSMUSG00000098274	Rpl24	ribosomal_protein_L24	213.993	168.715	0.518487	0.684362	328.233	218.188	0.0469495	0.131782	0.664734	Down			-0.58915	0.880143
1003	ENSMUSG00000040415	Dtx3	deltex_3_homolog_Drosophila_	9.3957	7.13814	0.395874	0.58795	10.887	7.1083	0.0478319	0.133932	0.652916	Down			-0.61503	0.873115
1004	ENSMUSG00000024640	Psat1	phosphoserine_aminotransferase_1	31.9399	21.3074	0.0711297	0.166136	29.604	19.6748	0.048995	0.136845	0.664598	Down			-0.589446	0.863771
1005	ENSMUSG00000030400	Ercc2	excision_repair_cross_complementing_rodent_repair_deficiency_complementation_group_2	3.15242	2.22517	0.204992	0.370114	3.42004	2.19253	0.0491011	0.136986	0.641082	Down			-0.64142	0.863325
1006	ENSMUSG00000022617	Chkb	choline_kinase_beta	2.07373	1.99873	0.497429	0.668949	2.80625	1.80907	0.0494879	0.137877	0.644656	Down			-0.633398	0.860509
1007	ENSMUSG00000073889	Il11ra1	interleukin_11_receptor_alpha_chain_1	3.67464	3.72243	0.31529	0.500114	18.422	12.2031	0.0496217	0.13816	0.662418	Down			-0.594187	0.859616
1008	ENSMUSG00000017405	Nek8	NIMA_never_in_mitosis_gene_a_related_expressed_kinase_8	1.3614	1.20105	0.923266	1	1.53751	0.953744	0.0504067	0.139886	0.620318	Down			-0.688919	0.854226
1009	ENSMUSG00000038208	Pgap3	post_GPI_attachment_to_proteins_3	1.30677	0.888957	0.260522	0.432666	2.97628	1.84349	0.0505394	0.140149	0.619394	Down			-0.69107	0.853412
1010	ENSMUSG00000031098	Syt8	synaptotagmin_VIII	0.14809	0.150303	0.865308	0.971776	0.316095	0.11655	0.0506662	0.140373	0.368719	Down			-1.43941	0.852715
1011	ENSMUSG00000036114	Rpp25l	ribonuclease_P_MRP_25_subunit_like	13.8341	11.0398	0.652098	0.79975	35.6012	22.987	0.0508481	0.140729	0.64568	Down			-0.631109	0.851616
1012	ENSMUSG00000040312	Cchcr1	coiled_coil_alpha_helical_rod_protein_1	3.89289	2.63352	0.11498	0.243584	3.10734	1.99258	0.0512084	0.141471	0.64125	Down			-0.64104	0.849333
1013	ENSMUSG00000023186	Vwa5a	von_Willebrand_factor_A_domain_containing_5A	5.33914	5.81864	0.123246	0.257259	9.8457	6.50488	0.0513319	0.141769	0.660683	Down			-0.59797	0.848418
1014	ENSMUSG00000021013	Ttc8	tetratricopeptide_repeat_domain_8	3.54974	2.4364	0.175054	0.329496	5.5049	3.531	0.0514178	0.141964	0.641428	Down			-0.64064	0.847821
1015	ENSMUSG00000003135	Cnot11	CCR4_NOT_transcription_complex_subunit_11	7.11543	5.42242	0.398583	0.591079	10.0199	6.62416	0.0515044	0.142182	0.661102	Down			-0.597054	0.847156
1016	ENSMUSG00000011837	Snapc2	small_nuclear_RNA_activating_complex_polypeptide_2	25.6579	18.4305	0.226942	0.399808	55.838	36.9778	0.0521764	0.143735	0.662232	Down			-0.59459	0.842437
1017	ENSMUSG00000031379	Pir	pirin	1.11748	0.995155	0.905872	1	1.69144	1.02587	0.0522075	0.143799	0.606503	Down			-0.721414	0.842243
1018	ENSMUSG00000042190	Cmklr1	chemokine_like_receptor_1	2.00695	1.57109	0.615812	0.776146	1.96717	1.18268	0.0522203	0.143813	0.601211	Down			-0.734057	0.842202
1019	ENSMUSG00000059493	Nhs	Nance_Horan_syndrome_human_	0.71012	0.740813	0.32678	0.514107	0.915187	0.551147	0.0522431	0.143841	0.602224	Down			-0.731629	0.842119
1020	ENSMUSG00000027552	E2f5	E2F_transcription_factor_5	7.03336	5.34326	0.435066	0.632228	9.2502	5.95631	0.0524092	0.144225	0.643912	Down			-0.635065	0.840959
1021	ENSMUSG00000024556	Me2	malic_enzyme_2_NAD_+_dependent_mitochondrial	35.8326	27.1344	0.365532	0.559144	47.0144	31.2608	0.0527273	0.144974	0.664921	Down			-0.588746	0.83871
1022	ENSMUSG00000078427	Sarnp	SAP_domain_containing_ribonucleoprotein	10.438	8.16895	0.591413	0.754469	12.3248	7.65405	0.0528761	0.145314	0.62103	Down			-0.687266	0.837691
1023	ENSMUSG00000038521	C1s1	complement_component_1_s_subcomponent_1	0.905348	0.828008	0.832372	0.944957	1.24094	0.712527	0.0529512	0.145456	0.574183	Down			-0.800417	0.837269
1024	ENSMUSG00000033253	Szt2	seizure_threshold_2	4.29559	2.97913	0.139178	0.274121	1.41159	0.900846	0.0534157	0.146469	0.638177	Down			-0.647972	0.834254
1025	ENSMUSG00000056917	Sipa1	signal_induced_proliferation_associated_gene_1	9.81762	9.03826	0.681328	0.82628	11.2455	7.36252	0.0536782	0.147023	0.654709	Down			-0.611074	0.832614
1026	ENSMUSG00000048429	1810026J23Rik	RIKEN_cDNA_1810026J23_gene	28.0454	21.34	0.383017	0.572454	37.7865	25.1649	0.0537703	0.1472	0.665974	Down			-0.586461	0.832091
1027	ENSMUSG00000018927	Ccl6	chemokine_C_C_motif_ligand_6	3.44469	3.06267	0.896341	0.99664	13.7352	8.9616	0.0547303	0.149295	0.652454	Down			-0.616051	0.825954
1028	ENSMUSG00000036270	Edc4	enhancer_of_mRNA_decapping_4	14.9972	10.2889	0.110982	0.236825	8.41925	5.57815	0.0547984	0.149422	0.662547	Down			-0.593905	0.825586
1029	ENSMUSG00000001998	Ap4e1	adaptor_related_protein_complex_AP_4_epsilon_1	1.51002	1.04385	0.180956	0.337722	0.951242	0.585802	0.0548094	0.149422	0.615828	Down			-0.6994	0.825584
1030	ENSMUSG00000030722	Nfatc2ip	nuclear_factor_of_activated_T_cells_cytoplasmic_calcineurin_dependent_2_interacting_protein	2.11939	1.45882	0.236756	0.41254	2.76665	1.68633	0.0549921	0.149876	0.60952	Down			-0.714255	0.824267
1031	ENSMUSG00000051255	Gm6563	predicted_pseudogene_6563	70.2874	61.801	0.915117	1	106.804	71.0904	0.0554971	0.151031	0.665618	Down			-0.587233	0.820933
1032	ENSMUSG00000033972	Zfp944	zinc_finger_protein_944	4.47747	3.56134	0.647455	0.795411	3.03933	1.83239	0.0555177	0.15104	0.602893	Down			-0.730025	0.820907
1033	ENSMUSG00000021703	Serinc5	serine_incorporator_5	7.24394	5.41068	0.342496	0.533009	7.01345	4.5978	0.0558955	0.151933	0.655569	Down			-0.609181	0.818347
1034	ENSMUSG00000029422	Rsrc2	arginine_serine_rich_coiled_coil_2	3.75556	2.61376	0.141753	0.278495	2.45777	1.62141	0.0559859	0.152157	0.659709	Down			-0.600098	0.817709
1035	ENSMUSG00000032580	Rbm5	RNA_binding_motif_protein_5	5.71332	3.96029	0.127131	0.259239	2.79651	1.8573	0.0573161	0.155085	0.66415	Down			-0.590419	0.809431
1036	ENSMUSG00000045409	Trim39	tripartite_motif_containing_39	1.47791	1.34588	0.766167	0.893216	1.05395	0.661154	0.057948	0.156404	0.627309	Down			-0.672752	0.805753
1037	ENSMUSG00000035601	Trmt10b	tRNA_methyltransferase_10B	2.3245	1.66536	0.301912	0.483074	2.53797	1.54964	0.0582819	0.157189	0.610583	Down			-0.71174	0.803577
1038	ENSMUSG00000029438	Bcl7a	B_cell_CLL_lymphoma_7A	1.66474	1.21833	0.304793	0.487127	2.20692	1.43931	0.0584313	0.157523	0.652178	Down			-0.616661	0.802656
1039	ENSMUSG00000087528	9830144P21Rik	RIKEN_cDNA_9830144P21_gene	0.696631	0.522859	0.556057	0.720985	0.158199	0.0412818	0.0586286	0.157534	0.260948	Down			-1.93816	0.802626
1040	ENSMUSG00000087466	A330041J22Rik	RIKEN_cDNA_A330041J22_gene	0.292724	0.226373	1	1	0.47087	0.122873	0.0586286	0.157534	0.260948	Down			-1.93816	0.802626
1041	ENSMUSG00000038766	Gabpb2	GA_repeat_binding_protein_beta_2	1.37384	0.9524	0.148293	0.288912	1.1688	0.765262	0.0584649	0.157534	0.654742	Down			-0.611002	0.802626
1042	ENSMUSG00000025731	0610011F06Rik	RIKEN_cDNA_0610011F06_gene	4.61245	4.22073	0.74789	0.879009	10.6033	6.90524	0.05898	0.15819	0.651236	Down			-0.618748	0.800821
1043	ENSMUSG00000003848	Nob1	NIN1_RPN12_binding_protein_1_homolog_S._cerevisiae_	10.4604	7.16462	0.117532	0.247919	6.43921	4.23556	0.0589856	0.15819	0.657776	Down			-0.604332	0.800821
1044	ENSMUSG00000009207	Lnp	limb_and_neural_patterns	1.20755	0.933795	0.500296	0.668949	1.40019	0.903842	0.0593411	0.158951	0.645516	Down			-0.631476	0.798736
1045	ENSMUSG00000048047	Zbtb33	zinc_finger_and_BTB_domain_containing_33	2.82334	2.5419	0.803119	0.922533	4.03033	2.65069	0.059336	0.158951	0.657684	Down			-0.604533	0.798736
1046	ENSMUSG00000029162	Khk	ketohexokinase	1.62555	1.87033	0.149808	0.291285	6.36528	4.11037	0.0596844	0.159708	0.645748	Down			-0.630958	0.796674
1047	ENSMUSG00000021945	Zmym2	zinc_finger_MYM_type_2	11.5894	9.25997	0.591833	0.754469	9.9216	6.61202	0.0597705	0.159852	0.666427	Down			-0.585482	0.796282
1048	ENSMUSG00000048814	Lonrf2	LON_peptidase_N_terminal_domain_and_ring_finger_2	0.254522	0.195374	0.648346	0.795933	0.238986	0.122543	0.0602847	0.160987	0.51276	Down			-0.963645	0.79321
1049	ENSMUSG00000092232	Gm20521	predicted_gene_20521	13.0159	10.0376	0.498348	0.668949	10.8849	6.84422	0.0610524	0.162777	0.628783	Down			-0.669366	0.788407
1050	ENSMUSG00000039697	Ncoa7	nuclear_receptor_coactivator_7	1.74371	1.84842	0.248991	0.42381	2.49011	1.56538	0.0612882	0.163304	0.628636	Down			-0.669702	0.787004
1051	ENSMUSG00000019659	Ccdc12	coiled_coil_domain_containing_12	3.60427	2.85052	0.589049	0.75257	7.42616	4.89693	0.0612944	0.163304	0.659416	Down			-0.600739	0.787004
1052	ENSMUSG00000023017	Asic1	acid_sensing_proton_gated_ion_channel_1	1.30138	0.960612	0.475137	0.668949	2.59994	1.59404	0.061606	0.163991	0.613104	Down			-0.705797	0.785179
1053	ENSMUSG00000042737	Dpm3	dolichyl_phosphate_mannosyltransferase_polypeptide_3	9.22007	6.63548	0.292982	0.474581	37.0251	24.5763	0.0618187	0.164415	0.663774	Down			-0.591236	0.784059
1054	ENSMUSG00000035877	Zhx3	zinc_fingers_and_homeoboxes_3	0.986491	0.864835	0.938851	1	0.891234	0.575344	0.0625178	0.165987	0.645558	Down			-0.631381	0.779927
1055	ENSMUSG00000036019	Tmtc2	transmembrane_and_tetratricopeptide_repeat_containing_2	0.851243	0.584578	0.215223	0.384201	1.69163	1.08258	0.0627694	0.166534	0.639962	Down			-0.643942	0.778496
1056	ENSMUSG00000030725	Lipt2	lipoyl_octanoyl_transferase_2_putative_	4.01554	2.73257	0.227467	0.400322	7.71166	4.85422	0.0630495	0.167109	0.629465	Down			-0.667802	0.777
1057	ENSMUSG00000103009	Gm4430	predicted_gene_4430	4.12423	2.87035	0.265805	0.440017	7.04263	4.44322	0.0634633	0.167915	0.630903	Down			-0.664509	0.77491
1058	ENSMUSG00000022621	Rabl2	RAB_member_RAS_oncogene_family_like_2	1.16379	0.81167	0.26832	0.443097	1.54218	0.946075	0.0637531	0.168561	0.613468	Down			-0.704941	0.773243
1059	ENSMUSG00000071083	Gm10311	predicted_gene_10311	1.49552	1.20087	1	1	2.733	0.869158	0.0654974	0.170108	0.318024	Down			-1.65279	0.769275
1060	ENSMUSG00000033705	Stard9	START_domain_containing_9	0.809097	0.716077	0.891816	0.993411	0.407133	0.25418	0.0654568	0.170108	0.624316	Down			-0.679651	0.769275
1061	ENSMUSG00000079435	Rpl36a	ribosomal_protein_L36A	4.40029	3.18566	0.305442	0.487886	6.19598	3.99333	0.0653747	0.170108	0.644503	Down			-0.63374	0.769275
1062	ENSMUSG00000037025	Foxa2	forkhead_box_A2	0.116538	0.10815	1	1	0.190358	0.0440195	0.0660007	0.170654	0.231246	Down			-2.1125	0.767884
1063	ENSMUSG00000087221	BC037032	cDNA_Sequence_BC037032	0.0243559	0.0176596	1	1	0.049731	0.0115001	0.0660007	0.170654	0.231246	Down			-2.1125	0.767884
1064	ENSMUSG00000051502	Ufsp1	UFM1_specific_peptidase_1	4.03546	2.78865	0.345344	0.536761	6.75716	4.05445	0.0661305	0.170942	0.600024	Down			-0.736909	0.767152
1065	ENSMUSG00000026035	Ppil3	peptidylprolyl_isomerase_cyclophilin_like_3	3.57412	3.31153	0.671107	0.817219	6.95274	4.62079	0.0665431	0.171884	0.6646	Down			-0.589442	0.764764
1066	ENSMUSG00000093803	Ppp2r3d	protein_phosphatase_2_formerly_2A_regulatory_subunit_B_delta	10.3597	7.24503	0.192463	0.352752	21.5235	14.3471	0.0670407	0.172906	0.666578	Down			-0.585154	0.76219
1067	ENSMUSG00000022466	Rpap3	RNA_polymerase_II_associated_protein_3	12.8829	8.9341	0.162271	0.309643	9.97434	6.49892	0.0673492	0.173526	0.651564	Down			-0.61802	0.760635
1068	ENSMUSG00000090112	Shprh	SNF2_histone_linker_PHD_RING_helicase	1.89281	1.44752	0.422591	0.617853	1.1286	0.738249	0.0675791	0.174075	0.654127	Down			-0.612357	0.759264
1069	ENSMUSG00000015568	Lpl	lipoprotein_lipase	3.99804	3.11414	0.503392	0.669971	4.15911	2.75139	0.0676551	0.174222	0.661533	Down			-0.596115	0.758897
1070	ENSMUSG00000095123	Gm21781	predicted_gene_21781	1.9416	1.64375	0.924818	1	0.341601	0.139051	0.0678932	0.174664	0.407057	Down			-1.2967	0.757797
1071	ENSMUSG00000032593	Amigo3	adhesion_molecule_with_Ig_like_domain_3	2.55594	1.76667	0.275503	0.452937	3.95127	2.44695	0.0681225	0.17518	0.619282	Down			-0.691331	0.756515
1072	ENSMUSG00000072688	Gm10399	predicted_gene_10399	0.321571	0.331566	1	1	1.00803	0.35994	0.0682606	0.175364	0.357074	Down			-1.4857	0.75606
1073	ENSMUSG00000097888	Gm26682	predicted_gene_26682	0.437716	0.507732	0.533661	0.699296	1.29993	0.616035	0.0684938	0.175889	0.473898	Down			-1.07735	0.75476
1074	ENSMUSG00000052748	Swt1	SWT1_RNA_endoribonuclease_homolog_S._cerevisiae_	1.34933	1.33857	0.392377	0.584128	1.26285	0.817391	0.0688972	0.176728	0.64726	Down			-0.627584	0.752695
1075	ENSMUSG00000068114	Ccdc134	coiled_coil_domain_containing_134	10.2199	6.90044	0.127	0.259239	14.0106	9.2472	0.0691423	0.177209	0.660013	Down			-0.599435	0.751515
1076	ENSMUSG00000067916	Gm13139	predicted_gene_13139	1.45964	1.4685	0.48598	0.668949	1.83565	1.06905	0.0699103	0.178828	0.58238	Down			-0.779967	0.747564
1077	ENSMUSG00000039850	Endov	endonuclease_V	1.32782	0.970002	0.298289	0.478658	2.18143	1.45147	0.0723804	0.183716	0.665376	Down			-0.587757	0.735852
1078	ENSMUSG00000040013	Fkbp6	FK506_binding_protein_6	0.0656235	0.0507416	1	1	0.292344	0.0550965	0.0727117	0.18405	0.188464	Down			-2.40764	0.735065
1079	ENSMUSG00000022820	Ndufb4	NADH_dehydrogenase_ubiquinone_1_beta_subcomplex_4	1.92211	2.19359	0.256054	0.42701	7.73381	4.87984	0.0732159	0.185224	0.630975	Down			-0.664346	0.732303
1080	ENSMUSG00000028114	Mettl14	methyltransferase_like_14	1.15863	1.16931	0.348674	0.541009	1.1907	0.770703	0.0737764	0.186386	0.647271	Down			-0.627558	0.729587
1081	ENSMUSG00000028224	Nbn	nibrin	11.7347	8.03282	0.132539	0.26348	7.20946	4.71475	0.0738194	0.186469	0.653967	Down			-0.612709	0.729394
1082	ENSMUSG00000052751	Repin1	replication_initiator_1	0.513399	0.550142	0.297264	0.478658	0.733297	0.443301	0.0738677	0.186539	0.604532	Down			-0.72611	0.729229
1083	ENSMUSG00000074754	Gm561	predicted_gene_561	12.7601	10.5252	0.821161	0.936584	22.4563	14.0446	0.0742792	0.187347	0.625418	Down			-0.677107	0.727353
1084	ENSMUSG00000029387	Gtf2h3	general_transcription_factor_IIH_polypeptide_3	3.66079	2.52709	0.153727	0.297342	4.05702	2.69092	0.0745465	0.187944	0.663275	Down			-0.592321	0.725971
1085	ENSMUSG00000099881	2810013P06Rik	RIKEN_cDNA_2810013P06_gene	2.58323	1.81233	0.331142	0.519795	4.70196	2.93808	0.0754105	0.189655	0.624864	Down			-0.678386	0.722036
1086	ENSMUSG00000097904	Gm26711	predicted_gene_26711	0.291447	0.197206	0.82237	0.936584	0.252454	0.030569	0.0757931	0.189787	0.121087	Down			-3.04588	0.721734
1087	ENSMUSG00000021098	4930447C04Rik	RIKEN_cDNA_4930447C04_gene	0.0742387	0.0502332	0.82237	0.936584	0.0643064	0.00778669	0.0757931	0.189787	0.121087	Down			-3.04588	0.721734
1088	ENSMUSG00000103046	Gm37309	predicted_gene_37309	1.54824	1.44932	0.809307	0.92795	0.282336	0.0341873	0.0757931	0.189787	0.121087	Down			-3.04588	0.721734
1089	ENSMUSG00000082884	Gm13339	predicted_gene_13339	3.57893	2.53137	0.518493	0.684362	0.907351	0.109869	0.0757931	0.189787	0.121087	Down			-3.04588	0.721734
1090	ENSMUSG00000061882	Ccdc62	coiled_coil_domain_containing_62	0.163144	0.139676	1	1	0.149965	0.0635862	0.0768534	0.191582	0.424007	Down			-1.23784	0.717646
1091	ENSMUSG00000073599	Ecscr	endothelial_cell_surface_expressed_chemotaxis_and_apoptosis_regulator	3.63903	2.43171	0.17893	0.334929	6.13775	3.93488	0.0770332	0.191926	0.641095	Down			-0.64139	0.716866
1092	ENSMUSG00000069208	Zfp825	zinc_finger_protein_825	3.16432	2.40477	0.53611	0.701567	3.59693	2.1984	0.0775628	0.193115	0.611188	Down			-0.710312	0.714184
1093	ENSMUSG00000039531	Zufsp	zinc_finger_with_UFM1_specific_peptidase_domain	5.61192	4.28145	0.461954	0.658271	5.11732	3.27251	0.0776879	0.1934	0.639497	Down			-0.644991	0.713544
1094	ENSMUSG00000041679	Lrrc29	leucine_rich_repeat_containing_29	0.509573	0.671696	0.242949	0.420471	1.10063	0.525022	0.0785181	0.195124	0.477019	Down			-1.06788	0.70969
1095	ENSMUSG00000059851	Suv420h2	suppressor_of_variegation_4_20_homolog_2_Drosophila_	1.65138	1.1798	0.27826	0.45636	1.92607	1.252	0.0786675	0.195442	0.650029	Down			-0.621424	0.708982
1096	ENSMUSG00000031997	Trpc6	transient_receptor_potential_cation_channel_subfamily_C_member_6	0.293943	0.358017	0.393728	0.585739	0.371023	0.129547	0.0798343	0.197647	0.349161	Down			-1.51804	0.70411
1097	ENSMUSG00000079555	Haus3	HAUS_augmin_like_complex_subunit_3	3.82888	2.57445	0.11325	0.240645	3.13183	2.0675	0.0801538	0.198198	0.660158	Down			-0.599117	0.7029
1098	ENSMUSG00000078185	Chml	choroideremia_like	2.31437	1.55333	0.143186	0.280617	2.13976	1.37468	0.0802077	0.198305	0.642447	Down			-0.638351	0.702667
1099	ENSMUSG00000031832	Taf1c	TATA_box_binding_protein_Tbp_associated_factor_RNA_polymerase_I_C	6.31894	4.26742	0.120592	0.252689	6.32875	4.20547	0.0811028	0.200088	0.664502	Down			-0.589655	0.69878
1100	ENSMUSG00000038225	Primpol	primase_and_polymerase_DNA_directed_	0.997705	1.07511	0.231693	0.405701	1.51654	0.966413	0.0812206	0.200271	0.637247	Down			-0.650075	0.698382
1101	ENSMUSG00000054737	Zfp182	zinc_finger_protein_182	0.379124	0.533331	0.0156034	0.048171	0.497078	0.29457	0.0821581	0.202311	0.592603	Down			-0.754863	0.69398
1102	ENSMUSG00000023911	Flywch2	FLYWCH_family_member_2	1.45596	1.49398	0.562876	0.726226	8.10729	5.21812	0.0823242	0.202531	0.643634	Down			-0.635688	0.693509
1103	ENSMUSG00000091971	Hspa1a	heat_shock_protein_1A	8.74771	7.08368	0.6827	0.827714	2.98556	1.87053	0.0826229	0.203083	0.626526	Down			-0.674554	0.692327
1104	ENSMUSG00000029253	Cenpc1	centromere_protein_C1	3.92325	3.38214	0.990897	1	3.3968	2.26119	0.0827931	0.203385	0.665681	Down			-0.587096	0.69168
1105	ENSMUSG00000074165	Zfp788	zinc_finger_protein_788	0.553126	0.656264	0.0795757	0.181093	0.431789	0.258705	0.0836751	0.205196	0.599147	Down			-0.739018	0.687832
1106	ENSMUSG00000073705	Apitd1	apoptosis_inducing_TAF9_like_domain_1	0.898252	0.713641	0.774429	0.900654	1.16936	0.666275	0.0849622	0.207611	0.569776	Down			-0.811533	0.682749
1107	ENSMUSG00000096696	Zfp960	zinc_finger_protein_960	1.91964	1.37472	0.392913	0.584793	2.08205	1.24016	0.0852558	0.208212	0.595641	Down			-0.747485	0.681494
1108	ENSMUSG00000038486	Sv2a	synaptic_vesicle_glycoprotein_2_a	0.239995	0.198841	1	1	0.343634	0.151107	0.085967	0.209587	0.439732	Down			-1.1853	0.678635
1109	ENSMUSG00000025375	Aatk	apoptosis_associated_tyrosine_kinase	0.344957	0.51537	0.00370431	0.0142471	0.508126	0.316228	0.087426	0.212721	0.622341	Down			-0.684222	0.672189
1110	ENSMUSG00000026664	Phyh	phytanoyl_CoA_hydroxylase	4.1661	3.68853	0.925159	1	6.48504	4.20698	0.0879045	0.21366	0.648721	Down			-0.62433	0.670277
1111	ENSMUSG00000028795	Ccdc28b	coiled_coil_domain_containing_28B	0.700174	0.787925	0.282167	0.460343	1.66041	1.02644	0.0890408	0.215681	0.618184	Down			-0.693891	0.666188
1112	ENSMUSG00000044024	Rell2	RELT_like_2	0.0829085	0.0743138	1	1	0.229436	0.123383	0.0893633	0.216234	0.537765	Down			-0.894952	0.665075
1113	ENSMUSG00000097375	6720427I07Rik	RIKEN_cDNA_6720427I07_gene	1.56783	2.04314	0.0513512	0.127178	0.689784	0.29249	0.0895125	0.216332	0.424032	Down			-1.23776	0.664879
1114	ENSMUSG00000042116	Vwa1	von_Willebrand_factor_A_domain_containing_1	0.393216	0.370579	0.90818	1	1.11301	0.634408	0.089536	0.216332	0.569995	Down			-0.810978	0.664879
1115	ENSMUSG00000045464	2810002D19Rik	RIKEN_cDNA_2810002D19_gene	2.05136	1.44286	0.380861	0.570384	1.97668	1.1267	0.089536	0.216332	0.569995	Down			-0.810978	0.664879
1116	ENSMUSG00000005225	Plekha8	pleckstrin_homology_domain_containing_family_A_phosphoinositide_binding_specific_member_8	3.02519	2.66205	0.929198	1	2.85198	1.89312	0.0895803	0.21639	0.663791	Down			-0.591198	0.664763
1117	ENSMUSG00000037355	Uvssa	UV_stimulated_scaffold_protein_A	1.91362	1.38663	0.291342	0.472403	0.912094	0.577133	0.0930744	0.223335	0.632756	Down			-0.660278	0.651044
1118	ENSMUSG00000074521	Gm14327	predicted_gene_14327	0.293652	0.238442	1	1	0.654079	0.221876	0.0938808	0.224538	0.339219	Down			-1.55971	0.648711
1119	ENSMUSG00000040247	Tbc1d10c	TBC1_domain_family_member_10c	0.481146	0.469975	0.874444	0.978785	0.564041	0.191333	0.0938808	0.224538	0.339219	Down			-1.55971	0.648711
1120	ENSMUSG00000078435	AU041133	expressed_sequence_AU041133	0.757041	0.694648	0.884768	0.988197	1.04025	0.597587	0.0938094	0.224538	0.574466	Down			-0.799707	0.648711
1121	ENSMUSG00000090093	Gm14399	predicted_gene_14399	0.269743	0.217654	1	1	0.731406	0.398738	0.0954667	0.227238	0.545167	Down			-0.875231	0.643519
1122	ENSMUSG00000021175	Cdca7l	cell_division_cycle_associated_7_like	1.79874	1.21239	0.221255	0.39318	1.89492	1.17843	0.095493	0.227271	0.62189	Down			-0.685269	0.643455
1123	ENSMUSG00000053025	Sv2b	synaptic_vesicle_glycoprotein_2_b	0.208784	0.145307	0.417605	0.612252	0.219397	0.121339	0.0957073	0.227664	0.55306	Down			-0.854492	0.642706
1124	ENSMUSG00000060771	Tsga10	testis_specific_10	0.231637	0.213571	0.794706	0.916035	0.313088	0.183236	0.0959416	0.228085	0.585254	Down			-0.772865	0.641904
1125	ENSMUSG00000041272	Tox	thymocyte_selection_associated_high_mobility_group_box	0.400565	0.270551	0.320568	0.506194	0.692682	0.421407	0.0965286	0.229321	0.60837	Down			-0.71698	0.639557
1126	ENSMUSG00000026388	3110009E18Rik	RIKEN_cDNA_3110009E18_gene	0.665665	0.621475	0.84152	0.952312	1.51884	0.879133	0.0981134	0.232246	0.578818	Down			-0.788819	0.634051
1127	ENSMUSG00000003452	Bicd1	bicaudal_D_homolog_1_Drosophila_	0.224285	0.161269	0.342169	0.532605	0.188918	0.117265	0.0981684	0.232317	0.620722	Down			-0.687981	0.633919
1128	ENSMUSG00000031200	Mtcp1	mature_T_cell_proliferation_1	0.455752	0.419557	0.820746	0.936529	0.332995	0.163973	0.0985853	0.233123	0.49242	Down			-1.02204	0.632414
1129	ENSMUSG00000099908	Gm28539	predicted_gene_28539	1.20926	1.47195	0.108862	0.233013	2.06165	1.25955	0.0995903	0.235288	0.610944	Down			-0.710888	0.6284
1130	ENSMUSG00000049517	Rps23	ribosomal_protein_S23	8.42091	6.7623	0.727204	0.864138	10.9301	6.89617	0.100233	0.236262	0.630933	Down			-0.664442	0.626607
1131	ENSMUSG00000037509	Arhgef4	Rho_guanine_nucleotide_exchange_factor_GEF_4	0.571445	0.390343	0.215404	0.384455	0.419555	0.255853	0.10107	0.237711	0.609821	Down			-0.713543	0.623951
1132	ENSMUSG00000097781	9330136K24Rik	RIKEN_cDNA_9330136K24_gene	0.143718	0.16672	0.81105	0.928111	0.26678	0.0678589	0.102725	0.240013	0.254363	Down			-1.97504	0.619764
1133	ENSMUSG00000097815	Gm26809	predicted_gene_26809	0.283749	0.190555	0.729435	0.864138	0.221765	0.0564087	0.102725	0.240013	0.254363	Down			-1.97504	0.619764
1134	ENSMUSG00000038570	Saxo2	stablizer_of_axonemal_microtubules_2	0.0426251	0.0494483	0.759851	0.887489	0.126595	0.0322011	0.102725	0.240013	0.254363	Down			-1.97504	0.619764
1135	ENSMUSG00000038665	Dgki	diacylglycerol_kinase_iota	0.0276439	0.019239	1	1	0.0821014	0.0208836	0.102725	0.240013	0.254363	Down			-1.97504	0.619764
1136	ENSMUSG00000051169	Rpusd3	RNA_pseudouridylate_synthase_domain_containing_3	1.50041	1.36662	0.840101	0.951189	3.19986	2.10492	0.1038	0.242126	0.657816	Down			-0.604244	0.615959
1137	ENSMUSG00000033327	Tnxb	tenascin_XB	0.282062	0.234898	0.946227	1	0.150347	0.0728593	0.104469	0.243321	0.484608	Down			-1.04511	0.61382
1138	ENSMUSG00000036098	Myrf	myelin_regulatory_factor	1.1147	0.914015	0.77027	0.896774	1.54676	1.03097	0.10463	0.243572	0.666534	Down			-0.58525	0.613372
1139	ENSMUSG00000107906	Gm5580	predicted_pseudogene_5580	0.751795	0.758283	0.782585	0.905041	1.06779	0.452746	0.104849	0.24383	0.424002	Down			-1.23786	0.612913
1140	ENSMUSG00000097207	6030443J06Rik	RIKEN_cDNA_6030443J06_gene	0.0862678	0.0864202	0.776602	0.9026	0.128101	0.0543151	0.104849	0.24383	0.424002	Down			-1.23786	0.612913
1141	ENSMUSG00000021461	Fancc	Fanconi_anemia_complementation_group_C	0.508337	0.43135	0.933914	1	0.709231	0.455385	0.105012	0.244087	0.642083	Down			-0.639168	0.612455
1142	ENSMUSG00000040282	BC052040	cDNA_sequence_BC052040	0.907632	0.740086	0.821047	0.936584	1.02749	0.622377	0.105869	0.24573	0.605728	Down			-0.723258	0.609542
1143	ENSMUSG00000034538	Zfp418	zinc_finger_protein_418	1.22529	0.985416	0.779304	0.9039	0.970366	0.534871	0.108144	0.249758	0.551205	Down			-0.859339	0.602481
1144	ENSMUSG00000045629	Sh3tc2	SH3_domain_and_tetratricopeptide_repeats_2	0.461285	0.432607	0.783942	0.906252	0.582947	0.321323	0.108144	0.249758	0.551205	Down			-0.859339	0.602481
1145	ENSMUSG00000086805	4932443L11Rik	RIKEN_cDNA_4932443L11_gene	0.240486	0.311766	0.282622	0.460856	0.399111	0.160317	0.109021	0.251216	0.401686	Down			-1.31586	0.599953
1146	ENSMUSG00000026840	Lamc3	laminin_gamma_3	0.196322	0.25049	0.230947	0.404689	0.184625	0.0741612	0.109021	0.251216	0.401686	Down			-1.31586	0.599953
1147	ENSMUSG00000037031	Tspan15	tetraspanin_15	1.91413	1.67596	1	1	3.20901	2.11486	0.110576	0.254224	0.659039	Down			-0.601565	0.594783
1148	ENSMUSG00000072774	Zfp951	zinc_finger_protein_951	0.389072	0.269046	0.453711	0.652172	0.288865	0.131907	0.110704	0.254361	0.45664	Down			-1.13087	0.59455
1149	ENSMUSG00000058093	Zfp729b	zinc_finger_protein_729b	2.2674	1.86402	0.782118	0.904874	2.33173	1.54309	0.111186	0.25499	0.661781	Down			-0.595575	0.593477
1150	ENSMUSG00000053886	Sh2d4a	SH2_domain_containing_4A	0.262072	0.189989	0.854227	0.962582	0.389135	0.14437	0.111707	0.255422	0.371002	Down			-1.4305	0.592742
1151	ENSMUSG00000078867	Gm14418	predicted_gene_14418	0.344981	0.285834	1	1	0.390284	0.144796	0.111707	0.255422	0.371002	Down			-1.4305	0.592742
1152	ENSMUSG00000050555	Hyls1	hydrolethalus_syndrome_1	2.11825	1.52222	0.29064	0.471577	1.3238	0.844215	0.111652	0.255422	0.63772	Down			-0.649004	0.592742
1153	ENSMUSG00000033961	Zfp446	zinc_finger_protein_446	0.168951	0.24971	0.0178675	0.053622	0.198272	0.113238	0.1128	0.257504	0.571127	Down			-0.808118	0.589216
1154	ENSMUSG00000029605	Oas1b	2_5_oligoadenylate_synthetase_1B	0.362372	0.28023	0.89174	0.993411	0.577956	0.287309	0.113782	0.25934	0.497112	Down			-1.00836	0.58613
1155	ENSMUSG00000029245	Epha5	Eph_receptor_A5	0.0781102	0.0715289	0.916747	1	0.0702012	0.0310614	0.117167	0.265301	0.442463	Down			-1.17637	0.576262
1156	ENSMUSG00000081137	BC022960	cDNA_sequence_BC022960	0.784916	0.597485	0.711532	0.850558	0.291369	0.0617748	0.118117	0.265948	0.212016	Down			-2.23776	0.575202
1157	ENSMUSG00000096141	Dnah7a	dynein_axonemal_heavy_chain_7A	0.0173207	0.0200933	0.759851	0.887489	0.0411512	0.00872472	0.118117	0.265948	0.212016	Down			-2.23776	0.575202
1158	ENSMUSG00000029360	Gm9754	predicted_gene_9754	0.400129	0.309428	0.89174	0.993411	0.176043	0.037324	0.118117	0.265948	0.212016	Down			-2.23776	0.575202
1159	ENSMUSG00000027419	Pcsk2	proprotein_convertase_subtilisin_kexin_type_2	0.0317676	0.0307074	1	1	0.0628891	0.0133335	0.118117	0.265948	0.212016	Down			-2.23776	0.575202
1160	ENSMUSG00000024136	Dnase1l2	deoxyribonuclease_1_like_2	0.148046	0.181831	0.443645	0.640566	0.10345	0.021933	0.118117	0.265948	0.212016	Down			-2.23776	0.575202
1161	ENSMUSG00000044338	Aplnr	apelin_receptor	0.0221946	0.0257376	1	1	0.131813	0.0279465	0.118117	0.265948	0.212016	Down			-2.23776	0.575202
1162	ENSMUSG00000036885	Arhgef26	Rho_guanine_nucleotide_exchange_factor_GEF_26	0.775997	0.720949	0.694407	0.835735	0.824611	0.537205	0.11865	0.266789	0.651465	Down			-0.61824	0.573832
1163	ENSMUSG00000032373	Car12	carbonic_anyhydrase_12	1.52284	1.03354	0.170297	0.322338	1.48344	0.986002	0.120022	0.269319	0.664672	Down			-0.589286	0.569733
1164	ENSMUSG00000079083	Jrkl	Jrk_like	3.60433	3.51611	0.503921	0.670539	3.85168	2.5447	0.121534	0.271977	0.660673	Down			-0.597991	0.565468
1165	ENSMUSG00000072762	4930522L14Rik	RIKEN_cDNA_4930522L14_gene	0.702085	0.772604	0.379736	0.570384	1.12269	0.634712	0.121711	0.272176	0.565348	Down			-0.822788	0.565151
1166	ENSMUSG00000074862	BC025920	cDNA_sequence_BC025920	0.166055	0.121985	0.698047	0.838725	0.164377	0.0697012	0.12358	0.275351	0.424032	Down			-1.23776	0.560114
1167	ENSMUSG00000078546	2210404O09Rik	RIKEN_cDNA_2210404O09_gene	1.01555	0.998727	0.571578	0.734584	1.21295	0.736705	0.125987	0.279176	0.607366	Down			-0.719362	0.554123
1168	ENSMUSG00000022639	Dubr	Dppa2_upstream_binding_RNA	0.590013	0.731768	0.0626886	0.150709	0.653711	0.417203	0.12712	0.279176	0.638208	Down			-0.647902	0.554123
1169	ENSMUSG00000053219	Raet1e	retinoic_acid_early_transcript_1E	2.31245	1.67887	0.404178	0.596446	2.51971	1.61308	0.127682	0.279176	0.640182	Down			-0.643446	0.554123
1170	ENSMUSG00000026098	Pms1	postmeiotic_segregation_increased_1_S._cerevisiae_	0.55353	0.5378	0.601608	0.761915	0.491755	0.297872	0.12879	0.279251	0.605733	Down			-0.723246	0.554006
1171	ENSMUSG00000103632	Gm38329	predicted_gene_38329	0.417071	0.48376	0.731885	0.864138	0.928953	0.131225	0.131529	0.282889	0.141261	Down			-2.82356	0.548384
1172	ENSMUSG00000097152	Gm26515	predicted_gene_26515	0.357562	0.259256	1	1	0.398256	0.0562581	0.131529	0.282889	0.141261	Down			-2.82356	0.548384
1173	ENSMUSG00000001494	Sost	sclerostin	0.0431001	0.0499803	1	1	0.191996	0.0271215	0.131529	0.282889	0.141261	Down			-2.82356	0.548384
1174	ENSMUSG00000058794	Nfe2	nuclear_factor_erythroid_derived_2	0.0096872	0.0112336	1	1	0.0431531	0.00609585	0.131529	0.282889	0.141261	Down			-2.82356	0.548384
1175	ENSMUSG00000035062	Zc4h2	zinc_finger_C4H2_domain_containing	1.68971	1.12765	0.1621	0.30948	1.91329	1.27276	0.131616	0.283044	0.66522	Down			-0.588096	0.548146
1176	ENSMUSG00000029134	Plb1	phospholipase_B1	0.0684808	0.0869978	0.339516	0.52928	0.0532644	0.0164256	0.13207	0.28306	0.308379	Down			-1.69722	0.548121
1177	ENSMUSG00000090157	Gm16534	predicted_gene_16534	0.846954	0.73052	1	1	0.451462	0.16408	0.133184	0.28442	0.363441	Down			-1.46021	0.54604
1178	ENSMUSG00000030895	Hpx	hemopexin	1.4458	1.0831	0.631629	0.781765	0.626182	0.227581	0.133184	0.28442	0.363441	Down			-1.46021	0.54604
1179	ENSMUSG00000045903	Npas4	neuronal_PAS_domain_protein_4	0.679259	0.456993	0.438914	0.636501	0.282422	0.102644	0.133184	0.28442	0.363441	Down			-1.46021	0.54604
1180	ENSMUSG00000036983	Tfb1m	transcription_factor_B1_mitochondrial	4.86451	3.69686	0.53611	0.701567	6.87459	4.52024	0.134408	0.286336	0.657528	Down			-0.604876	0.543124
1181	ENSMUSG00000004113	Cacna1b	calcium_channel_voltage_dependent_N_type_alpha_1B_subunit	0.202427	0.205455	0.497546	0.668949	0.135264	0.0764693	0.139951	0.295649	0.565335	Down			-0.822822	0.529224
1182	ENSMUSG00000035337	Uchl4	ubiquitin_carboxyl_terminal_esterase_L4	3.71628	2.57753	0.359216	0.552369	5.74584	3.71479	0.140307	0.296297	0.646519	Down			-0.629236	0.528273
1183	ENSMUSG00000030309	Caprin2	caprin_family_member_2	0.371833	0.335764	0.846396	0.956891	0.188702	0.11261	0.141558	0.298292	0.596764	Down			-0.744768	0.525359
1184	ENSMUSG00000085183	Gm12603	predicted_gene_12603	1.71887	1.5452	0.918242	1	2.0419	1.08225	0.141625	0.298327	0.530021	Down			-0.915878	0.525308
1185	ENSMUSG00000014164	Klhl3	kelch_like_3	0.547622	0.418665	0.762208	0.889586	0.591393	0.313451	0.141625	0.298327	0.530021	Down			-0.915878	0.525308
1186	ENSMUSG00000051444	Bbs12	Bardet_Biedl_syndrome_12_human_	1.32225	1.02609	0.593518	0.754886	1.02318	0.633177	0.146483	0.306944	0.618832	Down			-0.692381	0.51294
1187	ENSMUSG00000061535	C1qtnf7	C1q_and_tumor_necrosis_factor_related_protein_7	0.063995	0.0464005	1	1	0.213821	0.0906592	0.146673	0.306992	0.423995	Down			-1.23788	0.512873
1188	ENSMUSG00000054383	Pnma1	paraneoplastic_antigen_MA1	0.377429	0.372136	0.7633	0.890351	0.504415	0.21387	0.146673	0.306992	0.423995	Down			-1.23788	0.512873
1189	ENSMUSG00000037759	Ptger2	prostaglandin_E_receptor_2_subtype_EP2_	0.169182	0.168213	0.854227	0.962582	0.322995	0.136949	0.146673	0.306992	0.423995	Down			-1.23788	0.512873
1190	ENSMUSG00000041907	Gpr45	G_protein_coupled_receptor_45	0.199468	0.139899	0.526363	0.692091	0.254863	0.146034	0.14816	0.309261	0.572992	Down			-0.803414	0.509675
1191	ENSMUSG00000026068	Il18rap	interleukin_18_receptor_accessory_protein	1.19514	1.11597	0.705136	0.845121	1.23338	0.820198	0.149808	0.312028	0.665001	Down			-0.588571	0.505806
1192	ENSMUSG00000019734	Tmc4	transmembrane_channel_like_gene_family_4	0.600459	0.401248	0.275148	0.452619	0.40704	0.238342	0.152573	0.316641	0.58555	Down			-0.772136	0.499433
1193	ENSMUSG00000029765	Plxna4	plexin_A4	0.955486	0.722029	0.442194	0.63946	0.50836	0.333129	0.153014	0.317375	0.6553	Down			-0.609772	0.498427
1194	ENSMUSG00000027692	Tnik	TRAF2_and_NCK_interacting_kinase	0.629608	0.529836	0.887821	0.99048	0.340441	0.226521	0.15362	0.318275	0.665377	Down			-0.587757	0.497198
1195	ENSMUSG00000101872	Gm29237	predicted_gene_29237	4.67051	5.4175	0.26857	0.443398	2.21336	0.875886	0.154702	0.319689	0.395728	Down			-1.33742	0.495272
1196	ENSMUSG00000098120	Gm5914	predicted_gene_5914	0.251895	0.219112	1	1	1.122	0.39643	0.160156	0.327065	0.353325	Down			-1.50093	0.485366
1197	ENSMUSG00000085260	Med9os	mediator_complex_subunit_9_opposite_strand	0.208292	0.30201	0.517394	0.683413	0.92778	0.327808	0.160156	0.327065	0.353325	Down			-1.50093	0.485366
1198	ENSMUSG00000025094	Slc18a2	solute_carrier_family_18_vesicular_monoamine_member_2	0.983328	0.70609	0.462476	0.658785	1.51227	0.972903	0.16297	0.331525	0.643339	Down			-0.63635	0.479483
1199	ENSMUSG00000069272	Hist1h2ae	histone_cluster_1_H2ae	1.45166	1.79612	0.504731	0.671256	7.61649	4.63098	0.163636	0.332403	0.60802	Down			-0.717809	0.478335
1200	ENSMUSG00000071604	Fam189a2	family_with_sequence_similarity_189_member_A2	0.227235	0.223025	0.847719	0.957228	0.596945	0.286125	0.166093	0.336094	0.479316	Down			-1.06095	0.473539
1201	ENSMUSG00000022871	Fetub	fetuin_beta	0.520473	0.409657	0.894526	0.995242	0.63483	0.304284	0.166093	0.336094	0.479316	Down			-1.06095	0.473539
1202	ENSMUSG00000084998	Gm16279	predicted_gene_16279	1.45121	0.999467	0.32108	0.506799	0.785627	0.456842	0.168917	0.340798	0.581501	Down			-0.782147	0.467503
1203	ENSMUSG00000051499	Zfp786	zinc_finger_protein_786	0.283557	0.328918	0.363268	0.556853	0.315788	0.168614	0.177052	0.353145	0.533945	Down			-0.905237	0.452047
1204	ENSMUSG00000020175	Rab36	RAB36_member_RAS_oncogene_family	0.374763	0.357233	0.669507	0.816081	0.418737	0.266326	0.178377	0.355288	0.636022	Down			-0.652852	0.44942
1205	ENSMUSG00000036928	Stag3	stromal_antigen_3	0.310662	0.238087	0.72856	0.864138	0.107083	0.0419145	0.186747	0.367482	0.391422	Down			-1.3532	0.434764
1206	ENSMUSG00000024235	Map3k8	mitogen_activated_protein_kinase_kinase_kinase_8	0.413938	0.324606	0.769313	0.895926	0.536744	0.337708	0.186869	0.367626	0.629178	Down			-0.66846	0.434594
1207	ENSMUSG00000031654	Cbln1	cerebellin_1_precursor_protein	0.341318	0.263936	0.798397	0.917969	0.709537	0.429789	0.188261	0.369771	0.605732	Down			-0.723249	0.432067
1208	ENSMUSG00000102870	Gm17868	predicted_gene_17868	0.199916	0.15458	1	1	0.692738	0.167846	0.189409	0.370207	0.242294	Down			-2.04517	0.431555
1209	ENSMUSG00000036168	Ccdc38	coiled_coil_domain_containing_38	0.0908239	0.105349	0.545091	0.710476	0.0858214	0.020794	0.189409	0.370207	0.242294	Down			-2.04517	0.431555
1210	ENSMUSG00000085227	6330418K02Rik	RIKEN_cDNA_6330418K02_gene	0.298949	0.36122	0.376211	0.570384	0.462413	0.235278	0.193029	0.37533	0.508804	Down			-0.974817	0.425587
1211	ENSMUSG00000028927	Padi2	peptidyl_arginine_deiminase_type_II	0.224276	0.260145	0.387478	0.578152	0.422689	0.249829	0.193122	0.375423	0.591047	Down			-0.758655	0.425479
1212	ENSMUSG00000030322	Mbd4	methyl_CpG_binding_domain_protein_4	0.687286	0.4646	0.212158	0.380078	0.391993	0.246456	0.193823	0.376357	0.628724	Down			-0.669502	0.4244
1213	ENSMUSG00000099009	Gm28046	predicted_gene_28046	0.225331	0.168018	0.840383	0.951189	0.239002	0.0810711	0.194536	0.376826	0.339206	Down			-1.55976	0.423859
1214	ENSMUSG00000014791	Elmo3	engulfment_and_cell_motility_3	0.77107	0.523145	0.402879	0.595021	0.216039	0.0732819	0.194536	0.376826	0.339206	Down			-1.55976	0.423859
1215	ENSMUSG00000021303	Gng4	guanine_nucleotide_binding_protein_G_protein_gamma_4	0.067821	0.0786773	0.759851	0.887489	0.342422	0.153723	0.195373	0.377846	0.448928	Down			-1.15544	0.422685
1216	ENSMUSG00000019971	Cep290	centrosomal_protein_290	2.32436	2.14788	0.698923	0.839367	0.74313	0.490149	0.196403	0.379285	0.659574	Down			-0.600393	0.421034
1217	ENSMUSG00000084808	9430091E24Rik	RIKEN_cDNA_9430091E24_gene	0.630199	0.730997	0.40873	0.601669	0.969202	0.538486	0.19969	0.384483	0.555597	Down			-0.847888	0.415123
1218	ENSMUSG00000031144	Syp	synaptophysin	0.119919	0.147286	0.443645	0.640566	0.31424	0.17766	0.210671	0.400783	0.565365	Down			-0.822745	0.39709
1219	ENSMUSG00000029544	Cabp1	calcium_binding_protein_1	0.16214	0.174637	0.546645	0.711651	0.257956	0.145839	0.210671	0.400783	0.565365	Down			-0.822745	0.39709
1220	ENSMUSG00000043993	2900052L18Rik	RIKEN_cDNA_2900052L18_gene	2.27079	2.01615	0.948913	1	1.91488	1.20026	0.218837	0.41189	0.626804	Down			-0.673914	0.385219
1221	ENSMUSG00000097048	1600020E01Rik	RIKEN_cDNA_1600020E01_gene	0.752502	0.761906	0.458487	0.657685	0.388244	0.240906	0.220682	0.414529	0.620501	Down			-0.688494	0.382445
1222	ENSMUSG00000022996	Wnt10b	wingless_type_MMTV_integration_site_family_member_10B	2.05984	2.12009	0.358491	0.551427	1.70164	1.13252	0.22237	0.417038	0.665547	Down			-0.587389	0.379824
1223	ENSMUSG00000106427	Gm42820	predicted_gene_42820	0.0726701	0.0843026	0.759851	0.887489	0.107902	0.0182935	0.225712	0.419762	0.169539	Down			-2.56032	0.376997
1224	ENSMUSG00000108049	RP23-226O20.9	-	0.176114	0.145914	1	1	0.0933889	0.015833	0.225712	0.419762	0.169539	Down			-2.56032	0.376997
1225	ENSMUSG00000103789	Gm10129	predicted_gene_10129	0.185939	0.154069	1	1	0.197198	0.0334326	0.225712	0.419762	0.169539	Down			-2.56032	0.376997
1226	ENSMUSG00000097103	Gm2885	predicted_gene_2885	0.277863	0.286499	1	1	0.229198	0.0388578	0.225712	0.419762	0.169539	Down			-2.56032	0.376997
1227	ENSMUSG00000031893	Tsnaxip1	translin_associated_factor_X_Tsnax_interacting_protein_1	0.0402917	0.0467236	1	1	0.149549	0.0253543	0.225712	0.419762	0.169539	Down			-2.56032	0.376997
1228	ENSMUSG00000040891	Foxa3	forkhead_box_A3	0.0218454	0.0253575	1	1	0.16225	0.0275076	0.225712	0.419762	0.169539	Down			-2.56032	0.376997
1229	ENSMUSG00000055632	Hmcn2	hemicentin_2	0.116529	0.086276	0.625935	0.778734	0.173034	0.109272	0.226242	0.420407	0.631509	Down			-0.663125	0.37633
1230	ENSMUSG00000050663	Trhde	TRH_degrading_enzyme	0.0568813	0.0507509	1	1	0.071466	0.0275455	0.227948	0.421789	0.385436	Down			-1.37544	0.374904
1231	ENSMUSG00000030380	Mzf1	myeloid_zinc_finger_1	0.0861049	0.093824	0.446748	0.644071	0.143355	0.0887124	0.230947	0.42629	0.618832	Down			-0.692381	0.370295
1232	ENSMUSG00000057835	Zfp119a	zinc_finger_protein_119a	1.94135	1.43302	0.519351	0.685305	1.93273	1.2501	0.232506	0.4285	0.646806	Down			-0.628596	0.36805
1233	ENSMUSG00000020758	Itgb4	integrin_beta_4	0.463041	0.326693	0.394451	0.586726	0.460737	0.300555	0.234164	0.430608	0.652335	Down			-0.616314	0.365918
1234	ENSMUSG00000067279	Ppp1r3c	protein_phosphatase_1_regulatory_inhibitor_subunit_3C	0.327456	0.474807	0.14239	0.279494	0.364687	0.164945	0.235318	0.431436	0.452292	Down			-1.14467	0.365083
1235	ENSMUSG00000072647	Adam1a	a_disintegrin_and_metallopeptidase_domain_1a	0.674907	0.502213	0.652588	0.800243	0.283634	0.128285	0.235318	0.431436	0.452292	Down			-1.14467	0.365083
1236	ENSMUSG00000071230	Npw	neuropeptide_W	0.558201	0.404732	1	1	1.55421	0.702955	0.235318	0.431436	0.452292	Down			-1.14467	0.365083
1237	ENSMUSG00000001739	Cldn15	claudin_15	0.280431	0.243969	1	1	0.260258	0.117713	0.235318	0.431436	0.452292	Down			-1.14467	0.365083
1238	ENSMUSG00000097242	Gm16907	predicted_gene_16907	0.691698	1.02522	0.0532188	0.131125	0.228241	0.0725742	0.2392	0.43573	0.317972	Down			-1.65303	0.360782
1239	ENSMUSG00000108368	RP23-335C3.10	-	0.356284	0.289298	1	1	0.211619	0.0672887	0.2392	0.43573	0.317972	Down			-1.65303	0.360782
1240	ENSMUSG00000055945	Prr18	proline_rich_18	0.213066	0.159922	0.860052	0.967423	0.148884	0.0473408	0.2392	0.43573	0.317972	Down			-1.65303	0.360782
1241	ENSMUSG00000029049	Morn1	MORN_repeat_containing_1	0.207597	0.169452	1	1	0.274008	0.14523	0.240748	0.437931	0.530022	Down			-0.915875	0.358594
1242	ENSMUSG00000090110	Cmc4	C_x_9_C_motif_containing_4	1.189	1.32612	0.33681	0.526599	1.12044	0.691012	0.242224	0.439804	0.616732	Down			-0.697283	0.356741
1243	ENSMUSG00000085069	Gm13111	predicted_gene_13111	0.125685	0.160374	0.545091	0.710476	0.37326	0.189929	0.250097	0.444471	0.508838	Down			-0.974721	0.352157
1244	ENSMUSG00000022362	Gm29394	predicted_gene_29394	0.377642	0.365037	0.870082	0.975009	0.623038	0.317025	0.250097	0.444471	0.508838	Down			-0.974721	0.352157
1245	ENSMUSG00000050954	Zfp169	zinc_finger_protein_169	0.344468	0.266375	0.633142	0.783143	0.181155	0.11296	0.252277	0.444471	0.623554	Down			-0.681415	0.352157
1246	ENSMUSG00000035295	Wdr38	WD_repeat_domain_38	0.0788471	0.106694	0.593113	0.754469	0.234136	0.099281	0.258407	0.450219	0.424032	Down			-1.23776	0.346576
1247	ENSMUSG00000057924	Gm10033	predicted_gene_10033	1.56566	1.10544	0.646181	0.794198	1.21292	0.514318	0.258407	0.450219	0.424032	Down			-1.23776	0.346576
1248	ENSMUSG00000105139	Gm43223	predicted_gene_43223	0.341247	0.313359	1	1	0.253354	0.10743	0.258407	0.450219	0.424032	Down			-1.23776	0.346576
1249	ENSMUSG00000057359	Gm17494	predicted_gene_17494	0.272961	0.256886	0.801624	0.921193	0.267662	0.168617	0.262101	0.455061	0.629961	Down			-0.666665	0.341931
1250	ENSMUSG00000037940	Inpp4b	inositol_polyphosphate_4_phosphatase_type_II	0.126088	0.0891821	0.518493	0.684362	0.141562	0.0851986	0.276933	0.474676	0.601846	Down			-0.732533	0.323603
1251	ENSMUSG00000026023	Cdk15	cyclin_dependent_kinase_15	0.468472	0.424531	1	1	0.673875	0.405569	0.276933	0.474676	0.601846	Down			-0.732533	0.323603
1252	ENSMUSG00000071103	1700029J07Rik	RIKEN_cDNA_1700029J07_gene	0.175597	0.125343	0.832022	0.944724	0.180498	0.0680348	0.282135	0.48095	0.376929	Down			-1.40764	0.3179
1253	ENSMUSG00000035131	Brinp3	bone_morphogenetic_protein_retinoic_acid_inducible_neural_specific_3	0.0215144	0.0149732	1	1	0.0575025	0.0216743	0.282135	0.48095	0.376929	Down			-1.40764	0.3179
1254	ENSMUSG00000100707	Gm28523	predicted_gene_28523	0.392485	0.520287	0.395171	0.587307	0.374635	0.141211	0.282135	0.48095	0.376929	Down			-1.40764	0.3179
1255	ENSMUSG00000067929	Gm10226	predicted_gene_10226	4.18997	3.84756	1	1	3.36995	1.53881	0.286221	0.48655	0.456627	Down			-1.13091	0.312872
1256	ENSMUSG00000006235	Epor	erythropoietin_receptor	0.194714	0.14118	1	1	0.46984	0.214542	0.286221	0.48655	0.456627	Down			-1.13091	0.312872
1257	ENSMUSG00000101856	1700096K18Rik	RIKEN_cDNA_1700096K18_gene	0.673589	0.603761	1	1	1.72765	1.11811	0.290235	0.491388	0.647186	Down			-0.627748	0.308575
1258	ENSMUSG00000055733	Nap1l3	nucleosome_assembly_protein_1_like_3	0.564915	0.819098	0.0636857	0.15262	0.885443	0.573046	0.290235	0.491388	0.647186	Down			-0.627748	0.308575
1259	ENSMUSG00000020461	Clhc1	clathrin_heavy_chain_linker_domain_containing_1	0.0794959	0.092221	0.759851	0.887489	0.141665	0.0400433	0.298737	0.500716	0.282662	Down			-1.82285	0.300409
1260	ENSMUSG00000024518	Rax	retina_and_anterior_neural_fold_homeobox	0.106704	0.123766	0.731885	0.864138	0.237665	0.0671788	0.298737	0.500716	0.282662	Down			-1.82285	0.300409
1261	ENSMUSG00000036834	Plch1	phospholipase_C_eta_1	0.0530765	0.0403358	0.793446	0.915066	0.0163075	0.00460949	0.298737	0.500716	0.282662	Down			-1.82285	0.300409
1262	ENSMUSG00000097279	Gm5106	predicted_gene_5106	0.266966	0.193567	1	1	0.297349	0.084049	0.298737	0.500716	0.282662	Down			-1.82285	0.300409
1263	ENSMUSG00000041566	Tssk1	testis_specific_serine_kinase_1	0.0481323	0.0418682	1	1	0.107206	0.0303031	0.298737	0.500716	0.282662	Down			-1.82285	0.300409
1264	ENSMUSG00000097258	Gm26767	predicted_gene_26767	0.716125	0.484555	0.361182	0.554651	0.08862	0.0250495	0.298737	0.500716	0.282662	Down			-1.82285	0.300409
1265	ENSMUSG00000097773	Gm10614	predicted_gene_10614	0.0526177	0.0610372	1	1	0.15629	0.044177	0.298737	0.500716	0.282662	Down			-1.82285	0.300409
1266	ENSMUSG00000029862	Clcn1	chloride_channel_voltage_sensitive_1	0.0450117	0.0326364	1	1	0.0501343	0.0141711	0.298737	0.500716	0.282662	Down			-1.82285	0.300409
1267	ENSMUSG00000071291	Zfp58	zinc_finger_protein_58	0.612084	0.416522	0.336996	0.526707	0.47261	0.308298	0.299181	0.501186	0.65233	Down			-0.616325	0.300001
1268	ENSMUSG00000038836	Agbl3	ATP_GTP_binding_protein_like_3	0.0917108	0.133733	0.0713183	0.166457	0.151741	0.0989856	0.299181	0.501186	0.65233	Down			-0.616325	0.300001
1269	ENSMUSG00000097793	Gm17259	predicted_gene_17259	0.231867	0.156892	0.546629	0.711651	0.401676	0.243319	0.305676	0.509539	0.60576	Down			-0.723183	0.292823
1270	ENSMUSG00000105449	Gm43379	predicted_gene_43379	0.167102	0.167098	0.717749	0.855845	0.11979	0.0580488	0.311691	0.51706	0.484588	Down			-1.04517	0.286459
1271	ENSMUSG00000044916	1700029I15Rik	RIKEN_cDNA_1700029I15_gene	0.325739	0.251898	1	1	0.451462	0.218773	0.311691	0.51706	0.484588	Down			-1.04517	0.286459
1272	ENSMUSG00000087443	Ppp1r18os	protein_phosphatase_1_regulatory_subunit_18_opposite_strand	0.738224	0.658662	1	1	1.18048	0.572048	0.311691	0.51706	0.484588	Down			-1.04517	0.286459
1273	ENSMUSG00000030683	Sez6l2	seizure_related_6_homolog_like_2	0.0941045	0.0873305	1	1	0.0931624	0.0394977	0.319467	0.525835	0.423966	Down			-1.23798	0.27915
1274	ENSMUSG00000065999	Gm13154	predicted_gene_13154	0.195367	0.196402	0.860052	0.967423	0.193411	0.0819999	0.319467	0.525835	0.423966	Down			-1.23798	0.27915
1275	ENSMUSG00000097578	Gm26798	predicted_gene_26798	0.266764	0.273038	0.870082	0.975009	0.466016	0.256877	0.333362	0.543397	0.55122	Down			-0.859299	0.264883
1276	ENSMUSG00000072893	4933439C10Rik	RIKEN_cDNA_4933439C10_gene	0.564732	0.626076	0.211843	0.379687	0.192944	0.113279	0.339516	0.55054	0.587108	Down			-0.768301	0.259211
1277	ENSMUSG00000018126	Baiap2l2	BAI1_associated_protein_2_like_2	0.306834	0.388272	0.212355	0.380327	0.427998	0.280994	0.339533	0.55054	0.656532	Down			-0.607062	0.259211
1278	ENSMUSG00000078875	Gm14419	predicted_gene_14419	0.432974	0.502227	0.40873	0.601669	0.711793	0.467315	0.339533	0.55054	0.656532	Down			-0.607062	0.259211
1279	ENSMUSG00000054556	Gm4876	predicted_gene_4876	0.165001	0.179432	0.739035	0.870536	0.168442	0.0779162	0.352234	0.566146	0.462568	Down			-1.11226	0.247072
1280	ENSMUSG00000054945	Gm9958	predicted_gene_9958	0.48541	0.402173	1	1	0.360396	0.130961	0.355755	0.56838	0.363382	Down			-1.46044	0.245361
1281	ENSMUSG00000055134	9130017K11Rik	RIKEN_cDNA_9130017K11_gene	0.0374531	0.0325789	1	1	0.0973184	0.0353637	0.355755	0.56838	0.363382	Down			-1.46044	0.245361
1282	ENSMUSG00000105201	Gm43362	predicted_gene_43362	0.216284	0.229977	0.694067	0.835478	0.187348	0.0680787	0.355755	0.56838	0.363382	Down			-1.46044	0.245361
1283	ENSMUSG00000097430	Gm10544	predicted_gene_10544	0.045124	0.0610605	0.593113	0.754469	0.078167	0.0284045	0.355755	0.56838	0.363382	Down			-1.46044	0.245361
1284	ENSMUSG00000086560	Gm13372	predicted_gene_13372	3.62364	4.72864	0.0959416	0.210739	0.6726	0.24441	0.355755	0.56838	0.363382	Down			-1.46044	0.245361
1285	ENSMUSG00000027489	Necab3	N_terminal_EF_hand_calcium_binding_protein_3	0.146966	0.156271	0.694067	0.835478	0.127304	0.0462598	0.355755	0.56838	0.363382	Down			-1.46044	0.245361
1286	ENSMUSG00000024530	Slmo1	slowmo_homolog_1_Drosophila_	0.903943	0.667242	0.683948	0.828488	0.671127	0.38804	0.36518	0.580114	0.578191	Down			-0.790381	0.236487
1287	ENSMUSG00000024403	Atp6v1g2	ATPase_H+_transporting_lysosomal_V1_subunit_G2	0.127179	0.14752	0.443645	0.640566	0.178357	0.0978638	0.376638	0.59355	0.548695	Down			-0.865923	0.226543
1288	ENSMUSG00000041552	Ptchd1	patched_domain_containing_1	0.126879	0.176614	0.266732	0.440919	0.213534	0.117165	0.376638	0.59355	0.548695	Down			-0.865923	0.226543
1289	ENSMUSG00000028738	Tas1r2	taste_receptor_type_1_member_2	0.0631348	0.0836976	0.620334	0.778734	0.0535692	0.0113519	0.381173	0.593758	0.211911	Down			-2.23847	0.22639
1290	ENSMUSG00000038188	Scarf1	scavenger_receptor_class_F_member_1	0.0714427	0.0710282	1	1	0.0606184	0.0128457	0.381173	0.593758	0.211911	Down			-2.23847	0.22639
1291	ENSMUSG00000108353	RP24-144C5.1	-	0.0935835	0.0930405	1	1	0.0794046	0.0168267	0.381173	0.593758	0.211911	Down			-2.23847	0.22639
1292	ENSMUSG00000044820	AY074887	cDNA_sequence_AY074887	0.347379	0.402893	0.780907	0.9039	0.343846	0.0728648	0.381173	0.593758	0.211911	Down			-2.23847	0.22639
1293	ENSMUSG00000101172	Gm28535	predicted_gene_28535	0.251512	0.175042	1	1	0.298777	0.0633141	0.381173	0.593758	0.211911	Down			-2.23847	0.22639
1294	ENSMUSG00000006711	D130043K22Rik	RIKEN_cDNA_D130043K22_gene	0.036765	0.0284291	1	1	0.036391	0.00771167	0.381173	0.593758	0.211911	Down			-2.23847	0.22639
1295	ENSMUSG00000097231	Gm26852	predicted_gene_26852	0.286422	0.260401	0.915187	1	0.0459776	0.00974318	0.381173	0.593758	0.211911	Down			-2.23847	0.22639
1296	ENSMUSG00000054622	D730045B01Rik	RIKEN_cDNA_D730045B01_gene	0.0240276	0.0278905	1	1	0.142774	0.0302554	0.381173	0.593758	0.211911	Down			-2.23847	0.22639
1297	ENSMUSG00000059835	Rpl13-ps3	ribosomal_protein_L13_pseudogene_3	0.1427	0.16548	1	1	0.423746	0.0897965	0.381173	0.593758	0.211911	Down			-2.23847	0.22639
1298	ENSMUSG00000022340	Sybu	syntabulin_syntaxin_interacting_	0.482427	0.530884	0.379736	0.570384	0.0734697	0.0155691	0.381173	0.593758	0.211911	Down			-2.23847	0.22639
1299	ENSMUSG00000105349	Gm43604	predicted_gene_43604	0.884066	0.659202	0.840383	0.951189	0.37506	0.0794795	0.381173	0.593758	0.211911	Down			-2.23847	0.22639
1300	ENSMUSG00000032908	Sgpp2	sphingosine_1_phosphate_phosphotase_2	0.0556193	0.0645225	0.759851	0.887489	0.0660713	0.0140013	0.381173	0.593758	0.211911	Down			-2.23847	0.22639
1301	ENSMUSG00000097924	A730020E08Rik	RIKEN_cDNA_A730020E08_gene	0.0591334	0.0685917	0.797512	0.917167	0.150522	0.0744586	0.381255	0.593758	0.494669	Down			-1.01546	0.22639
1302	ENSMUSG00000031364	Grpr	gastrin_releasing_peptide_receptor	0.194103	0.143273	0.82237	0.936584	0.314408	0.155528	0.381255	0.593758	0.494669	Down			-1.01546	0.22639
1303	ENSMUSG00000099478	Gm28370	predicted_gene_28370	0.501247	0.351909	0.571921	0.734851	0.156692	0.0664423	0.401742	0.616226	0.424032	Down			-1.23776	0.21026
1304	ENSMUSG00000086682	Gm16023	predicted_gene_16023	0.323271	0.339256	0.665796	0.81282	0.182861	0.077539	0.401742	0.616226	0.424032	Down			-1.23776	0.21026
1305	ENSMUSG00000086213	A330040F15Rik	RIKEN_cDNA_A330040F15_gene	0.362277	0.280131	1	1	0.478151	0.202751	0.401742	0.616226	0.424032	Down			-1.23776	0.21026
1306	ENSMUSG00000106961	Gm43128	predicted_gene_43128	1.70275	1.56098	0.818581	0.934863	0.32624	0.138336	0.401742	0.616226	0.424032	Down			-1.23776	0.21026
1307	ENSMUSG00000103983	Gm20045	predicted_gene_20045	0.447026	0.629635	0.0419356	0.108108	0.0948242	0.0402085	0.401742	0.616226	0.424032	Down			-1.23776	0.21026
1308	ENSMUSG00000104682	Gm42636	predicted_gene_42636	0.556736	0.576597	0.62586	0.778734	0.560965	0.325485	0.41243	0.627676	0.580223	Down			-0.785319	0.202265
1309	ENSMUSG00000104788	Gm36448	predicted_gene_36448	2.43937	3.06531	0.254598	0.425085	2.86758	1.66384	0.41243	0.627676	0.580223	Down			-0.785319	0.202265
1310	ENSMUSG00000038155	Gstp2	glutathione_S_transferase_pi_2	0.693794	0.670637	0.840383	0.951189	1.20194	0.655219	0.430494	0.648595	0.545132	Down			-0.875322	0.188026
1311	ENSMUSG00000046961	Gpr156	G_protein_coupled_receptor_156	0.106903	0.101449	1	1	0.129867	0.0611822	0.439814	0.658099	0.471115	Down			-1.08585	0.181709
1312	ENSMUSG00000050397	Foxl2	forkhead_box_L2	0.143505	0.208073	0.517394	0.683413	0.479388	0.225847	0.439814	0.658099	0.471115	Down			-1.08585	0.181709
1313	ENSMUSG00000020717	Pecam1	platelet_endothelial_cell_adhesion_molecule_1	0.039707	0.0403031	1	1	0.0663308	0.0312494	0.439814	0.658099	0.471115	Down			-1.08585	0.181709
1314	ENSMUSG00000097858	9530052C20Rik	RIKEN_cDNA_9530052C20_gene	0.389374	0.33873	1	1	0.433616	0.204283	0.439814	0.658099	0.471115	Down			-1.08585	0.181709
1315	ENSMUSG00000107478	Atn1	atrophin_1	0.245112	0.177703	0.656336	0.803873	0.22748	0.128609	0.451618	0.670973	0.565365	Down			-0.822745	0.173295
1316	ENSMUSG00000015093	Clic3	chloride_intracellular_channel_3	0.212369	0.156755	0.82237	0.936584	0.143323	0.0486216	0.461168	0.677503	0.339244	Down			-1.5596	0.169089
1317	ENSMUSG00000105345	BC030343	cDNA_sequence_BC030343	0.310295	0.2329	0.860052	0.967423	0.135508	0.0459702	0.461168	0.677503	0.339244	Down			-1.5596	0.169089
1318	ENSMUSG00000107388	Gm42788	predicted_gene_42788	0.0534161	0.0619432	1	1	0.198262	0.0672594	0.461168	0.677503	0.339244	Down			-1.5596	0.169089
1319	ENSMUSG00000023467	Tulp2	tubby_like_protein_2	0.0424949	0.0591495	0.559728	0.723112	0.0630972	0.0214054	0.461168	0.677503	0.339244	Down			-1.5596	0.169089
1320	ENSMUSG00000073680	Tmem88b	transmembrane_protein_88B	0.166744	0.238034	0.297676	0.478658	0.0952184	0.0323023	0.461168	0.677503	0.339244	Down			-1.5596	0.169089
1321	ENSMUSG00000030994	D7Ertd443e	DNA_segment_Chr_7_ERATO_Doi_443_expressed	0.0291308	0.0270339	1	1	0.0432539	0.0146736	0.461168	0.677503	0.339244	Down			-1.5596	0.169089
1322	ENSMUSG00000029797	Sspo	SCO_spondin	0.0100912	0.0146316	0.517394	0.683413	0.0187275	0.0063532	0.461168	0.677503	0.339244	Down			-1.5596	0.169089
1323	ENSMUSG00000097111	Peak1os	pseudopodium_enriched_atypical_kinase_1_opposite_strand	0.316992	0.367672	0.82237	0.936584	0.261474	0.0887036	0.461168	0.677503	0.339244	Down			-1.5596	0.169089
1324	ENSMUSG00000084974	Gm15567	predicted_gene_15567	0.271722	0.387895	0.297676	0.478658	0.155166	0.0526391	0.461168	0.677503	0.339244	Down			-1.5596	0.169089
1325	ENSMUSG00000058046	4933430I17Rik	RIKEN_cDNA_4933430I17_gene	0.29962	0.289619	0.840383	0.951189	0.185364	0.0628835	0.461168	0.677503	0.339244	Down			-1.5596	0.169089
1326	ENSMUSG00000030523	Trpm1	transient_receptor_potential_cation_channel_subfamily_M_member_1	0.013934	0.0161627	0.797512	0.917167	0.0147777	0.00501325	0.461168	0.677503	0.339244	Down			-1.5596	0.169089
1327	ENSMUSG00000004872	Pax3	paired_box_3	0.154885	0.11378	0.698047	0.838725	0.0766648	0.0390078	0.472	0.688252	0.50881	Down			-0.974802	0.162252
1328	ENSMUSG00000099470	Gm29340	predicted_gene_29340	0.11551	0.093793	1	1	0.171531	0.0872766	0.472	0.688252	0.50881	Down			-0.974802	0.162252
1329	ENSMUSG00000096988	A930029G22Rik	RIKEN_cDNA_A930029G22_gene	0.182242	0.241597	0.620334	0.778734	0.386597	0.196704	0.472	0.688252	0.50881	Down			-0.974802	0.162252
1330	ENSMUSG00000097032	4930539J05Rik	RIKEN_cDNA_4930539J05_gene	0.325126	0.269374	1	1	0.344851	0.175464	0.472	0.688252	0.50881	Down			-0.974802	0.162252
1331	ENSMUSG00000070000	Fcho1	FCH_domain_only_1	0.0741344	0.0926036	0.470867	0.66742	0.0931428	0.0502622	0.499675	0.688304	0.539625	Down			-0.889971	0.162219
1332	ENSMUSG00000097885	5031434O11Rik	RIKEN_cDNA_5031434O11_gene	0.114894	0.115503	0.860052	0.967423	0.193364	0.115748	0.4885	0.688304	0.598604	Down			-0.740327	0.162219
1333	ENSMUSG00000045008	9030612E09Rik	RIKEN_cDNA_9030612E09_gene	0.119736	0.166662	0.559728	0.723112	0.213374	0.0904542	0.517394	0.701523	0.423923	Down			-1.23813	0.153958
1334	ENSMUSG00000108736	RP24-143K11.1	-	0.56275	0.580241	1	1	0.557111	0.236172	0.517394	0.701523	0.423923	Down			-1.23813	0.153958
1335	ENSMUSG00000022899	Slc15a2	solute_carrier_family_15_H+_peptide_transporter_member_2	0.0925533	0.0878399	0.885577	0.988518	0.0374847	0.0158906	0.517394	0.701523	0.423923	Down			-1.23813	0.153958
1336	ENSMUSG00000073867	AA474408	expressed_sequence_AA474408	0.373325	0.324778	1	1	0.118797	0.0503607	0.517394	0.701523	0.423923	Down			-1.23813	0.153958
1337	ENSMUSG00000020191	4930415F15Rik	RIKEN_cDNA_4930415F15_gene	0.0844026	0.0734182	1	1	0.187992	0.079694	0.517394	0.701523	0.423923	Down			-1.23813	0.153958
1338	ENSMUSG00000086894	Gm15708	predicted_gene_15708	0.184946	0.168559	1	1	0.117704	0.0498974	0.517394	0.701523	0.423923	Down			-1.23813	0.153958
1339	ENSMUSG00000101389	Ms4a4a	membrane_spanning_4_domains_subfamily_A_member_4A	0.798762	0.679478	1	1	0.474477	0.201142	0.517394	0.701523	0.423923	Down			-1.23813	0.153958
1340	ENSMUSG00000051113	Fam71e1	family_with_sequence_similarity_71_member_E1	0.0358545	0.0519869	0.517394	0.683413	0.159704	0.090293	0.523805	0.707194	0.565376	Down			-0.822718	0.150461
1341	ENSMUSG00000029072	Tas1r3	taste_receptor_type_1_member_3	0.48019	0.351787	0.654527	0.802259	0.225164	0.127302	0.523805	0.707194	0.565376	Down			-0.822718	0.150461
1342	ENSMUSG00000041930	Fam222a	family_with_sequence_similarity_222_member_A	0.181655	0.266901	0.21141	0.379466	0.359654	0.228749	0.533661	0.716872	0.636027	Down			-0.652841	0.144559
1343	ENSMUSG00000043398	Gpr135	G_protein_coupled_receptor_135	0.518421	0.638915	0.519736	0.685537	0.625428	0.36719	0.545091	0.726972	0.587101	Down			-0.768319	0.138482
1344	ENSMUSG00000104156	Gm38102	predicted_gene_38102	1.6465	1.29773	0.783955	0.906252	0.219416	0.106327	0.559728	0.739582	0.484588	Down			-1.04517	0.131014
1345	ENSMUSG00000104399	Gm37963	predicted_gene_37963	1.52512	2.02177	0.281069	0.460017	0.754892	0.365812	0.559728	0.739582	0.484588	Down			-1.04517	0.131014
1346	ENSMUSG00000095332	Gm9821	predicted_gene_9821	0.478699	0.423049	1	1	0.236943	0.11482	0.559728	0.739582	0.484588	Down			-1.04517	0.131014
1347	ENSMUSG00000086544	Chn1os3	chimerin_1_opposite_strand_3	0.260664	0.19097	0.865308	0.971776	0.142604	0.0691041	0.559728	0.739582	0.484588	Down			-1.04517	0.131014
1348	ENSMUSG00000020932	Gfap	glial_fibrillary_acidic_protein	0.0563931	0.0545111	1	1	0.0976882	0.0473385	0.559728	0.739582	0.484588	Down			-1.04517	0.131014
1349	ENSMUSG00000054181	A930012O16Rik	RIKEN_cDNA_A930012O16_gene	0.1165	0.157644	0.593113	0.754469	0.201809	0.0977945	0.559728	0.739582	0.484588	Down			-1.04517	0.131014
1350	ENSMUSG00000102573	Gm7265	predicted_gene_7265	0.355949	0.250676	0.682922	0.827714	0.132138	0.0640328	0.559728	0.739582	0.484588	Down			-1.04517	0.131014
1351	ENSMUSG00000073478	D730003I15Rik	RIKEN_cDNA_D730003I15_gene	0.298914	0.216698	0.854227	0.962582	0.194187	0.094101	0.559728	0.739582	0.484588	Down			-1.04517	0.131014
1352	ENSMUSG00000097100	9230104M06Rik	RIKEN_cDNA_9230104M06_gene	0.680376	0.473521	0.600301	0.760884	0.471471	0.285587	0.564053	0.743266	0.605736	Down			-0.72324	0.128856
1353	ENSMUSG00000038576	Susd4	sushi_domain_containing_4	0.095327	0.0995155	1	1	0.212331	0.132043	0.581089	0.75927	0.621874	Down			-0.685306	0.119604
1354	ENSMUSG00000105957	Gm43254	predicted_gene_43254	0.16085	0.186567	0.82237	0.936584	0.398066	0.247547	0.581089	0.75927	0.621874	Down			-0.685306	0.119604
1355	ENSMUSG00000094932	Gm2007	predicted_gene_2007	0.142502	0.0991757	1	1	0.338563	0.179434	0.593113	0.76887	0.529987	Down			-0.91597	0.114147
1356	ENSMUSG00000053164	Gpr21	G_protein_coupled_receptor_21	0.0694577	0.0939881	0.593113	0.754469	0.137503	0.0728746	0.593113	0.76887	0.529987	Down			-0.91597	0.114147
1357	ENSMUSG00000048070	Pirt	phosphoinositide_interacting_regulator_of_transient_receptor_potential_channels	0.105995	0.0737678	0.81105	0.928111	0.125913	0.0667323	0.593113	0.76887	0.529987	Down			-0.91597	0.114147
1358	ENSMUSG00000033268	Duox1	dual_oxidase_1	0.126783	0.0882357	0.847719	0.957228	0.100405	0.0532135	0.593113	0.76887	0.529987	Down			-0.91597	0.114147
1359	ENSMUSG00000103731	Gm17530	predicted_gene_17530	0.607734	0.881213	0.499675	0.668949	0.902448	0.478286	0.593113	0.76887	0.529987	Down			-0.91597	0.114147
1360	ENSMUSG00000108738	RP23-335G1.1	-	0.191421	0.134808	0.682922	0.827714	0.0812093	0.0430399	0.593113	0.76887	0.529987	Down			-0.91597	0.114147
1361	ENSMUSG00000097078	Gm26566	predicted_gene_26566	0.986459	1.04473	0.682922	0.827714	0.509475	0.270015	0.593113	0.76887	0.529987	Down			-0.91597	0.114147
1362	ENSMUSG00000100975	Gm28875	predicted_gene_28875	3.67519	2.65434	0.522052	0.687898	1.64746	1.04786	0.596505	0.772375	0.636048	Down			-0.652793	0.112172
1363	ENSMUSG00000016356	Col20a1	collagen_type_XX_alpha_1	0.696387	0.79623	0.24064	0.417388	0.251135	0.162852	0.610546	0.786287	0.648463	Down			-0.624905	0.104419
1364	ENSMUSG00000071516	Hist1h2ai	histone_cluster_1_H2ai	0.79296	1.05122	0.620334	0.778734	2.85962	1.85435	0.610546	0.786287	0.648463	Down			-0.624905	0.104419
1365	ENSMUSG00000026725	Tnn	tenascin_N	0.266312	0.283165	0.533951	0.699536	0.186745	0.121097	0.610546	0.786287	0.648463	Down			-0.624905	0.104419
1366	ENSMUSG00000100927	Gm28536	predicted_gene_28536	0.371847	0.352876	1	1	0.451724	0.255402	0.620334	0.79522	0.565393	Down			-0.822673	0.0995125
1367	ENSMUSG00000080727	C920021L13Rik	RIKEN_cDNA_C920021L13_gene	0.156847	0.21226	0.356672	0.549104	0.174668	0.0987563	0.620334	0.79522	0.565393	Down			-0.822673	0.0995125
1368	ENSMUSG00000024727	Trpm6	transient_receptor_potential_cation_channel_subfamily_M_member_6	0.102607	0.119024	0.610546	0.770871	0.0914137	0.0516847	0.620334	0.79522	0.565393	Down			-0.822673	0.0995125
1369	ENSMUSG00000097417	Gm26669	predicted_gene_26669	0.147751	0.171363	0.780907	0.9039	0.109697	0.0309917	0.628704	0.795586	0.282522	Down			-1.82356	0.099313
1370	ENSMUSG00000101791	2210011K15Rik	RIKEN_cDNA_2210011K15_gene	0.0767052	0.0593103	1	1	0.113918	0.0321844	0.628704	0.795586	0.282522	Down			-1.82356	0.099313
1371	ENSMUSG00000108574	RP23-292C5.9	-	0.0229022	0.0265843	1	1	0.102075	0.0288384	0.628704	0.795586	0.282522	Down			-1.82356	0.099313
1372	ENSMUSG00000090873	Gm17112	predicted_gene_17112	0.618366	0.717187	0.780907	0.9039	0.459101	0.129706	0.628704	0.795586	0.282522	Down			-1.82356	0.099313
1373	ENSMUSG00000025727	A930017K11Rik	RIKEN_cDNA_A930017K11_gene	0.0701416	0.0813571	0.731885	0.864138	0.078114	0.0220689	0.628704	0.795586	0.282522	Down			-1.82356	0.099313
1374	ENSMUSG00000085415	Gm12060	predicted_gene_12060	0.170119	0.13154	1	1	0.252652	0.0713796	0.628704	0.795586	0.282522	Down			-1.82356	0.099313
1375	ENSMUSG00000087485	Gm13383	predicted_gene_13383	0.0760416	0.0881804	1	1	0.169369	0.0478506	0.628704	0.795586	0.282522	Down			-1.82356	0.099313
1376	ENSMUSG00000051246	Msantd1	Myb_SANT_like_DNA_binding_domain_containing_1	0.210939	0.299049	0.193029	0.353526	0.0522062	0.0147494	0.628704	0.795586	0.282522	Down			-1.82356	0.099313
1377	ENSMUSG00000055102	Zfp819	zinc_finger_protein_819	0.0510121	0.0507161	1	1	0.0324655	0.00917221	0.628704	0.795586	0.282522	Down			-1.82356	0.099313
1378	ENSMUSG00000097246	Gm26890	predicted_gene_26890	0.262606	0.208414	1	1	0.0615745	0.0173962	0.628704	0.795586	0.282522	Down			-1.82356	0.099313
1379	ENSMUSG00000079645	Gm17193	predicted_gene_17193	0.64425	0.672558	1	1	0.287021	0.0810898	0.628704	0.795586	0.282522	Down			-1.82356	0.099313
1380	ENSMUSG00000093720	Gm20635	predicted_gene_20635	0.0345758	0.0401346	1	1	0.154104	0.0435377	0.628704	0.795586	0.282522	Down			-1.82356	0.099313
1381	ENSMUSG00000039543	Cfap70	cilia_and_flagella_associated_protein_70	0.126207	0.118941	1	1	0.0351402	0.00992789	0.628704	0.795586	0.282522	Down			-1.82356	0.099313
1382	ENSMUSG00000085214	0610005C13Rik	RIKEN_cDNA_0610005C13_gene	0.0420419	0.0406388	1	1	0.0312136	0.00881854	0.628704	0.795586	0.282522	Down			-1.82356	0.099313
1383	ENSMUSG00000103427	Gm37534	predicted_gene_37534	0.059677	0.0593307	1	1	0.03798	0.0107302	0.628704	0.795586	0.282522	Down			-1.82356	0.099313
1384	ENSMUSG00000089820	Gm15775	predicted_gene_15775	0.496532	0.575883	0.780907	0.9039	0.368646	0.104151	0.628704	0.795586	0.282522	Down			-1.82356	0.099313
1385	ENSMUSG00000066058	Cldn19	claudin_19	0.0367801	0.0319935	1	1	0.0409606	0.0115723	0.628704	0.795586	0.282522	Down			-1.82356	0.099313
1386	ENSMUSG00000043456	Zfp536	zinc_finger_protein_536	0.166425	0.174364	0.422219	0.617401	0.0717465	0.0473228	0.623404	0.795586	0.659585	Down			-0.600371	0.099313
1387	ENSMUSG00000072915	Gm12258	predicted_gene_12258	0.578995	0.442817	0.620217	0.778734	0.170061	0.112169	0.623404	0.795586	0.659585	Down			-0.600371	0.099313
1388	ENSMUSG00000029754	Dlx6	distal_less_homeobox_6	0.14342	0.149722	1	1	0.212977	0.126417	0.643095	0.808404	0.59357	Down			-0.752511	0.0923714
1389	ENSMUSG00000099923	1700105P06Rik	RIKEN_cDNA_1700105P06_gene	0.502457	0.378839	0.870082	0.975009	0.410365	0.253096	0.662502	0.825359	0.616758	Down			-0.697224	0.0833574
1390	ENSMUSG00000106795	Gm43050	predicted_gene_43050	0.675193	0.522134	1	1	0.802075	0.51013	0.679314	0.839934	0.636013	Down			-0.652872	0.0757547
1391	ENSMUSG00000045744	Bricd5	BRICHOS_domain_containing_5	0.0346027	0.0401658	1	1	0.205612	0.0871861	0.692096	0.846974	0.424032	Down			-1.23776	0.07213
1392	ENSMUSG00000097140	Gm26779	predicted_gene_26779	0.565577	0.468637	1	1	0.479886	0.203487	0.692096	0.846974	0.424032	Down			-1.23776	0.07213
1393	ENSMUSG00000026241	Nppc	natriuretic_peptide_type_C	0.0854556	0.0990972	1	1	0.253759	0.107602	0.692096	0.846974	0.424032	Down			-1.23776	0.07213
1394	ENSMUSG00000094706	Gm10338	predicted_gene_10338	0.20533	0.277846	0.593113	0.754469	0.203242	0.0861809	0.692096	0.846974	0.424032	Down			-1.23776	0.07213
1395	ENSMUSG00000086536	Gm12264	predicted_gene_12264	2.40397	1.85904	0.89174	0.993411	0.528835	0.224243	0.692096	0.846974	0.424032	Down			-1.23776	0.07213
1396	ENSMUSG00000047259	Mc4r	melanocortin_4_receptor	0.032286	0.0374399	1	1	0.0958729	0.0406531	0.692096	0.846974	0.424032	Down			-1.23776	0.07213
1397	ENSMUSG00000006179	Prss16	protease_serine_16_thymus_	0.106648	0.082466	1	1	0.0703799	0.0298433	0.692096	0.846974	0.424032	Down			-1.23776	0.07213
1398	ENSMUSG00000034456	Uroc1	urocanase_domain_containing_1	0.0518003	0.0400554	1	1	0.0512735	0.0217416	0.692096	0.846974	0.424032	Down			-1.23776	0.07213
1399	ENSMUSG00000097253	Gm26770	predicted_gene_26770	0.238812	0.20775	1	1	0.118202	0.0501213	0.692096	0.846974	0.424032	Down			-1.23776	0.07213
1400	ENSMUSG00000099568	Gm28513	predicted_gene_28513	0.653634	0.67395	1	1	0.43135	0.182906	0.692096	0.846974	0.424032	Down			-1.23776	0.07213
1401	ENSMUSG00000030317	Timp4	tissue_inhibitor_of_metalloproteinase_4	0.0571824	0.041461	1	1	0.0424562	0.0180028	0.692096	0.846974	0.424032	Down			-1.23776	0.07213
1402	ENSMUSG00000025489	Ifitm5	interferon_induced_transmembrane_protein_5	0.251539	0.218803	1	1	0.373471	0.158363	0.692096	0.846974	0.424032	Down			-1.23776	0.07213
1403	ENSMUSG00000021803	Cdhr1	cadherin_related_family_member_1	0.0413873	0.036001	1	1	0.0614495	0.0260566	0.692096	0.846974	0.424032	Down			-1.23776	0.07213
1404	ENSMUSG00000108456	RP24-143K11.2	-	0.267106	0.371809	0.266732	0.440919	0.105767	0.0448485	0.692096	0.846974	0.424032	Down			-1.23776	0.07213
1405	ENSMUSG00000081553	Ccdc50-ps	Ccdc50_retrotransposed_pseudogene	1.04081	0.713393	0.635239	0.784748	0.913218	0.595756	0.694067	0.848488	0.652371	Down			-0.616236	0.0713543
1406	ENSMUSG00000105176	Gm43668	predicted_gene_43668	0.383347	0.377004	0.716732	0.854996	0.173249	0.115432	0.707153	0.85995	0.666279	Down			-0.585801	0.0655267
1407	ENSMUSG00000000730	Dnmt3l	DNA_cytosine_5_methyltransferase_3_like	0.100582	0.0933419	1	1	0.209105	0.139322	0.707153	0.85995	0.666279	Down			-0.585801	0.0655267
1408	ENSMUSG00000047591	Mafa	v_maf_musculoaponeurotic_fibrosarcoma_oncogene_family_protein_A_avian_	0.412201	0.382529	1	1	0.856942	0.570963	0.707153	0.85995	0.666279	Down			-0.585801	0.0655267
1409	ENSMUSG00000051124	Gimap9	GTPase_IMAP_family_member_9	0.304478	0.45409	0.195974	0.356826	0.452124	0.301241	0.707153	0.85995	0.666279	Down			-0.585801	0.0655267
1410	ENSMUSG00000029130	Rnf32	ring_finger_protein_32	0.0962625	0.0679662	0.646181	0.794198	0.0870074	0.0579712	0.707153	0.85995	0.666279	Down			-0.585801	0.0655267
1411	ENSMUSG00000044390	Tigd3	tigger_transposable_element_derived_3	0.631777	0.439698	0.600301	0.760884	0.437794	0.291693	0.707153	0.85995	0.666279	Down			-0.585801	0.0655267
1412	ENSMUSG00000097150	Gm26513	predicted_gene_26513	0.0357753	0.0414862	1	1	0.132786	0.067559	0.731885	0.879697	0.508783	Down			-0.974878	0.0556671
1413	ENSMUSG00000085750	Gm14009	predicted_gene_14009	0.271478	0.393626	0.517394	0.683413	0.503816	0.256333	0.731885	0.879697	0.508783	Down			-0.974878	0.0556671
1414	ENSMUSG00000098708	Gm27252	predicted_gene_27252	0.188255	0.272959	0.517394	0.683413	0.349369	0.177753	0.731885	0.879697	0.508783	Down			-0.974878	0.0556671
1415	ENSMUSG00000038057	Dbil5	diazepam_binding_inhibitor_like_5	0.459783	0.444439	1	1	0.568852	0.289422	0.731885	0.879697	0.508783	Down			-0.974878	0.0556671
1416	ENSMUSG00000044835	Ankrd45	ankyrin_repeat_domain_45	0.0528463	0.0613055	0.759851	0.887489	0.078467	0.0399227	0.731885	0.879697	0.508783	Down			-0.974878	0.0556671
1417	ENSMUSG00000032278	Paqr5	progestin_and_adipoQ_receptor_family_member_V	0.0194642	0.0150502	1	1	0.0481713	0.0245087	0.731885	0.879697	0.508783	Down			-0.974878	0.0556671
1418	ENSMUSG00000045912	C2cd4c	C2_calcium_dependent_domain_containing_4C	0.032353	0.0375318	0.759851	0.887489	0.0480383	0.024441	0.731885	0.879697	0.508783	Down			-0.974878	0.0556671
1419	ENSMUSG00000073460	Pnldc1	poly_A_specific_ribonuclease_PARN_like_domain_containing_1	0.316295	0.45862	0.278164	0.456279	0.234851	0.132767	0.759851	0.898215	0.565323	Down			-0.822852	0.0466195
1420	ENSMUSG00000074826	Gm10767	predicted_gene_10767	0.2251	0.203078	1	1	0.111422	0.0629895	0.759851	0.898215	0.565323	Down			-0.822852	0.0466195
1421	ENSMUSG00000043807	Ly6g5b	lymphocyte_antigen_6_complex_locus_G5B	0.440773	0.302117	0.635239	0.784748	0.178516	0.100919	0.759851	0.898215	0.565323	Down			-0.822852	0.0466195
1422	ENSMUSG00000085837	Kcnmb4os2	potassium_large_conductance_calcium_activated_channel_subfamily_M_beta_member_4_opposite_strand_2	0.0817755	0.0711424	1	1	0.0910822	0.0514909	0.759851	0.898215	0.565323	Down			-0.822852	0.0466195
1423	ENSMUSG00000100779	Gm29292	predicted_gene_29292	0.406832	0.3371	1	1	0.517837	0.292745	0.759851	0.898215	0.565323	Down			-0.822852	0.0466195
1424	ENSMUSG00000027071	P2rx3	purinergic_receptor_P2X_ligand_gated_ion_channel_3	0.0952861	0.0859639	1	1	0.0943313	0.0533276	0.759851	0.898215	0.565323	Down			-0.822852	0.0466195
1425	ENSMUSG00000039563	2210406O10Rik	RIKEN_cDNA_2210406O10_gene	0.164811	0.191174	0.533661	0.699296	0.0863813	0.0488333	0.759851	0.898215	0.565323	Down			-0.822852	0.0466195
1426	ENSMUSG00000010021	Kif19a	kinesin_family_member_19A	0.031666	0.0275449	1	1	0.0705304	0.0398725	0.759851	0.898215	0.565323	Down			-0.822852	0.0466195
1427	ENSMUSG00000098184	Gm27011	predicted_gene_27011	0.0916098	0.106234	1	1	0.408089	0.230702	0.759851	0.898215	0.565323	Down			-0.822852	0.0466195
1428	ENSMUSG00000108199	RP23-248L4.8	-	0.197303	0.143058	1	1	0.219758	0.124234	0.759851	0.898215	0.565323	Down			-0.822852	0.0466195
1429	ENSMUSG00000100642	Gm28230	predicted_gene_28230	0.479645	0.64421	0.1128	0.239792	0.131202	0.0794658	0.780907	0.914254	0.605676	Down			-0.723382	0.0389329
1430	ENSMUSG00000040495	Chrm4	cholinergic_receptor_muscarinic_4	0.340085	0.430345	0.430494	0.626652	0.321353	0.194636	0.780907	0.914254	0.605676	Down			-0.723382	0.0389329
1431	ENSMUSG00000072621	Slfn10-ps	schlafen_10_pseudogene	0.13106	0.161521	0.519736	0.685537	0.0851424	0.0515687	0.780907	0.914254	0.605676	Down			-0.723382	0.0389329
1432	ENSMUSG00000070323	Mmp27	matrix_metallopeptidase_27	0.067759	0.0786054	0.759851	0.887489	0.140867	0.0853199	0.780907	0.914254	0.605676	Down			-0.723382	0.0389329
1433	ENSMUSG00000047363	Cstad	CSA_conditional_T_cell_activation_dependent_protein	0.242139	0.280869	0.797512	0.917167	0.359556	0.217774	0.780907	0.914254	0.605676	Down			-0.723382	0.0389329
1434	ENSMUSG00000087578	Ccdc142os	coiled_coil_domain_containing_142_opposite_strand	0.16985	0.137916	1	1	0.176554	0.106935	0.780907	0.914254	0.605676	Down			-0.723382	0.0389329
1435	ENSMUSG00000085211	B430219N15Rik	RIKEN_cDNA_B430219N15_gene	0.137698	0.133103	1	1	0.23853	0.144472	0.780907	0.914254	0.605676	Down			-0.723382	0.0389329
1436	ENSMUSG00000026304	Rab17	RAB17_member_RAS_oncogene_family	0.0668002	0.0645709	1	1	0.132242	0.084112	0.797512	0.925627	0.636048	Down			-0.652793	0.0335642
1437	ENSMUSG00000090861	Arf4os	ADP_ribosylation_factor_4_opposite_strand	0.471968	0.456217	1	1	0.934337	0.594283	0.797512	0.925627	0.636048	Down			-0.652793	0.0335642
1438	ENSMUSG00000108801	RP23-430B14.2	-	0.339571	0.393891	0.832022	0.944724	0.403383	0.256571	0.797512	0.925627	0.636048	Down			-0.652793	0.0335642
1439	ENSMUSG00000007030	Vwa7	von_Willebrand_factor_A_domain_containing_7	0.0756718	0.0526644	0.81105	0.928111	0.089892	0.0571756	0.797512	0.925627	0.636048	Down			-0.652793	0.0335642
1440	ENSMUSG00000081974	Gm11960	predicted_gene_11960	0.117678	0.0818993	0.81105	0.928111	0.139792	0.0889146	0.797512	0.925627	0.636048	Down			-0.652793	0.0335642
1441	ENSMUSG00000001510	Dlx3	distal_less_homeobox_3	0.187849	0.15847	1	1	0.202852	0.129023	0.797512	0.925627	0.636048	Down			-0.652793	0.0335642
1442	ENSMUSG00000098506	Phf20-ps	PHD_finger_protein_20_pseudogene	0.215962	0.196827	1	1	0.183241	0.11655	0.797512	0.925627	0.636048	Down			-0.652793	0.0335642
1443	ENSMUSG00000086401	Gm15559	predicted_gene_15559	0.354582	0.342748	0.870082	0.975009	0.233998	0.148834	0.797512	0.925627	0.636048	Down			-0.652793	0.0335642
1444	ENSMUSG00000090812	Samd15	sterile_alpha_motif_domain_containing_15	0.140137	0.162543	0.581089	0.744339	0.128047	0.0814441	0.797512	0.925627	0.636048	Down			-0.652793	0.0335642
1445	ENSMUSG00000106035	Gm43545	predicted_gene_43545	0.096126	0.130075	0.593113	0.754469	0.190297	0.121038	0.797512	0.925627	0.636048	Down			-0.652793	0.0335642
1446	ENSMUSG00000048065	Cyb5r2	cytochrome_b5_reductase_2	0.128475	0.149037	0.81105	0.928111	0.214618	0.141557	0.81105	0.936144	0.659579	Down			-0.600383	0.0286573
1447	ENSMUSG00000040380	Cbln3	cerebellin_3_precursor_protein	0.0736926	0.0683879	1	1	0.0984805	0.0649556	0.81105	0.936144	0.659579	Down			-0.600383	0.0286573
1448	ENSMUSG00000067158	Col4a4	collagen_type_IV_alpha_4	0.114329	0.132616	0.40873	0.601669	0.0545648	0.0359898	0.81105	0.936144	0.659579	Down			-0.600383	0.0286573
1449	ENSMUSG00000050747	Trim15	tripartite_motif_containing_15	0.191276	0.180264	1	1	0.159753	0.10537	0.81105	0.936144	0.659579	Down			-0.600383	0.0286573
1450	ENSMUSG00000106062	Gm43820	predicted_gene_43820	0.0798369	0.0771724	1	1	0.177801	0.117273	0.81105	0.936144	0.659579	Down			-0.600383	0.0286573
1451	ENSMUSG00000107954	RP23-25K2.4	-	0.04671	0.0361173	1	1	0.0462559	0.0195988	1	1	0.423704	Down			-1.23887	0
1452	ENSMUSG00000104761	Gm43511	predicted_gene_43511	0.193808	0.269785	0.311691	0.495729	0.0575732	0.024394	1	1	0.423704	Down			-1.23887	0
1453	ENSMUSG00000108378	RP23-356A20.1	-	0.27568	0.319688	1	1	0.409429	0.173477	1	1	0.423704	Down			-1.23887	0
1454	ENSMUSG00000064057	Scgb3a1	secretoglobin_family_3A_member_1	0.0744131	0.0863766	1	1	0.221146	0.0937007	1	1	0.423704	Down			-1.23887	0
1455	ENSMUSG00000084834	4930565N06Rik	RIKEN_cDNA_4930565N06_gene	0.147406	0.128239	1	1	0.0547374	0.0231925	1	1	0.423704	Down			-1.23887	0
1456	ENSMUSG00000045467	Ttll13	tubulin_tyrosine_ligase_like_family_member_13	0.0696347	0.0897446	0.662502	0.809606	0.0229832	0.0097381	1	1	0.423704	Down			-1.23887	0
1457	ENSMUSG00000060808	B9d1os	B9_protein_domain_1_opposite_strand	0.264228	0.306477	0.731885	0.864138	0.19621	0.083135	1	1	0.423704	Down			-1.23887	0
1458	ENSMUSG00000084899	Gm15344	predicted_gene_15344	2.64368	2.94382	0.44289	0.640136	0.314123	0.133095	1	1	0.423704	Down			-1.23887	0
1459	ENSMUSG00000097379	Gm26873	predicted_gene_26873	0.432409	0.348909	1	1	0.055847	0.0236626	1	1	0.423704	Down			-1.23887	0
1460	ENSMUSG00000105304	Gm43696	predicted_gene_43696	0.0806659	0.0595418	0.82237	0.936584	0.0217832	0.00922962	1	1	0.423704	Down			-1.23887	0
1461	ENSMUSG00000086697	4933427G23Rik	RIKEN_cDNA_4933427G23_gene	0.0727651	0.0675272	1	1	0.0432316	0.0183174	1	1	0.423704	Down			-1.23887	0
1462	ENSMUSG00000106251	Gm42658	predicted_gene_42658	0.226116	0.22951	1	1	0.0839654	0.0355765	1	1	0.423704	Down			-1.23887	0
1463	ENSMUSG00000087439	Gm15788	predicted_gene_15788	0.130564	0.18931	0.517394	0.683413	0.0969542	0.0410799	1	1	0.423704	Down			-1.23887	0
1464	ENSMUSG00000097191	5730422E09Rik	RIKEN_cDNA_5730422E09_gene	0.0210199	0.0243993	1	1	0.0624684	0.0264681	1	1	0.423704	Down			-1.23887	0
1465	ENSMUSG00000072769	Gm10419	predicted_gene_10419	0.0196784	0.0285325	0.517394	0.683413	0.0146128	0.00619149	1	1	0.423704	Down			-1.23887	0
1466	ENSMUSG00000096923	A730071L15Rik	RIKEN_cDNA_A730071L15Rik_gene	0.055136	0.0639376	1	1	0.0818858	0.0346954	1	1	0.423704	Down			-1.23887	0
1467	ENSMUSG00000059406	Tmprss9	transmembrane_protease_serine_9	0.0636513	0.0590694	1	1	0.0378169	0.0160232	1	1	0.423704	Down			-1.23887	0
1468	ENSMUSG00000091831	Gm4707	predicted_gene_4707	0.0776327	0.0900461	0.731885	0.864138	0.0576485	0.0244259	1	1	0.423704	Down			-1.23887	0
1469	ENSMUSG00000101152	Gm28305	predicted_gene_28305	0.365873	0.282902	1	1	0.362317	0.153515	1	1	0.423704	Down			-1.23887	0
1470	ENSMUSG00000104728	Gm42462	predicted_gene_42462	0.163308	0.227311	0.559728	0.723112	0.0970254	0.0411101	1	1	0.423704	Down			-1.23887	0
1471	ENSMUSG00000015451	C4a	complement_component_4A_Rodgers_blood_group_	0.205183	0.160812	0.823019	0.936924	0.016473	0.0069797	1	1	0.423704	Down			-1.23887	0
1472	ENSMUSG00000085505	Gm12868	predicted_gene_12868	0.427073	0.495361	0.731885	0.864138	0.317136	0.134372	1	1	0.423704	Down			-1.23887	0
1473	ENSMUSG00000047819	Tigd4	tigger_transposable_element_derived_4	0.0900934	0.0746513	1	1	0.0382323	0.0161992	1	1	0.423704	Down			-1.23887	0
1474	ENSMUSG00000094132	Gm3264	predicted_gene_3264	0.617095	0.460136	0.840383	0.951189	0.130936	0.0554782	1	1	0.423704	Down			-1.23887	0
1475	ENSMUSG00000027505	Fam209	family_with_sequence_similarity_209	0.318895	0.221938	1	1	0.189464	0.0802765	1	1	0.423704	Down			-1.23887	0
1476	ENSMUSG00000055424	Gm9970	predicted_gene_9970	0.239326	0.185052	1	1	0.236999	0.100418	1	1	0.423704	Down			-1.23887	0
1477	ENSMUSG00000086331	Gm16310	predicted_gene_16310	0.834746	0.753079	1	1	0.137756	0.0583677	1	1	0.423704	Down			-1.23887	0
1478	ENSMUSG00000067006	Serpinb5	serine_or_cysteine_peptidase_inhibitor_clade_B_member_5	0.00924944	0.0107365	1	1	0.0412246	0.0233052	1	1	0.565323	Down			-0.822852	0
1479	ENSMUSG00000085573	Gm15418	predicted_gene_15418	0.526045	0.610238	0.81105	0.928111	0.292956	0.165615	1	1	0.565323	Down			-0.822852	0
1480	ENSMUSG00000106896	G630022F23Rik	RIKEN_cDNA_G630022F23_gene	0.0368193	0.0427109	1	1	0.054682	0.030913	1	1	0.565323	Down			-0.822852	0
1481	ENSMUSG00000091155	Serpine3	serpin_peptidase_inhibitor_clade_E_nexin_plasminogen_activator_inhibitor_type_1_member_3	0.127025	0.147336	0.731885	0.864138	0.141463	0.0799724	1	1	0.565323	Down			-0.822852	0
1482	ENSMUSG00000108530	RP23-259N3.1	-	0.0966935	0.0672947	1	1	0.0861561	0.0487061	1	1	0.565323	Down			-0.822852	0
1483	ENSMUSG00000097620	4921514A10Rik	RIKEN_cDNA_4921514A10_gene	0.136246	0.105364	1	1	0.0505819	0.0285951	1	1	0.565323	Down			-0.822852	0
1484	ENSMUSG00000102496	Gm36989	predicted_gene_36989	0.370998	0.262983	0.729435	0.864138	0.0918201	0.051908	1	1	0.565323	Down			-0.822852	0
1485	ENSMUSG00000034117	Ptgdr2	prostaglandin_D2_receptor_2	0.134694	0.11718	1	1	0.0750119	0.042406	1	1	0.565323	Down			-0.822852	0
1486	ENSMUSG00000096950	Gm9530	predicted_gene_9530	0.122121	0.157388	0.662502	0.809606	0.0604485	0.0341729	1	1	0.565323	Down			-0.822852	0
1487	ENSMUSG00000086890	1700021J08Rik	RIKEN_cDNA_1700021J08_gene	0.61936	0.718489	0.81105	0.928111	0.344924	0.194994	1	1	0.565323	Down			-0.822852	0
1488	ENSMUSG00000105677	Gm43328	predicted_gene_43328	0.714048	0.576161	1	1	0.138306	0.0781878	1	1	0.565323	Down			-0.822852	0
1489	ENSMUSG00000059213	Ddn	dendrin	0.0476175	0.0414204	1	1	0.0530298	0.029979	1	1	0.565323	Down			-0.822852	0
1490	ENSMUSG00000086526	Gm12762	predicted_gene_12762	0.0921305	0.106942	1	1	0.410624	0.232135	1	1	0.565323	Down			-0.822852	0
1491	ENSMUSG00000032988	Slc16a8	solute_carrier_family_16_monocarboxylic_acid_transporters_member_8	0.246499	0.285931	0.832022	0.944724	0.109818	0.0620827	1	1	0.565323	Down			-0.822852	0
1492	ENSMUSG00000029868	Trpv6	transient_receptor_potential_cation_channel_subfamily_V_member_6	0.0303907	0.0352501	0.731885	0.864138	0.033845	0.0191333	1	1	0.565323	Down			-0.822852	0
1493	ENSMUSG00000097579	Gm26799	predicted_gene_26799	0.425252	0.341468	1	1	0.145725	0.0823816	1	1	0.565323	Down			-0.822852	0
1494	ENSMUSG00000107200	Gm43039	predicted_gene_43039	0.462281	0.643507	0.311691	0.495729	0.205952	0.116429	1	1	0.565323	Down			-0.822852	0
1495	ENSMUSG00000042655	Fam159b	family_with_sequence_similarity_159_member_B	0.101942	0.118254	1	1	0.201845	0.128362	1	1	0.635943	Down			-0.65303	0
1496	ENSMUSG00000054161	Fam83e	family_with_sequence_similarity_83_member_E	0.0581251	0.0421444	1	1	0.0431561	0.0274448	1	1	0.635943	Down			-0.65303	0
1497	ENSMUSG00000102215	Gm2464	predicted_gene_2464	0.253807	0.176639	1	1	0.301502	0.191738	1	1	0.635943	Down			-0.65303	0
1498	ENSMUSG00000070498	Tmem132b	transmembrane_protein_132B	0.00926584	0.010745	1	1	0.0275148	0.0174979	1	1	0.635943	Down			-0.65303	0
1499	ENSMUSG00000048004	Tmem196	transmembrane_protein_196	0.0620369	0.0575713	1	1	0.0736949	0.0468658	1	1	0.635943	Down			-0.65303	0
1500	ENSMUSG00000105195	Gm43584	predicted_gene_43584	0.220733	0.256054	1	1	0.437053	0.277941	1	1	0.635943	Down			-0.65303	0
1501	ENSMUSG00000090235	Gm16244	predicted_gene_16244	0.067451	0.0782481	0.759851	0.887489	0.0801265	0.0509559	1	1	0.635943	Down			-0.65303	0
1502	ENSMUSG00000097757	Gm17518	predicted_gene_17518	0.198465	0.153466	1	1	0.196447	0.124929	1	1	0.635943	Down			-0.65303	0
1503	ENSMUSG00000081459	Llph-ps1	LLP_homolog_pseudogene_1	0.91316	0.926867	1	1	0.677993	0.431165	1	1	0.635943	Down			-0.65303	0
1504	ENSMUSG00000046085	4931422A03Rik	RIKEN_cDNA_4931422A03_gene	0.0195343	0.0226748	1	1	0.116074	0.0738167	1	1	0.635943	Down			-0.65303	0
1505	ENSMUSG00000097855	A930007I19Rik	RIKEN_cDNA_A930007I19_gene	0.090006	0.0949073	0.679314	0.824347	0.0485972	0.030905	1	1	0.635943	Down			-0.65303	0
1506	ENSMUSG00000084973	Gm13848	predicted_gene_13848	0.108739	0.0756778	1	1	0.129173	0.0821467	1	1	0.635943	Down			-0.65303	0
1507	ENSMUSG00000003873	Bax	BCL2_associated_X_protein	170.186	122.889	0.212628	0.380781	518.271	345.711	0.0496244	0.13816	0.667047				-0.584141	0.859616
1508	ENSMUSG00000046605	B3gntl1	UDP_GlcNAc_betaGal_beta_1_3_N_acetylglucosaminyltransferase_like_1	2.16393	1.59997	0.434117	0.630989	2.0294	1.35448	0.181338	0.359434	0.667432				-0.583307	0.444381
1509	ENSMUSG00000031533	Mrps31	mitochondrial_ribosomal_protein_S31	14.5208	10.0858	0.174262	0.328225	13.3416	8.90529	0.0960747	0.228361	0.667481				-0.583201	0.641379
1510	ENSMUSG00000021510	Zfp729a	zinc_finger_protein_729a	2.08215	1.7421	0.866784	0.972875	2.26815	1.51512	0.12743	0.279176	0.667998				-0.582085	0.554123
1511	ENSMUSG00000056313	1810011O10Rik	RIKEN_cDNA_1810011O10_gene	9.29839	6.20819	0.123011	0.25696	11.3899	7.60918	0.097123	0.230465	0.668061				-0.581948	0.637395
1512	ENSMUSG00000030122	Ptms	parathymosin	41.716	44.4836	0.147407	0.287615	228.353	152.567	0.0502518	0.139561	0.668119				-0.581822	0.855235
1513	ENSMUSG00000001281	Itgb7	integrin_beta_7	2.29692	1.60969	0.294434	0.476472	1.56324	1.04446	0.273315	0.469806	0.668142				-0.581774	0.328081
1514	ENSMUSG00000015290	Ubl4a	ubiquitin_like_4A	4.58405	4.26496	0.636439	0.785833	11.0711	7.39894	0.0603788	0.161214	0.66831				-0.581411	0.792596
1515	ENSMUSG00000058174	Gm5148	predicted_gene_5148	64.475	43.5169	0.0827864	0.186951	91.5218	61.1664	0.0507741	0.140588	0.668326				-0.581376	0.852053
1516	ENSMUSG00000043411	Usp48	ubiquitin_specific_peptidase_48	7.255	5.31315	0.253138	0.42381	2.87931	1.92495	0.0708663	0.180721	0.668545				-0.580903	0.742992
1517	ENSMUSG00000009863	Sdhb	succinate_dehydrogenase_complex_subunit_B_iron_sulfur_Ip_	45.5601	32.7103	0.200759	0.363912	104.811	70.0743	0.0528218	0.145188	0.668579				-0.580829	0.83807
1518	ENSMUSG00000030760	Acer3	alkaline_ceramidase_3	1.65989	1.73259	0.218844	0.389496	1.8697	1.2501	0.0758664	0.189893	0.668608				-0.580768	0.721491
1519	ENSMUSG00000033487	Fndc3a	fibronectin_type_III_domain_containing_3A	6.50561	4.72615	0.237187	0.413218	5.10862	3.41573	0.0643994	0.169782	0.668621				-0.58074	0.770109
1520	ENSMUSG00000039660	D2Wsu81e	DNA_segment_Chr_2_Wayne_State_University_81_expressed	2.40526	1.90169	0.586378	0.749841	4.7327	3.16459	0.0729437	0.184586	0.668666				-0.580642	0.733801
1521	ENSMUSG00000038451	Spsb2	splA_ryanodine_receptor_domain_and_SOCS_box_containing_2	1.18301	1.34335	0.210274	0.378084	4.19748	2.8069	0.110351	0.253769	0.66871				-0.580546	0.595561
1522	ENSMUSG00000068551	Zfp467	zinc_finger_protein_467	0.392065	0.434289	0.221251	0.39318	0.917843	0.61379	0.129428	0.28017	0.66873				-0.580503	0.552578
1523	ENSMUSG00000049502	Dtx3l	deltex_3_like_Drosophila_	0.694071	0.947577	0.0196221	0.0579126	0.994137	0.665164	0.184725	0.36485	0.669087				-0.579734	0.437886
1524	ENSMUSG00000001774	Chordc1	cysteine_and_histidine_rich_domain_CHORD_containing_zinc_binding_protein_1	38.7647	28.1734	0.236552	0.412369	38.2243	25.5763	0.061177	0.16308	0.669112				-0.579681	0.787598
1525	ENSMUSG00000079669	Gm17396	predicted_gene_17396	1.42566	1.09208	0.720802	0.8583	1.51783	1.01617	0.345894	0.558493	0.669492				-0.578861	0.252983
1526	ENSMUSG00000020926	Adam11	a_disintegrin_and_metallopeptidase_domain_11	0.242203	0.17289	0.515533	0.682517	0.394225	0.263936	0.294788	0.497541	0.669507				-0.57883	0.303171
1527	ENSMUSG00000022403	St13	suppression_of_tumorigenicity_13	73.8145	50.0383	0.0887517	0.198006	69.7069	46.68	0.053678	0.147023	0.669661				-0.578498	0.832614
1528	ENSMUSG00000040102	Klhl42	kelch_like_42	3.11883	3.05552	0.426645	0.62276	3.46275	2.31906	0.0864655	0.210566	0.669714				-0.578382	0.676611
1529	ENSMUSG00000035840	Lysmd3	LysM_putative_peptidoglycan_binding_domain_containing_3	5.40097	5.62017	0.258537	0.430018	10.9823	7.35736	0.0795685	0.197308	0.669927				-0.577923	0.704856
1530	ENSMUSG00000095362	Gm14325	predicted_gene_14325	5.82109	5.8421	0.397941	0.590306	13.6045	9.11485	0.0928601	0.222908	0.66999				-0.577789	0.651874
1531	ENSMUSG00000040537	Adam22	a_disintegrin_and_metallopeptidase_domain_22	0.495263	0.438418	0.919696	1	0.627032	0.420142	0.142803	0.300429	0.670048				-0.577664	0.522258
1532	ENSMUSG00000047766	Lrrc49	leucine_rich_repeat_containing_49	1.49451	1.07245	0.268776	0.443625	1.28513	0.861224	0.128929	0.279484	0.670147				-0.57745	0.553642
1533	ENSMUSG00000060149	BC002059	cDNA_sequence_BC002059	2.67901	1.8645	0.278008	0.456279	2.01242	1.34939	0.227577	0.421789	0.670529				-0.576628	0.374904
1534	ENSMUSG00000041297	Cdk13	cyclin_dependent_kinase_13	15.7177	11.6537	0.290753	0.471683	14.6849	9.84861	0.0611839	0.16308	0.67066				-0.576346	0.787598
1535	ENSMUSG00000084319	Tpt1-ps3	tumor_protein_translationally_controlled_pseudogene_3	2346.54	1899.82	0.642253	0.791014	2543.85	1706.52	0.0530218	0.145628	0.67084				-0.57596	0.836755
1536	ENSMUSG00000007833	Aldh16a1	aldehyde_dehydrogenase_16_family_member_A1	2.95857	2.97198	0.336917	0.526667	5.18996	3.48203	0.0718279	0.182591	0.670916				-0.575796	0.738521
1537	ENSMUSG00000001150	Mcm3ap	minichromosome_maintenance_deficient_3_S._cerevisiae_associated_protein	16.6998	11.2309	0.0849984	0.191285	6.46347	4.33929	0.0765205	0.191011	0.671357				-0.574848	0.718943
1538	ENSMUSG00000033545	Znrf1	zinc_and_ring_finger_1	1.35147	1.28525	0.546864	0.711794	3.34126	2.24329	0.0680477	0.175012	0.671392				-0.574773	0.756931
1539	ENSMUSG00000036099	Vezt	vezatin_adherens_junctions_transmembrane_protein	1.41889	1.06886	0.372183	0.567592	1.3922	0.935037	0.0825496	0.202977	0.671625				-0.574271	0.692554
1540	ENSMUSG00000073591	Pcdhb22	protocadherin_beta_22	1.1136	0.814593	0.372471	0.567817	0.931061	0.625337	0.169526	0.341577	0.671639				-0.574242	0.466512
1541	ENSMUSG00000068966	Zbtb34	zinc_finger_and_BTB_domain_containing_34	3.02497	2.18077	0.259287	0.431119	3.18538	2.13979	0.0959462	0.228085	0.671754				-0.573995	0.641904
1542	ENSMUSG00000071637	Cebpd	CCAAT_enhancer_binding_protein_C_EBP_delta	26.5226	25.3384	0.523496	0.689489	131.259	88.1749	0.0596697	0.159692	0.671764				-0.573974	0.796717
1543	ENSMUSG00000031732	Phlpp2	PH_domain_and_leucine_rich_repeat_protein_phosphatase_2	2.0064	1.44661	0.249158	0.42381	1.31933	0.886926	0.104869	0.243847	0.672256				-0.572917	0.612883
1544	ENSMUSG00000056204	Pgpep1	pyroglutamyl_peptidase_I	8.92747	6.29363	0.17903	0.335051	23.4795	15.789	0.0628519	0.166705	0.672457				-0.572487	0.778051
1545	ENSMUSG00000078317	F8a	factor_8_associated_gene_A	5.11833	3.44264	0.151899	0.294593	8.28629	5.57238	0.105404	0.244874	0.672481				-0.572434	0.611056
1546	ENSMUSG00000020022	Ndufa12	NADH_dehydrogenase_ubiquinone_1_alpha_subcomplex_12	6.60275	4.55943	0.195041	0.355716	16.0017	10.7614	0.0851847	0.208094	0.672515				-0.572361	0.681741
1547	ENSMUSG00000050192	Eif5a2	eukaryotic_translation_initiation_factor_5A2	3.48924	2.65029	0.429279	0.625813	4.32639	2.91059	0.102019	0.239275	0.672753				-0.571852	0.621102
1548	ENSMUSG00000032030	Cul5	cullin_5	6.32479	5.1928	0.725529	0.862971	5.61138	3.77558	0.0685465	0.176	0.672842				-0.57166	0.754487
1549	ENSMUSG00000025036	Sfxn2	sideroflexin_2	1.98324	1.43175	0.363741	0.557385	1.89462	1.27487	0.204449	0.391943	0.67289				-0.571557	0.406777
1550	ENSMUSG00000060882	Kcnd2	potassium_voltage_gated_channel_Shal_related_family_member_2	0.285156	0.250582	1	1	0.436255	0.293791	0.370141	0.586375	0.673439				-0.570381	0.231824
1551	ENSMUSG00000036639	Nudt1	nudix_nucleoside_diphosphate_linked_moiety_X_type_motif_1	1.32039	1.5109	0.210036	0.377761	3.60334	2.42663	0.169977	0.342111	0.673439				-0.570381	0.465833
1552	ENSMUSG00000056671	Prelid2	PRELI_domain_containing_2	5.0422	3.78027	0.591288	0.754469	9.76979	6.58159	0.197054	0.380342	0.673668				-0.569891	0.419825
1553	ENSMUSG00000091337	Eid1	EP300_interacting_inhibitor_of_differentiation_1	50.3897	45.4403	0.777241	0.902698	143.47	96.7034	0.0605502	0.161649	0.674033				-0.569109	0.791427
1554	ENSMUSG00000035623	Rsf1	remodeling_and_spacing_factor_1	2.38082	1.78965	0.347879	0.539931	1.1794	0.795134	0.0941234	0.224949	0.674183				-0.568788	0.647916
1555	ENSMUSG00000031352	Hccs	holocytochrome_c_synthetase	6.72245	5.67019	0.872536	0.976884	9.08237	6.12458	0.0780752	0.194175	0.674337				-0.568459	0.711807
1556	ENSMUSG00000029337	Fgf5	fibroblast_growth_factor_5	3.15838	2.34801	0.424886	0.620656	3.5387	2.38628	0.151634	0.315225	0.674337				-0.568458	0.501379
1557	ENSMUSG00000036890	Gtdc1	glycosyltransferase_like_domain_containing_1	0.578579	0.459672	0.697495	0.838424	0.747322	0.504005	0.17535	0.350487	0.674414				-0.568293	0.455329
1558	ENSMUSG00000021028	Mbip	MAP3K12_binding_inhibitory_protein_1	10.2373	7.15218	0.212128	0.380078	11.5652	7.8015	0.120821	0.270645	0.674569				-0.567963	0.567599
1559	ENSMUSG00000046589	Lrrc8e	leucine_rich_repeat_containing_8_family_member_E	0.75767	0.585902	0.698668	0.839265	0.750042	0.505956	0.340904	0.552326	0.674569				-0.567961	0.257805
1560	ENSMUSG00000050188	Lsm10	U7_snRNP_specific_Sm_like_protein_LSM10	7.89611	6.31067	0.648591	0.796127	14.1453	9.54317	0.093569	0.224346	0.674654				-0.56778	0.649081
1561	ENSMUSG00000001313	Rnd2	Rho_family_GTPase_2	4.43097	3.3088	0.412139	0.605551	9.82689	6.63325	0.101864	0.239095	0.67501				-0.567018	0.621429
1562	ENSMUSG00000030751	Psma1	proteasome_prosome_macropain_subunit_alpha_type_1	67.2188	49.7277	0.278556	0.456735	78.5125	52.9976	0.0625004	0.165964	0.675021				-0.566996	0.779986
1563	ENSMUSG00000041769	Ppp2r2d	protein_phosphatase_2_regulatory_subunit_B_delta	5.67195	4.3414	0.419048	0.613634	10.038	6.77823	0.0700543	0.178997	0.675258				-0.56649	0.747154
1564	ENSMUSG00000027104	Atf2	activating_transcription_factor_2	3.45158	2.66418	0.446045	0.643417	2.17652	1.47018	0.0860902	0.209804	0.675474				-0.566027	0.678186
1565	ENSMUSG00000031090	Nadsyn1	NAD_synthetase_1	1.12904	0.826069	0.409429	0.602472	0.760876	0.514001	0.307313	0.511641	0.675539				-0.565889	0.291034
1566	ENSMUSG00000074282	Zfp94	zinc_finger_protein_94	0.698985	0.471726	0.283891	0.462502	0.556701	0.376073	0.307313	0.511641	0.675539				-0.565889	0.291034
1567	ENSMUSG00000056832	Ttc26	tetratricopeptide_repeat_domain_26	1.42527	1.16699	0.790863	0.912731	1.65574	1.11908	0.1768	0.35268	0.675878				-0.565166	0.452619
1568	ENSMUSG00000059772	Slx1b	SLX1_structure_specific_endonuclease_subunit_homolog_B_S._cerevisiae_	1.36552	0.921993	0.187738	0.347797	2.08818	1.41154	0.141397	0.298153	0.675967				-0.564976	0.52556
1569	ENSMUSG00000055421	Pcdh9	protocadherin_9	0.504656	0.614756	0.0422149	0.10861	0.656775	0.4441	0.125301	0.2785	0.676182				-0.564516	0.555175
1570	ENSMUSG00000049482	Ctu2	cytosolic_thiouridylase_subunit_2_homolog_S._pombe_	2.68295	2.06358	0.465058	0.661502	5.07626	3.43295	0.0801155	0.198157	0.676276				-0.564316	0.702992
1571	ENSMUSG00000026761	Orc4	origin_recognition_complex_subunit_4	4.99808	4.78219	0.49976	0.668949	7.75304	5.24662	0.0732824	0.185341	0.676718				-0.563374	0.732028
1572	ENSMUSG00000020460	Rps27a	ribosomal_protein_S27A	17.2663	16.3288	0.552599	0.717673	32.5744	22.0465	0.0717764	0.182503	0.676805				-0.563188	0.73873
1573	ENSMUSG00000015363	Trabd	TraB_domain_containing	3.94991	3.09742	0.522145	0.687928	8.60228	5.82355	0.0716693	0.182324	0.676978				-0.56282	0.739155
1574	ENSMUSG00000032388	Spg21	spastic_paraplegia_21_homolog_human_	37.8493	29.7167	0.508469	0.675262	94.1943	63.7702	0.064665	0.170108	0.677007				-0.562757	0.769275
1575	ENSMUSG00000022193	Psmb5	proteasome_prosome_macropain_subunit_beta_type_5	119.705	80.394	0.0835244	0.188336	270.57	183.239	0.0653071	0.170108	0.677234				-0.562274	0.769275
1576	ENSMUSG00000003299	Mrpl4	mitochondrial_ribosomal_protein_L4	42.8558	30.823	0.217833	0.387942	100.933	68.362	0.0690029	0.176901	0.6773				-0.562134	0.752271
1577	ENSMUSG00000031284	Pak3	p21_protein_Cdc42_Rac_activated_kinase_3	1.61277	1.208	0.360327	0.553774	1.93589	1.31139	0.0944129	0.225283	0.67741				-0.561898	0.647271
1578	ENSMUSG00000097347	Gm17275	predicted_gene_17275	4.45188	3.60463	0.722136	0.859717	7.75121	5.25419	0.116059	0.263343	0.677855				-0.560952	0.579478
1579	ENSMUSG00000024811	Tnks2	tankyrase_TRF1_interacting_ankyrin_related_ADP_ribose_polymerase_2	18.7298	12.5908	0.0797705	0.181444	21.2165	14.3845	0.0660848	0.170848	0.677985				-0.560674	0.767391
1580	ENSMUSG00000030750	Nsmce1	non_SMC_element_1_homolog_S._cerevisiae_	23.9813	18.5931	0.476951	0.668949	58.714	39.8172	0.074842	0.18856	0.678155				-0.560313	0.72455
1581	ENSMUSG00000022208	Jph4	junctophilin_4	0.122221	0.0911385	0.788187	0.910232	0.259265	0.175888	0.363268	0.578024	0.678411				-0.559769	0.238054
1582	ENSMUSG00000044626	Liph	lipase_member_H	0.234736	0.217826	1	1	0.17429	0.11824	0.82237	0.944529	0.678413				-0.559764	0.0247846
1583	ENSMUSG00000029149	Krtcap3	keratinocyte_associated_protein_3	0.184852	0.187618	0.788187	0.910232	0.114374	0.0775926	0.82237	0.944529	0.678413				-0.559764	0.0247846
1584	ENSMUSG00000009394	Syn2	synapsin_II	0.0997652	0.0881673	1	1	0.0705453	0.0478589	0.82237	0.944529	0.678413				-0.559764	0.0247846
1585	ENSMUSG00000097386	9130213A22Rik	RIKEN_cDNA_9130213A22_gene	0.225258	0.163326	1	1	0.418141	0.283672	0.82237	0.944529	0.678413				-0.559764	0.0247846
1586	ENSMUSG00000020273	Papolg	poly_A_polymerase_gamma	2.47205	1.90318	0.497867	0.668949	2.38219	1.61613	0.137014	0.290946	0.678422				-0.559745	0.536187
1587	ENSMUSG00000062822	4833420G17Rik	RIKEN_cDNA_4833420G17_gene	3.14779	2.38737	0.505637	0.672229	2.43978	1.65521	0.216372	0.408881	0.678423				-0.559742	0.388403
1588	ENSMUSG00000038174	Fam126b	family_with_sequence_similarity_126_member_B	0.714839	0.590788	0.805843	0.924902	0.447802	0.303801	0.182395	0.361101	0.678426				-0.559737	0.442372
1589	ENSMUSG00000086786	Gm15908	predicted_gene_15908	0.81609	0.568008	0.739035	0.870536	1.51482	1.02769	0.590815	0.76887	0.678428				-0.559732	0.114147
1590	ENSMUSG00000029120	Ppp2r2c	protein_phosphatase_2_regulatory_subunit_B_gamma	0.204425	0.226348	0.580767	0.74417	0.275952	0.18722	0.646181	0.811341	0.678451				-0.559684	0.0907964
1591	ENSMUSG00000096449	Gm4076	predicted_gene_4076	1.89806	1.50118	0.878452	0.982597	0.64051	0.434579	1	1	0.678489				-0.559603	0
1592	ENSMUSG00000086826	Gm11739	predicted_gene_11739	1.60095	1.2142	0.782585	0.905041	0.457128	0.310156	1	1	0.678489				-0.559603	0
1593	ENSMUSG00000073778	Faddos	Fas_TNFRSF6_associated_via_death_domain_opposite_strand	0.253689	0.294231	0.780907	0.9039	0.313868	0.212956	1	1	0.678489				-0.559603	0
1594	ENSMUSG00000085213	Gm13091	predicted_gene_13091	0.474602	0.660608	0.559728	0.723112	0.704698	0.478129	1	1	0.678489				-0.559603	0
1595	ENSMUSG00000072572	Slc39a2	solute_carrier_family_39_zinc_transporter_member_2	0.105345	0.08459	1	1	0.0601571	0.0408159	1	1	0.678489				-0.559603	0
1596	ENSMUSG00000085628	Appbp2os	amyloid_beta_precursor_protein_cytoplasmic_tail_binding_protein_2_opposite_strand	0.205719	0.190911	1	1	0.305456	0.207248	1	1	0.678489				-0.559603	0
1597	ENSMUSG00000101660	Gm18666	predicted_gene_18666	0.371746	0.323408	1	1	0.344993	0.234074	1	1	0.678489				-0.559603	0
1598	ENSMUSG00000095564	Gm20474	predicted_gene_20474	0.174306	0.12131	1	1	0.258812	0.175601	1	1	0.678489				-0.559603	0
1599	ENSMUSG00000100259	Gm29236	predicted_gene_29236	0.0363054	0.0252671	1	1	0.0539069	0.0365752	1	1	0.678489				-0.559603	0
1600	ENSMUSG00000083013	Gm12978	predicted_gene_12978	1.02341	1.48393	0.278164	0.456279	0.633148	0.429584	1	1	0.678489				-0.559603	0
1601	ENSMUSG00000092412	Gm20507	predicted_gene_20507	0.529238	0.433338	1	1	0.115561	0.0784065	1	1	0.678489				-0.559603	0
1602	ENSMUSG00000027196	4921507L20Rik	RIKEN_cDNA_4921507L20_gene	0.242603	0.196991	1	1	0.180111	0.122203	1	1	0.678489				-0.559603	0
1603	ENSMUSG00000091756	Gm3095	predicted_gene_3095	0.369112	0.296389	1	1	0.21078	0.143012	1	1	0.678489				-0.559603	0
1604	ENSMUSG00000058064	Gm10036	predicted_gene_10036	555.283	430.81	0.44819	0.645813	989.491	671.67	0.0651963	0.170108	0.678803				-0.558935	0.769275
1605	ENSMUSG00000041346	Wrap53	WD_repeat_containing_antisense_to_Trp53	6.01919	4.04751	0.130228	0.261349	6.82212	4.63196	0.118474	0.266523	0.678961				-0.558599	0.574265
1606	ENSMUSG00000048271	Rbm33	RNA_binding_motif_protein_33	2.84848	1.98246	0.150301	0.292157	1.74929	1.18806	0.0987445	0.23344	0.679166				-0.558165	0.631825
1607	ENSMUSG00000073436	Eme2	essential_meiotic_endonuclease_1_homolog_2_S._pombe_	3.75664	2.52171	0.0983741	0.215094	4.2805	2.90727	0.0872264	0.212264	0.679191				-0.558111	0.673124
1608	ENSMUSG00000058927	Gm10053	predicted_gene_10053	149.553	122.868	0.723973	0.861538	288.036	195.647	0.0677342	0.174401	0.679244				-0.557999	0.758451
1609	ENSMUSG00000044150	A830080D01Rik	RIKEN_cDNA_A830080D01_gene	2.81041	1.96133	0.199197	0.361616	2.36173	1.6042	0.149017	0.310732	0.679247				-0.557992	0.507613
1610	ENSMUSG00000025511	Tspan4	tetraspanin_4	35.8383	26.1154	0.239354	0.415517	142.85	97.0413	0.0662777	0.171274	0.679322				-0.557832	0.766308
1611	ENSMUSG00000008892	Vdac3	voltage_dependent_anion_channel_3	70.8432	52.2705	0.276629	0.454598	80.6012	54.7655	0.0731523	0.185089	0.679462				-0.557535	0.73262
1612	ENSMUSG00000048960	Prex2	phosphatidylinositol_3_4_5_trisphosphate_dependent_Rac_exchange_factor_2	0.473421	0.43129	0.790127	0.912151	0.4847	0.329378	0.166612	0.336996	0.679549				-0.557351	0.472375
1613	ENSMUSG00000020392	Cdkn2aipnl	CDKN2A_interacting_protein_N_terminal_like	12.2901	8.71921	0.208211	0.375131	30.0252	20.4218	0.079939	0.197853	0.680157				-0.55606	0.703657
1614	ENSMUSG00000031723	Txnl4b	thioredoxin_like_4B	3.70991	3.01632	0.752525	0.883192	4.29893	2.92522	0.165865	0.335892	0.680452				-0.555434	0.4738
1615	ENSMUSG00000040616	Tmem51	transmembrane_protein_51	1.78076	1.51476	1	1	5.35898	3.64759	0.169081	0.341017	0.680651				-0.555013	0.467225
1616	ENSMUSG00000030036	Mogs	mannosyl_oligosaccharide_glucosidase	17.2343	11.762	0.1126	0.239498	19.8279	13.497	0.082258	0.202444	0.680709				-0.55489	0.693694
1617	ENSMUSG00000043424	Eif3j2	eukaryotic_translation_initiation_factor_3_subunit_J2	52.1725	35.5985	0.103048	0.223037	59.4645	40.4835	0.0738497	0.18652	0.680801				-0.554695	0.729275
1618	ENSMUSG00000031340	Gabre	gamma_aminobutyric_acid_GABA_A_receptor_subunit_epsilon	2.08905	1.52609	0.360998	0.554544	0.871205	0.593277	0.309516	0.514518	0.680984				-0.554306	0.288599
1619	ENSMUSG00000021381	Barx1	BarH_like_homeobox_1	0.922825	1.03353	0.483809	0.668949	2.88236	1.96347	0.31946	0.525835	0.681201				-0.553847	0.27915
1620	ENSMUSG00000050079	Rspry1	ring_finger_and_SPRY_domain_containing_1	4.671	4.2771	0.714615	0.853145	7.95926	5.422	0.0844838	0.206821	0.681219				-0.55381	0.684406
1621	ENSMUSG00000031536	Polb	polymerase_DNA_directed_beta	19.3387	15.3193	0.592545	0.754469	47.4646	32.3472	0.0870437	0.211847	0.681503				-0.553208	0.673977
1622	ENSMUSG00000000127	Fer	fer_fms_fps_related_protein_kinase	11.054	7.56968	0.126395	0.259239	7.60475	5.18362	0.106014	0.245888	0.68163				-0.55294	0.609262
1623	ENSMUSG00000004451	Ralb	v_ral_simian_leukemia_viral_oncogene_homolog_B_ras_related_	16.4003	14.5746	0.855146	0.963175	27.8981	19.0206	0.0751839	0.189279	0.681787				-0.552608	0.722899
1624	ENSMUSG00000066149	Cdc26	cell_division_cycle_26	3.76575	2.75781	0.283252	0.461668	5.3232	3.63013	0.0927021	0.222558	0.681946				-0.55227	0.652558
1625	ENSMUSG00000063972	Nr6a1	nuclear_receptor_subfamily_6_group_A_member_1	0.500948	0.450256	0.867839	0.973743	0.179147	0.1222	0.356288	0.569132	0.682121				-0.551901	0.244787
1626	ENSMUSG00000099681	1700052K11Rik	RIKEN_cDNA_1700052K11_gene	4.16613	2.96635	0.249762	0.42381	8.86044	6.0474	0.104088	0.242613	0.682518				-0.551062	0.615086
1627	ENSMUSG00000022299	Slc25a32	solute_carrier_family_25_member_32	7.55837	6.24234	0.774941	0.901036	12.0763	8.24236	0.0999659	0.23599	0.682521				-0.551055	0.627107
1628	ENSMUSG00000061983	Rps12	ribosomal_protein_S12	129.254	97.2038	0.348204	0.540393	61.2449	41.8091	0.108766	0.250911	0.682654				-0.550774	0.600479
1629	ENSMUSG00000063550	Nup98	nucleoporin_98	25.2431	17.5659	0.136865	0.270352	9.04036	6.17193	0.10099	0.23762	0.682709				-0.550658	0.624118
1630	ENSMUSG00000062729	Ppox	protoporphyrinogen_oxidase	1.42302	1.50226	0.240519	0.417318	2.11303	1.44293	0.138969	0.293876	0.682871				-0.550314	0.531836
1631	ENSMUSG00000036473	Tbc1d24	TBC1_domain_family_member_24	0.644612	0.464021	0.237762	0.414036	0.777799	0.531169	0.100343	0.236429	0.682913				-0.550227	0.6263
1632	ENSMUSG00000004043	Stat5a	signal_transducer_and_activator_of_transcription_5A	2.3283	1.58835	0.139708	0.275054	1.97369	1.34799	0.126921	0.279176	0.682979				-0.550088	0.554123
1633	ENSMUSG00000026803	Ttf1	transcription_termination_factor_RNA_polymerase_I	2.71228	1.93999	0.243408	0.421139	1.47046	1.00452	0.1609	0.328293	0.683133				-0.549761	0.483738
1634	ENSMUSG00000028597	Gpx7	glutathione_peroxidase_7	14.7297	10.6785	0.275393	0.452908	48.5182	33.1512	0.0842959	0.206498	0.683274				-0.549465	0.685084
1635	ENSMUSG00000071076	Jund	jun_D_proto_oncogene	73.3679	49.9708	0.0969978	0.21263	230.933	157.796	0.0717834	0.182503	0.683299				-0.549412	0.73873
1636	ENSMUSG00000044986	Tst	thiosulfate_sulfurtransferase_mitochondrial	2.88397	2.26158	0.769313	0.895926	8.08227	5.52413	0.195552	0.378078	0.683487				-0.549014	0.422419
1637	ENSMUSG00000025651	Uqcrc1	ubiquinol_cytochrome_c_reductase_core_protein_1	49.5046	36.9976	0.307753	0.491019	107.016	73.1522	0.0722161	0.183424	0.683561				-0.548858	0.736543
1638	ENSMUSG00000021816	Ppp3cb	protein_phosphatase_3_catalytic_subunit_beta_isoform	6.33934	4.91964	0.465196	0.661555	11.8289	8.0859	0.0792459	0.196667	0.683571				-0.548837	0.70627
1639	ENSMUSG00000025508	Rplp2	ribosomal_protein_large_P2	99.2165	67.6934	0.0982019	0.214789	225.171	153.93	0.0723691	0.183715	0.683613				-0.548749	0.735856
1640	ENSMUSG00000044934	Zfp367	zinc_finger_protein_367	3.28417	2.84585	1	1	5.53378	3.78357	0.105805	0.245619	0.683724				-0.548515	0.609738
1641	ENSMUSG00000016344	Ppdpf	pancreatic_progenitor_cell_differentiation_and_proliferation_factor_homolog_zebrafish_RIKEN_cDNA_2700038C09_gene	6.53306	5.13812	0.558409	0.723112	16.407	11.2181	0.0898186	0.216851	0.683741				-0.548477	0.663838
1642	ENSMUSG00000031360	Ctps2	cytidine_5_triphosphate_synthase_2	3.98157	3.42105	0.975827	1	5.4117	3.7006	0.0969777	0.230209	0.683815				-0.548321	0.637877
1643	ENSMUSG00000031425	Plp1	proteolipid_protein_myelin_1	2.14555	1.58144	0.339311	0.52928	1.5002	1.02598	0.1621	0.330376	0.683894				-0.548155	0.480991
1644	ENSMUSG00000027778	Ift80	intraflagellar_transport_80	1.35812	0.942753	0.168461	0.319433	1.09678	0.750083	0.128642	0.279176	0.683897				-0.548149	0.554123
1645	ENSMUSG00000014767	Tbp	TATA_box_binding_protein	2.73227	1.91234	0.162361	0.309766	2.61828	1.79074	0.0972839	0.230728	0.683937				-0.548064	0.6369
1646	ENSMUSG00000062078	Qk	quaking	20.9624	15.164	0.214419	0.383127	24.4791	16.7435	0.0758208	0.189805	0.683991				-0.547951	0.721693
1647	ENSMUSG00000021824	Ap3m1	adaptor_related_protein_complex_3_mu_1_subunit	26.5475	29.6212	0.0750506	0.173394	14.9626	10.235	0.0790215	0.1962	0.684043				-0.54784	0.707302
1648	ENSMUSG00000027845	Dclre1b	DNA_cross_link_repair_1B_PSO2_homolog_S._cerevisiae_	0.462939	0.461863	0.429153	0.625676	0.295622	0.20237	0.268681	0.46338	0.684555				-0.546762	0.334062
1649	ENSMUSG00000058558	Rpl5	ribosomal_protein_L5	13.283	9.83424	0.293972	0.475956	9.19109	6.29499	0.0965859	0.229427	0.684902				-0.546031	0.639355
1650	ENSMUSG00000036748	Cuedc2	CUE_domain_containing_2	29.6333	25.301	0.935766	1	95.4291	65.3883	0.0793407	0.196796	0.685203				-0.545397	0.705985
1651	ENSMUSG00000019837	Gtf3c6	general_transcription_factor_IIIC_polypeptide_6_alpha	27.1478	20.7571	0.436243	0.63347	32.0806	21.9841	0.10962	0.25234	0.685276				-0.545243	0.598014
1652	ENSMUSG00000028218	Fam92a	family_with_sequence_similarity_92_member_A	5.37193	5.386	0.333332	0.522485	8.97013	6.14727	0.0920566	0.221253	0.685304				-0.545183	0.655112
1653	ENSMUSG00000008683	Rps15a	ribosomal_protein_S15A	33.7164	25.1345	0.298271	0.478658	54.1476	37.11	0.0752095	0.189279	0.685349				-0.545089	0.722899
1654	ENSMUSG00000030839	Sergef	secretion_regulating_guanine_nucleotide_exchange_factor	2.90562	2.16774	0.418333	0.612999	7.43164	5.09338	0.120418	0.269939	0.685364				-0.545057	0.568734
1655	ENSMUSG00000009585	Apobec3	apolipoprotein_B_mRNA_editing_enzyme_catalytic_polypeptide_3	0.777806	0.799432	0.317653	0.503049	1.06724	0.731481	0.153187	0.317664	0.685396				-0.544989	0.498033
1656	ENSMUSG00000029714	Gigyf1	GRB10_interacting_GYF_protein_1	10.0764	8.03907	0.591398	0.754469	6.89275	4.72509	0.10505	0.244114	0.685515				-0.544739	0.612408
1657	ENSMUSG00000027833	Shox2	short_stature_homeobox_2	1.78878	1.71881	0.538504	0.704137	5.17203	3.546	0.103003	0.240533	0.685611				-0.544539	0.618826
1658	ENSMUSG00000067424	Zfp563	zinc_finger_protein_563	1.17241	1.22771	0.429924	0.626426	1.13643	0.77917	0.36372	0.578495	0.68563				-0.544497	0.237701
1659	ENSMUSG00000041638	Gcn1l1	GCN1_general_control_of_amino_acid_synthesis_1_like_1_yeast_	12.7478	8.58515	0.081258	0.184072	5.69859	3.90769	0.083531	0.204924	0.685729				-0.544289	0.688407
1660	ENSMUSG00000075271	Ttc30a1	tetratricopeptide_repeat_domain_30A1	0.681958	0.818795	0.185674	0.344951	1.58114	1.08472	0.240436	0.437593	0.68604				-0.543635	0.35893
1661	ENSMUSG00000023284	Zfp605	zinc_finger_protein_605	2.42585	1.66747	0.18248	0.340049	1.22294	0.839105	0.228081	0.421994	0.686139				-0.543428	0.374694
1662	ENSMUSG00000022750	Klhl22	kelch_like_22	9.30528	6.52626	0.154477	0.2985	14.0707	9.65714	0.0843245	0.206513	0.686328				-0.543029	0.685052
1663	ENSMUSG00000054931	Zkscan4	zinc_finger_with_KRAB_and_SCAN_domains_4	0.53793	0.365779	0.590815	0.754334	0.578436	0.397085	0.656336	0.820955	0.68648				-0.54271	0.0856804
1664	ENSMUSG00000023963	Cyp39a1	cytochrome_P450_family_39_subfamily_a_polypeptide_1	1.02074	1.01487	0.58332	0.746612	0.909407	0.624306	0.379736	0.593758	0.686499				-0.542671	0.22639
1665	ENSMUSG00000032594	Ip6k1	inositol_hexaphosphate_kinase_1	9.0581	6.68717	0.280615	0.459576	18.7265	12.8581	0.0818022	0.20157	0.686629				-0.542397	0.695574
1666	ENSMUSG00000020128	Vps54	vacuolar_protein_sorting_54_yeast_	3.79211	2.56321	0.103799	0.224331	3.37501	2.32049	0.106288	0.24643	0.687551				-0.540462	0.608306
1667	ENSMUSG00000027080	Med19	mediator_complex_subunit_19	12.7891	8.97367	0.17658	0.331573	12.9322	8.89205	0.110995	0.254759	0.687591				-0.540377	0.593871
1668	ENSMUSG00000020783	1200014J11Rik	RIKEN_cDNA_1200014J11_gene	2.74295	2.1317	0.476639	0.668949	2.89133	1.98848	0.100279	0.236339	0.687737				-0.540071	0.626465
1669	ENSMUSG00000020561	Twistnb	twist_basic_helix_loop_helix_transcription_factor_1_neighbor	11.9726	10.3323	1	1	20.4802	14.0872	0.101862	0.239095	0.687846				-0.539843	0.621429
1670	ENSMUSG00000033721	Vav3	vav_3_oncogene	1.03555	1.11137	0.215878	0.385159	1.02751	0.706834	0.204526	0.391975	0.68791				-0.539708	0.406741
1671	ENSMUSG00000024068	Spast	spastin	9.96364	7.2027	0.235216	0.410436	12.0077	8.26089	0.0998443	0.235798	0.687967				-0.539588	0.627461
1672	ENSMUSG00000005674	Tomm40l	translocase_of_outer_mitochondrial_membrane_40_homolog_like_yeast_	1.87652	1.50115	0.64625	0.794198	4.0012	2.75292	0.107599	0.248937	0.688023				-0.539471	0.603911
1673	ENSMUSG00000020737	Hn1	hematological_and_neurological_expressed_sequence_1	33.5346	30.5689	0.719071	0.856796	87.3681	60.1339	0.0827014	0.203214	0.688282				-0.538928	0.692046
1674	ENSMUSG00000027365	Trpm7	transient_receptor_potential_cation_channel_subfamily_M_member_7	5.10415	6.02622	0.0325242	0.0884211	6.42349	4.42143	0.0892347	0.216037	0.688322				-0.538844	0.665472
1675	ENSMUSG00000032527	Pccb	propionyl_Coenzyme_A_carboxylase_beta_polypeptide	5.67039	4.5393	0.634246	0.784113	7.82695	5.38757	0.117652	0.265948	0.688335				-0.538816	0.575202
1676	ENSMUSG00000030016	Zfp638	zinc_finger_protein_638	2.4492	1.88	0.425245	0.620992	1.54331	1.06233	0.11223	0.256363	0.688345				-0.538796	0.591145
1677	ENSMUSG00000019878	Hsf2	heat_shock_factor_2	12.3351	10.1975	0.780706	0.9039	11.9663	8.23837	0.115329	0.262075	0.688465				-0.538546	0.581575
1678	ENSMUSG00000028671	Gale	galactose_4_epimerase_UDP	7.40401	7.10421	0.506177	0.672902	24.2399	16.6925	0.0920623	0.221253	0.688639				-0.53818	0.655112
1679	ENSMUSG00000029432	Gbas	glioblastoma_amplified_sequence	8.31873	7.01152	0.870188	0.975009	9.22101	6.3512	0.106665	0.247179	0.688775				-0.537894	0.606988
1680	ENSMUSG00000097468	2310010G23Rik	RIKEN_cDNA_2310010G23_gene	0.960195	0.860656	1	1	1.03693	0.714472	0.729435	0.879697	0.689025				-0.537371	0.0556671
1681	ENSMUSG00000054611	Kdm2a	lysine_K_specific_demethylase_2A	6.81636	4.94724	0.225777	0.39858	4.30159	2.96437	0.092569	0.222267	0.689135				-0.537141	0.653125
1682	ENSMUSG00000055652	Klhl25	kelch_like_25	1.97176	2.08487	0.205819	0.371436	4.18264	2.88264	0.109915	0.252901	0.689192				-0.537021	0.59705
1683	ENSMUSG00000039634	Zfp189	zinc_finger_protein_189	3.35208	2.26545	0.17784	0.333365	2.20079	1.51748	0.239127	0.43573	0.689519				-0.536338	0.360782
1684	ENSMUSG00000024539	Ptpn2	protein_tyrosine_phosphatase_non_receptor_type_2	9.28209	6.81213	0.285834	0.465281	9.37366	6.46733	0.111179	0.25499	0.689947				-0.535443	0.593477
1685	ENSMUSG00000022972	1110004E09Rik	RIKEN_cDNA_1110004E09_gene	9.59152	6.55027	0.138772	0.273378	11.6893	8.06612	0.11844	0.266479	0.690045				-0.535237	0.574336
1686	ENSMUSG00000028126	Pip5k1a	phosphatidylinositol_4_phosphate_5_kinase_type_1_alpha	8.77807	12.6058	0.00047935	0.00239695	10.9185	7.53542	0.0916241	0.220458	0.690149				-0.53502	0.656673
1687	ENSMUSG00000026520	Pycr2	pyrroline_5_carboxylate_reductase_family_member_2	11.2894	7.53392	0.0812441	0.184061	17.1977	11.8708	0.0940312	0.22481	0.690256				-0.534797	0.648184
1688	ENSMUSG00000027457	Snph	syntaphilin	0.109653	0.093879	1	1	0.166696	0.115065	0.38765	0.600719	0.69027				-0.534767	0.221328
1689	ENSMUSG00000087174	5530601H04Rik	RIKEN_cDNA_5530601H04_gene	0.457431	0.327723	0.339346	0.52928	0.451491	0.311724	0.238556	0.43573	0.690432				-0.534429	0.360782
1690	ENSMUSG00000030983	Bccip	BRCA2_and_CDKN1A_interacting_protein	21.0061	15.0311	0.202585	0.366578	25.6848	17.7389	0.0981477	0.232298	0.69064				-0.533993	0.633955
1691	ENSMUSG00000030876	Mettl9	methyltransferase_like_9	39.4854	27.4919	0.142801	0.280028	64.0375	44.2445	0.0934977	0.224204	0.690915				-0.533419	0.649356
1692	ENSMUSG00000013787	Ehmt2	euchromatic_histone_lysine_N_methyltransferase_2	14.3939	11.791	0.708445	0.847792	27.0961	18.7258	0.0876771	0.213164	0.691089				-0.533056	0.671287
1693	ENSMUSG00000059811	Atl2	atlastin_GTPase_2	13.5487	10.8089	0.593249	0.754593	14.4385	9.97847	0.104685	0.243633	0.691102				-0.533029	0.613263
1694	ENSMUSG00000028035	Dnajb4	DnaJ_Hsp40_homolog_subfamily_B_member_4	3.46542	4.19655	0.024421	0.0697689	4.95806	3.42734	0.104846	0.24383	0.691266				-0.532686	0.612913
1695	ENSMUSG00000020922	Lsm12	LSM12_homolog_S._cerevisiae_	17.0583	14.5695	0.938066	1	18.7957	12.9934	0.103816	0.242132	0.691297				-0.532622	0.615948
1696	ENSMUSG00000026843	Fubp3	far_upstream_element_FUSE_binding_protein_3	5.25792	4.66825	0.862836	0.969776	7.30337	5.04882	0.0979562	0.232023	0.6913				-0.532617	0.634468
1697	ENSMUSG00000029171	Pgm1	phosphoglucomutase_1	14.8188	11.5268	0.480717	0.668949	18.2137	12.5918	0.103598	0.241685	0.691338				-0.532538	0.61675
1698	ENSMUSG00000009293	Ube2g2	ubiquitin_conjugating_enzyme_E2G_2	29.5963	20.7542	0.152926	0.296086	75.9682	52.5224	0.0891797	0.215932	0.691373				-0.532464	0.665682
1699	ENSMUSG00000038059	Smim3	small_integral_membrane_protein_3	22.596	15.3565	0.112346	0.239035	31.5867	21.8417	0.103895	0.242224	0.691483				-0.532234	0.615782
1700	ENSMUSG00000041598	Cdc42ep4	CDC42_effector_protein_Rho_GTPase_binding_4	5.70502	3.82838	0.0947719	0.208683	11.9217	8.24661	0.0979388	0.232012	0.691733				-0.531713	0.634489
1701	ENSMUSG00000058135	Gstm1	glutathione_S_transferase_mu_1	9.90341	8.58859	1	1	17.0335	11.7866	0.1113	0.255029	0.691964				-0.531231	0.59341
1702	ENSMUSG00000074170	Plekhf1	pleckstrin_homology_domain_containing_family_F_with_FYVE_domain_member_1	6.43717	4.99421	0.487432	0.668949	13.2513	9.17105	0.101693	0.238784	0.692089				-0.53097	0.621994
1703	ENSMUSG00000028266	Lmo4	LIM_domain_only_4	6.82738	5.23552	0.430222	0.626652	11.8707	8.21721	0.101146	0.237803	0.692225				-0.530687	0.623784
1704	ENSMUSG00000051412	Vamp7	vesicle_associated_membrane_protein_7	10.1898	14.3466	0.00143724	0.00627593	25.5657	17.6983	0.105347	0.244772	0.692269				-0.530596	0.611238
1705	ENSMUSG00000075053	Vdac3-ps1	voltage_dependent_anion_channel_3_pseudogene_1	53.518	38.7494	0.23019	0.403713	66.1055	45.8005	0.101006	0.237626	0.692839				-0.529408	0.624106
1706	ENSMUSG00000022811	Zfp148	zinc_finger_protein_148	7.44187	5.33286	0.199484	0.362001	6.8321	4.73507	0.101684	0.238784	0.693063				-0.528942	0.621994
1707	ENSMUSG00000015759	Cnih1	cornichon_homolog_1_Drosophila_	38.4506	42.2655	0.103895	0.224512	112.927	78.269	0.0941035	0.224949	0.693095				-0.528875	0.647916
1708	ENSMUSG00000041712	Ubr7	ubiquitin_protein_ligase_E3_component_n_recognin_7_putative_	17.9337	12.0551	0.0925387	0.204893	20.8476	14.4508	0.105768	0.245565	0.693165				-0.52873	0.609833
1709	ENSMUSG00000027820	Mme	membrane_metallo_endopeptidase	1.83498	1.24309	0.120562	0.252679	1.7908	1.24183	0.133979	0.285813	0.693452				-0.528133	0.543918
1710	ENSMUSG00000028629	Exo5	exonuclease_5	2.93175	2.25359	0.479251	0.668949	4.06744	2.82115	0.152093	0.316	0.693594				-0.527838	0.500313
1711	ENSMUSG00000087626	Gm15050	predicted_gene_15050	3.226	3.08711	0.762208	0.889586	5.26932	3.65603	0.395362	0.609897	0.693834				-0.527338	0.214744
1712	ENSMUSG00000034551	Hdx	highly_divergent_homeobox	0.175455	0.24301	0.0339873	0.0907344	0.171098	0.118713	0.395362	0.609897	0.693834				-0.527338	0.214744
1713	ENSMUSG00000002963	Pnkp	polynucleotide_kinase_3_phosphatase	4.91958	3.55999	0.247591	0.42381	6.27463	4.35489	0.116322	0.263714	0.694048				-0.526893	0.578866
1714	ENSMUSG00000022255	Mtdh	metadherin	4.8708	4.06855	0.815849	0.932568	6.27782	4.35771	0.10151	0.238507	0.694144				-0.526694	0.622499
1715	ENSMUSG00000021290	2010107E04Rik	RIKEN_cDNA_2010107E04_gene	140.997	104.977	0.318509	0.504038	314.409	218.248	0.100063	0.236008	0.694153				-0.526675	0.627074
1716	ENSMUSG00000022559	Fbxl6	F_box_and_leucine_rich_repeat_protein_6	23.6116	18.2789	0.469512	0.666446	53.8652	37.3948	0.102908	0.24038	0.694229				-0.526516	0.619103
1717	ENSMUSG00000022064	Pibf1	progesterone_immunomodulatory_binding_factor_1	5.23991	3.75732	0.259029	0.430763	3.90044	2.70786	0.187941	0.369299	0.694246				-0.526482	0.432622
1718	ENSMUSG00000006095	Tbcb	tubulin_folding_cofactor_B	24.2513	19.4839	0.625413	0.778734	72.3563	50.2415	0.0975278	0.231207	0.694362				-0.52624	0.635998
1719	ENSMUSG00000006476	Nsmf	NMDA_receptor_synaptonuclear_signaling_and_neuronal_migration_factor	1.90398	1.8949	0.376012	0.570384	3.34175	2.32082	0.122038	0.272769	0.694493				-0.525967	0.564206
1720	ENSMUSG00000021767	Kat6b	K_lysine_acetyltransferase_6B	1.24848	0.861972	0.139687	0.275041	0.657626	0.456756	0.149481	0.311452	0.694552				-0.525844	0.506608
1721	ENSMUSG00000041837	Pdcd7	programmed_cell_death_7	7.40166	5.76577	0.529693	0.695816	8.48543	5.89377	0.154608	0.319689	0.694576				-0.525796	0.495272
1722	ENSMUSG00000024236	Svil	supervillin	3.44328	2.89511	0.854289	0.962596	1.39031	0.96624	0.144771	0.30398	0.694982				-0.524953	0.517155
1723	ENSMUSG00000041841	Rpl37	ribosomal_protein_L37	91.7077	63.4326	0.129558	0.260198	151.196	105.136	0.101135	0.237803	0.695358				-0.524172	0.623784
1724	ENSMUSG00000027438	Napb	N_ethylmaleimide_sensitive_fusion_protein_attachment_protein_beta	1.06488	0.982699	0.731092	0.864138	0.436798	0.303748	0.385043	0.59824	0.695396				-0.524093	0.223125
1725	ENSMUSG00000028798	Eif3i	eukaryotic_translation_initiation_factor_3_subunit_I	43.8492	32.0032	0.238909	0.415286	85.2148	59.2741	0.0953656	0.227086	0.695585				-0.523701	0.64381
1726	ENSMUSG00000014633	Cmc2	COX_assembly_mitochondrial_protein_2	2.1052	1.49628	0.284825	0.463792	3.75425	2.61195	0.170992	0.343702	0.695731				-0.523398	0.463818
1727	ENSMUSG00000018509	Cenpv	centromere_protein_V	1.99894	1.58171	0.6693	0.815931	6.28153	4.3708	0.156459	0.322378	0.695818				-0.523218	0.491635
1728	ENSMUSG00000036398	Ppp1r11	protein_phosphatase_1_regulatory_inhibitor_subunit_11	27.9852	22.8522	0.699612	0.839989	65.7179	45.7373	0.10022	0.236261	0.695964				-0.522915	0.626607
1729	ENSMUSG00000039275	Foxk2	forkhead_box_K2	21.2362	17.4938	0.738981	0.870536	34.4575	23.9894	0.0995292	0.235174	0.696202				-0.522422	0.62861
1730	ENSMUSG00000027201	Myef2	myelin_basic_protein_expression_factor_2_repressor	5.09729	3.84606	0.36252	0.556054	4.96634	3.4586	0.115849	0.262964	0.696409				-0.521994	0.580104
1731	ENSMUSG00000047909	Ankrd16	ankyrin_repeat_domain_16	1.93999	1.69944	0.938392	1	0.840199	0.585278	0.208064	0.397137	0.696595				-0.521608	0.40106
1732	ENSMUSG00000025464	Paox	polyamine_oxidase_exo_N4_amino_	2.34067	1.59711	0.312065	0.496203	4.39566	3.06305	0.233626	0.429962	0.696835				-0.521111	0.36657
1733	ENSMUSG00000007656	Arpp19	cAMP_regulated_phosphoprotein_19	5.73437	4.41487	0.431025	0.627286	9.36941	6.53017	0.105033	0.244104	0.696967				-0.520838	0.612424
1734	ENSMUSG00000023951	Vegfa	vascular_endothelial_growth_factor_A	5.03275	4.86311	0.457696	0.656938	4.25851	2.96897	0.124346	0.276689	0.697185				-0.520387	0.558008
1735	ENSMUSG00000037960	1110007C09Rik	RIKEN_cDNA_1110007C09_gene	67.1105	45.5378	0.106486	0.2289	126.209	87.9938	0.107862	0.249263	0.697207				-0.520342	0.603342
1736	ENSMUSG00000037161	Mgarp	mitochondria_localized_glutamic_acid_rich_protein	0.532706	0.47667	1	1	1.01701	0.709134	0.402879	0.617455	0.697274				-0.520202	0.209395
1737	ENSMUSG00000027835	Pdcd10	programmed_cell_death_10	7.61637	9.03916	0.037754	0.0992513	24.1247	16.822	0.108578	0.250571	0.697294				-0.520161	0.601069
1738	ENSMUSG00000067038	Rps12-ps3	ribosomal_protein_S12_pseudogene_3	153.022	126.276	0.752642	0.883276	83.6356	58.3291	0.128039	0.279176	0.697419				-0.519902	0.554123
1739	ENSMUSG00000047098	Rnf31	ring_finger_protein_31	4.78457	3.53813	0.312783	0.49678	5.03032	3.50955	0.137956	0.292443	0.697681				-0.519361	0.533959
1740	ENSMUSG00000040022	Rab11fip2	RAB11_family_interacting_protein_2_class_I_	1.58458	1.22172	0.509858	0.676695	2.01082	1.40326	0.162196	0.330378	0.697856				-0.518998	0.480989
1741	ENSMUSG00000063439	B9d2	B9_protein_domain_2	4.2928	4.87833	0.127005	0.259239	15.5314	10.8387	0.137137	0.291139	0.697858				-0.518995	0.535899
1742	ENSMUSG00000047242	Taf9b	TAF9B_RNA_polymerase_II_TATA_box_binding_protein_TBP_associated_factor	2.6172	1.80014	0.225051	0.3985	2.53877	1.77204	0.236686	0.433124	0.69799				-0.518721	0.363388
1743	ENSMUSG00000033014	Trim33	tripartite_motif_containing_33	3.91168	2.93239	0.337761	0.527482	2.44836	1.70966	0.129744	0.28069	0.698289				-0.518104	0.551774
1744	ENSMUSG00000074867	Zfp808	zinc_finger_protein_80	1.00432	0.823499	0.934166	1	0.874206	0.610519	0.437752	0.657003	0.698369				-0.517938	0.182432
1745	ENSMUSG00000073627	C130036L24Rik	RIKEN_cDNA_C130036L24_gene	0.206107	0.245905	0.30792	0.491205	0.148655	0.103816	0.739035	0.88488	0.698371				-0.517935	0.0531158
1746	ENSMUSG00000096793	Gm3002	predicted_gene_3002	0.981884	0.660594	0.438914	0.636501	0.495734	0.346206	0.739035	0.88488	0.698371				-0.517935	0.0531158
1747	ENSMUSG00000091472	Gm3739	predicted_gene_3739	1.01832	0.873067	1	1	0.558841	0.390278	0.739035	0.88488	0.698371				-0.517935	0.0531158
1748	ENSMUSG00000097680	Gm26642	predicted_gene_26642	0.656094	0.556855	1	1	0.403964	0.282117	0.739035	0.88488	0.698371				-0.517935	0.0531158
1749	ENSMUSG00000020407	Upp1	uridine_phosphorylase_1	1.25252	0.88435	0.376206	0.570384	1.37467	0.960044	0.359156	0.572572	0.698382				-0.517913	0.24217
1750	ENSMUSG00000003269	Cyth2	cytohesin_2	9.95724	7.01296	0.165492	0.314639	17.3491	12.1195	0.108505	0.250465	0.698565				-0.517534	0.601253
1751	ENSMUSG00000051184	Zfp524	zinc_finger_protein_524	5.69519	4.79177	0.896928	0.996935	18.2833	12.7775	0.165477	0.335327	0.698864				-0.516915	0.474531
1752	ENSMUSG00000048911	Rnf24	ring_finger_protein_24	2.45165	2.69693	0.106383	0.228755	2.48849	1.73927	0.126453	0.279176	0.698926				-0.516789	0.554123
1753	ENSMUSG00000021072	Tmx1	thioredoxin_related_transmembrane_protein_1	26.7534	19.6851	0.268702	0.443541	39.2399	27.4337	0.107812	0.249241	0.699127				-0.516373	0.603381
1754	ENSMUSG00000021311	Mtr	5_methyltetrahydrofolate_homocysteine_methyltransferase	7.34034	5.89902	0.639518	0.78889	4.2035	2.9393	0.165711	0.335617	0.699251				-0.516117	0.474156
1755	ENSMUSG00000031145	Prickle3	prickle_homolog_3_Drosophila_	0.947466	0.922889	0.54313	0.709192	1.0281	0.718908	0.264012	0.457731	0.699256				-0.516108	0.33939
1756	ENSMUSG00000021252	0610007P14Rik	RIKEN_cDNA_0610007P14_gene	7.14519	5.32935	0.332815	0.522004	16.5029	11.5411	0.113694	0.259226	0.699337				-0.51594	0.586321
1757	ENSMUSG00000035478	Mbd3	methyl_CpG_binding_domain_protein_3	33.4816	25.458	0.374175	0.569921	68.8999	48.205	0.104591	0.243539	0.699639				-0.515318	0.613431
1758	ENSMUSG00000034220	Gpc1	glypican_1	35.6859	34.8618	0.395561	0.58759	71.7642	50.2171	0.10319	0.240824	0.699752				-0.515085	0.6183
1759	ENSMUSG00000001911	Nfix	nuclear_factor_I_X	15.1501	10.707	0.164585	0.313278	16.149	11.3017	0.110308	0.253704	0.699842				-0.514899	0.595673
1760	ENSMUSG00000001065	Zfp276	zinc_finger_protein_C2H2_type_276	1.99473	1.46285	0.311991	0.496125	1.64622	1.15212	0.173466	0.347688	0.69986				-0.514863	0.458811
1761	ENSMUSG00000020962	Gtf2a1	general_transcription_factor_II_A_1	5.3873	4.65335	1	1	5.38687	3.7706	0.133418	0.284787	0.699961				-0.514653	0.54548
1762	ENSMUSG00000035495	Tstd2	thiosulfate_sulfurtransferase_rhodanese_like_domain_containing_2	6.14366	4.42837	0.226397	0.399162	4.47002	3.13087	0.137931	0.292443	0.700415				-0.513719	0.533959
1763	ENSMUSG00000097310	A930038B10Rik	RIKEN_cDNA_A930038B10_gene	0.118761	0.117096	0.7633	0.890351	0.202804	0.142074	0.674636	0.836172	0.700548				-0.513445	0.0777042
1764	ENSMUSG00000035397	Klf16	Kruppel_like_factor_16	21.044	15.5266	0.288393	0.46863	50.6793	35.5141	0.112291	0.256437	0.700762				-0.513004	0.591019
1765	ENSMUSG00000022216	Psme1	proteasome_prosome_macropain_activator_subunit_1_PA28_alpha_	5.56765	3.89749	0.173984	0.327798	9.08965	6.37018	0.126338	0.279176	0.700816				-0.512891	0.554123
1766	ENSMUSG00000028180	Zranb2	zinc_finger_RAN_binding_domain_containing_2	3.77958	3.67518	0.436898	0.634327	3.78605	2.65354	0.133723	0.285373	0.700872				-0.512777	0.544588
1767	ENSMUSG00000073423	Zfp414	zinc_finger_protein_414	3.61514	2.47621	0.167117	0.317298	6.33976	4.44423	0.152719	0.316907	0.701009				-0.512495	0.499068
1768	ENSMUSG00000025451	Paip1	polyadenylate_binding_protein_interacting_protein_1	13.0541	10.0319	0.42491	0.620656	16.9217	11.8629	0.117516	0.265948	0.701046				-0.51242	0.575202
1769	ENSMUSG00000071528	Usmg5	upregulated_during_skeletal_muscle_growth_5	117.759	117.817	0.331395	0.520067	315.601	221.279	0.115698	0.262653	0.701135				-0.512236	0.580617
1770	ENSMUSG00000071644	Eef1g	eukaryotic_translation_elongation_factor_1_gamma	188.687	126.818	0.0769501	0.176226	215.644	151.231	0.105479	0.245017	0.701301				-0.511895	0.610804
1771	ENSMUSG00000031320	Rps4x	ribosomal_protein_S4_X_linked	341.819	245.138	0.188258	0.348009	182.701	128.14	0.107057	0.2479	0.701362				-0.51177	0.605724
1772	ENSMUSG00000054387	Mdm4	transformed_mouse_3T3_cell_double_minute_4	2.71677	2.03235	0.328604	0.516223	1.16384	0.816724	0.152244	0.316138	0.701751				-0.51097	0.500124
1773	ENSMUSG00000056476	Med12l	mediator_complex_subunit_12_like	0.110033	0.146641	0.089536	0.199347	0.100814	0.070751	0.464237	0.680708	0.701797				-0.510875	0.167039
1774	ENSMUSG00000043155	Hpdl	4_hydroxyphenylpyruvate_dioxygenase_like	0.592263	0.715632	0.376211	0.570384	1.06268	0.745788	0.464237	0.680708	0.701797				-0.510875	0.167039
1775	ENSMUSG00000049929	Lpar4	lysophosphatidic_acid_receptor_4	2.76272	1.92521	0.225592	0.3985	4.07116	2.8572	0.187539	0.368707	0.701815				-0.510836	0.433319
1776	ENSMUSG00000010047	Hyal2	hyaluronoglucosaminidase_2	3.1456	2.30202	0.294712	0.476726	13.7748	9.67213	0.118059	0.265948	0.70216				-0.510129	0.575202
1777	ENSMUSG00000038538	Ubn2	ubinuclein_2	1.44622	1.06641	0.294018	0.475956	0.901133	0.633021	0.156765	0.322827	0.702472				-0.509487	0.49103
1778	ENSMUSG00000020134	Peli1	pellino_1	4.19519	3.17916	0.391387	0.582831	5.51525	3.87447	0.138023	0.292479	0.702502				-0.509426	0.533905
1779	ENSMUSG00000031380	Figf	c_fos_induced_growth_factor	3.75223	2.73687	0.350253	0.542714	8.22365	5.7772	0.163912	0.332815	0.70251				-0.509409	0.477797
1780	ENSMUSG00000022237	Ankrd33b	ankyrin_repeat_domain_33B	0.0974425	0.0726615	0.662103	0.809606	0.0904307	0.0635424	0.446748	0.665992	0.702664				-0.509094	0.176531
1781	ENSMUSG00000031984	2810004N23Rik	RIKEN_cDNA_2810004N23_gene	31.6657	23.4657	0.310677	0.4949	54.1473	38.049	0.124794	0.277483	0.702695				-0.509029	0.556763
1782	ENSMUSG00000052962	Mrpl35	mitochondrial_ribosomal_protein_L35	8.64218	6.12673	0.196812	0.358081	10.1138	7.1072	0.138127	0.2926	0.702724				-0.50897	0.533726
1783	ENSMUSG00000026930	Gpsm1	G_protein_signalling_modulator_1_AGS3_like_C._elegans_	4.73462	3.16319	0.0922133	0.20438	7.49411	5.26676	0.129412	0.28017	0.702787				-0.508841	0.552578
1784	ENSMUSG00000021748	Pdhb	pyruvate_dehydrogenase_lipoamide_beta	65.654	46.5277	0.173514	0.327274	95.3968	67.0448	0.116414	0.263889	0.7028				-0.508814	0.578578
1785	ENSMUSG00000020349	Ppp2ca	protein_phosphatase_2_formerly_2A_catalytic_subunit_alpha_isoform	49.3318	36.3187	0.259716	0.431686	76.899	54.049	0.109172	0.251532	0.702856				-0.508698	0.599408
1786	ENSMUSG00000032050	Rdx	radixin	42.2014	29.5799	0.144296	0.282473	33.1279	23.2877	0.115652	0.262614	0.702962				-0.508481	0.580682
1787	ENSMUSG00000025887	Casp12	caspase_12	1.03322	1.17223	0.155964	0.300662	2.55329	1.79489	0.190534	0.371933	0.70297				-0.508465	0.429535
1788	ENSMUSG00000013973	Dedd	death_effector_domain_containing	2.83433	2.343	0.774698	0.90086	3.22087	2.26431	0.146033	0.306141	0.703012				-0.508379	0.514079
1789	ENSMUSG00000022386	Trmu	tRNA_5_methylaminomethyl_2_thiouridylate_methyltransferase	1.94641	1.40902	0.320387	0.50595	2.0358	1.43122	0.21263	0.403093	0.703029				-0.508343	0.394595
1790	ENSMUSG00000020697	Lig3	ligase_III_DNA_ATP_dependent	3.84469	2.70282	0.163786	0.311939	2.61509	1.83897	0.140347	0.296346	0.703213				-0.507967	0.528201
1791	ENSMUSG00000028701	Lurap1	leucine_rich_adaptor_protein_1	0.703574	0.716174	0.454845	0.653562	0.87416	0.614742	0.325702	0.533711	0.703237				-0.507916	0.272694
1792	ENSMUSG00000063172	Hspb11	heat_shock_protein_family_B_small_member_11	4.21189	5.16964	0.0377978	0.0993174	6.95722	4.89262	0.176479	0.352193	0.703243				-0.507904	0.45322
1793	ENSMUSG00000072582	Ptrh2	peptidyl_tRNA_hydrolase_2	6.24002	4.74846	0.440803	0.637746	8.78031	6.17513	0.159796	0.326947	0.703294				-0.507801	0.485522
1794	ENSMUSG00000032349	Elovl5	ELOVL_family_member_5_elongation_of_long_chain_fatty_acids_yeast_	25.4082	16.9515	0.0762702	0.174853	25.9585	18.258	0.121618	0.272019	0.703352				-0.507681	0.5654
1795	ENSMUSG00000046062	Ppp1r15b	protein_phosphatase_1_regulatory_inhibitor_subunit_15b	19.8134	13.5029	0.101458	0.220681	26.3628	18.5439	0.116564	0.264196	0.703412				-0.507558	0.578074
1796	ENSMUSG00000020719	Ddx5	DEAD_Asp_Glu_Ala_Asp_box_polypeptide_5	92.023	64.3333	0.134754	0.267	56.1678	39.5172	0.110967	0.254759	0.703556				-0.507262	0.593871
1797	ENSMUSG00000024073	Birc6	baculoviral_IAP_repeat_containing_6	4.89197	3.53493	0.211679	0.379626	1.14613	0.80643	0.138183	0.292663	0.70361				-0.507153	0.533632
1798	ENSMUSG00000039943	Plcb4	phospholipase_C_beta_4	1.03772	0.725757	0.238722	0.415286	1.09902	0.773466	0.214754	0.406199	0.703776				-0.506812	0.391261
1799	ENSMUSG00000062949	Atp11c	ATPase_class_VI_type_11C	1.76015	1.21505	0.169195	0.320552	1.57455	1.10821	0.193159	0.375423	0.70383				-0.506702	0.425479
1800	ENSMUSG00000061859	Inadl	InaD_like_Drosophila_	1.69425	1.28712	0.410226	0.603415	0.644748	0.453851	0.231477	0.427159	0.70392				-0.506516	0.36941
1801	ENSMUSG00000036339	Tmem260	transmembrane_protein_260	0.584615	0.841283	0.00626278	0.0222262	1.03779	0.730632	0.230938	0.42629	0.704026				-0.5063	0.370295
1802	ENSMUSG00000058833	2810428I15Rik	RIKEN_cDNA_2810428I15_gene	10.6631	8.42179	0.553364	0.718443	43.0903	30.3369	0.117665	0.265948	0.704031				-0.50629	0.575202
1803	ENSMUSG00000010607	Pigyl	phosphatidylinositol_glycan_anchor_biosynthesis_class_Y_like	9.67658	8.06044	0.849799	0.958915	32.4018	22.8163	0.141461	0.29822	0.704168				-0.506009	0.525463
1804	ENSMUSG00000034471	Caskin2	CASK_interacting_protein_2	7.05322	5.31876	0.370729	0.565638	6.33268	4.45959	0.144292	0.303112	0.704219				-0.505903	0.518397
1805	ENSMUSG00000042460	C1galt1	core_1_synthase_glycoprotein_N_acetylgalactosamine_3_beta_galactosyltransferase_1	8.71083	8.4088	0.461468	0.657827	11.4806	8.08868	0.129821	0.280823	0.704554				-0.505218	0.551567
1806	ENSMUSG00000090919	Pabpc4l	poly_A_binding_protein_cytoplasmic_4_like	0.421554	0.368742	1	1	0.728578	0.513427	0.374912	0.591727	0.704697				-0.504924	0.227878
1807	ENSMUSG00000056228	Cars2	cysteinyl_tRNA_synthetase_2_mitochondrial_putative_	8.53719	6.90951	0.695067	0.836375	16.1146	11.3577	0.156577	0.322526	0.704807				-0.5047	0.491435
1808	ENSMUSG00000021109	Hif1a	hypoxia_inducible_factor_1_alpha_subunit	27.777	22.0272	0.547277	0.712143	40.5611	28.5902	0.116258	0.263698	0.704868				-0.504574	0.578893
1809	ENSMUSG00000038271	Iffo1	intermediate_filament_family_orphan_1	2.25086	2.22069	0.409287	0.602354	1.9363	1.36488	0.182209	0.360809	0.704891				-0.504529	0.442722
1810	ENSMUSG00000022023	Wbp4	WW_domain_binding_protein_4	16.3141	13.0595	0.606795	0.767444	19.418	13.6901	0.132484	0.283618	0.705018				-0.504268	0.547267
1811	ENSMUSG00000073640	Rpl27-ps3	ribosomal_protein_L27_pseudogene_3	436.847	321.47	0.26167	0.434277	916.154	645.923	0.114893	0.26131	0.705038				-0.504227	0.582844
1812	ENSMUSG00000053333	Dis3l2	DIS3_mitotic_control_homolog_S._cerevisiae_like_2	1.35237	1.20424	0.871634	0.97614	1.16295	0.819933	0.232282	0.428215	0.705045				-0.504212	0.368338
1813	ENSMUSG00000020482	Ccdc117	coiled_coil_domain_containing_117	7.35379	5.16089	0.188072	0.348009	7.80249	5.50287	0.163943	0.332842	0.70527				-0.503751	0.477762
1814	ENSMUSG00000070003	Ssbp4	single_stranded_DNA_binding_protein_4	36.9681	34.2979	0.639385	0.788775	114.093	80.4761	0.120755	0.270562	0.705357				-0.503574	0.567733
1815	ENSMUSG00000028138	Adh5	alcohol_dehydrogenase_5_class_III_chi_polypeptide	21.8018	14.5449	0.0727739	0.16896	25.3332	17.872	0.120282	0.269799	0.705478				-0.503327	0.56896
1816	ENSMUSG00000000581	C1d	C1D_nuclear_receptor_co_repressor	9.44989	10.5994	0.0826043	0.186626	20.6788	14.589	0.127614	0.279176	0.705503				-0.503275	0.554123
1817	ENSMUSG00000025290	Rps24	ribosomal_protein_S24	548.535	442.071	0.620888	0.778734	552.139	389.747	0.116635	0.264324	0.705885				-0.502495	0.577863
1818	ENSMUSG00000029616	Erp29	endoplasmic_reticulum_protein_29	13.5991	12.9264	0.513099	0.679891	29.9675	21.1564	0.118109	0.265948	0.70598				-0.5023	0.575202
1819	ENSMUSG00000019952	Poc1b	POC1_centriolar_protein_homolog_B_Chlamydomonas_	1.50489	1.06254	0.272339	0.448789	1.97228	1.39243	0.220791	0.414677	0.705996				-0.502267	0.38229
1820	ENSMUSG00000019782	Rwdd1	RWD_domain_containing_1	51.5244	39.5544	0.419484	0.614226	75.0411	53.0058	0.127366	0.279176	0.706356				-0.501532	0.554123
1821	ENSMUSG00000056665	Them6	thioesterase_superfamily_member_6	4.91602	3.58929	0.378976	0.570384	16.4152	11.5952	0.160243	0.327207	0.706372				-0.501501	0.485177
1822	ENSMUSG00000060743	H3f3a	H3_histone_family_3A	18.5473	15.7796	0.913493	1	51.9296	36.6851	0.120354	0.269829	0.706438				-0.501366	0.568911
1823	ENSMUSG00000062296	Trank1	tetratricopeptide_repeat_and_ankyrin_repeat_containing_1	0.0714446	0.0684572	0.888764	0.99126	0.0276767	0.0195559	1	1	0.706584				-0.501067	0
1824	ENSMUSG00000101337	Dnah7c	dynein_axonemal_heavy_chain_7C	0.0327939	0.0228232	0.81105	0.928111	0.0292201	0.0206465	1	1	0.706584				-0.501067	0
1825	ENSMUSG00000105704	Gm43055	predicted_gene_43055	0.607761	0.470002	1	1	0.451266	0.318857	1	1	0.706584				-0.501067	0
1826	ENSMUSG00000021768	Dusp13	dual_specificity_phosphatase_13	0.0308273	0.0268154	1	1	0.0686624	0.0485158	1	1	0.706584				-0.501067	0
1827	ENSMUSG00000030887	Pdzd9	PDZ_domain_containing_9	0.12894	0.0934898	1	1	0.143614	0.101476	1	1	0.706584				-0.501067	0
1828	ENSMUSG00000081629	Eif3s6-ps1	eukaryotic_translation_initiation_factor_3_subunit_6_pseudogene_1	0.757728	0.769102	1	1	0.843964	0.596331	1	1	0.706584				-0.501067	0
1829	ENSMUSG00000053205	Styx	serine_threonine_tyrosine_interaction_protein	0.46374	0.461049	1	1	0.590272	0.417077	1	1	0.706584				-0.501067	0
1830	ENSMUSG00000034959	5031414D18Rik	RIKEN_cDNA_5031414D18_gene	0.503801	0.350631	0.600301	0.760884	0.448855	0.317194	0.747807	0.89221	0.706674				-0.500882	0.0495332
1831	ENSMUSG00000090399	Gm38399	predicted_gene_38399	3.5182	2.91944	0.889153	0.99157	0.723353	0.511175	0.747807	0.89221	0.706674				-0.500882	0.0495332
1832	ENSMUSG00000058672	Tubb2a	tubulin_beta_2A_class_IIA	63.799	50.7919	0.571628	0.734584	62.8504	44.4158	0.129705	0.280639	0.706691				-0.500849	0.551852
1833	ENSMUSG00000001156	Mxd1	MAX_dimerization_protein_1	1.15028	1.43841	0.0335853	0.0898964	1.99966	1.41315	0.201313	0.386981	0.706693				-0.500845	0.412311
1834	ENSMUSG00000103520	1110025M09Rik	RIKEN_cDNA_1110025M09_gene	0.885158	1.14752	0.282622	0.460856	0.92778	0.65568	0.840383	0.957769	0.70672				-0.50079	0.0187394
1835	ENSMUSG00000099708	Gm29361	predicted_gene_29361	0.600994	0.568044	0.897141	0.996965	0.396626	0.280303	0.840383	0.957769	0.70672				-0.50079	0.0187394
1836	ENSMUSG00000042903	Foxo4	forkhead_box_O4	6.63807	5.24464	0.563897	0.727123	10.4618	7.39534	0.14504	0.304427	0.70689				-0.500442	0.516517
1837	ENSMUSG00000024817	Uhrf2	ubiquitin_like_containing_PHD_and_RING_finger_domains_2	7.83353	6.21591	0.55769	0.722815	7.40628	5.23556	0.132433	0.283574	0.706908				-0.500406	0.547333
1838	ENSMUSG00000020015	Cdk17	cyclin_dependent_kinase_17	17.4018	11.6518	0.0856485	0.192439	16.5854	11.7259	0.140392	0.296375	0.707				-0.500218	0.528159
1839	ENSMUSG00000027272	Ubr1	ubiquitin_protein_ligase_E3_component_n_recognin_1	5.27041	3.55016	0.0941867	0.207745	2.28696	1.61701	0.168293	0.339798	0.707054				-0.500109	0.468779
1840	ENSMUSG00000038095	Sbno1	sno_strawberry_notch_homolog_1_Drosophila_	5.03055	3.78517	0.33589	0.525649	3.3086	2.34004	0.131202	0.282889	0.707259				-0.49969	0.548384
1841	ENSMUSG00000041303	Gtf3c3	general_transcription_factor_IIIC_polypeptide_3	7.746	5.45994	0.178775	0.334703	5.98396	4.23228	0.161859	0.329982	0.707271				-0.499664	0.48151
1842	ENSMUSG00000021693	Kif2a	kinesin_family_member_2A	11.4051	8.65401	0.370087	0.564748	7.44982	5.26977	0.13775	0.292226	0.707369				-0.499465	0.534281
1843	ENSMUSG00000024177	Nme4	NME_NM23_nucleoside_diphosphate_kinase_4	7.00056	7.67986	0.155866	0.300503	35.6956	25.2507	0.138395	0.292964	0.707389				-0.499424	0.533186
1844	ENSMUSG00000037957	Wdr20	WD_repeat_domain_20	2.78664	2.46989	0.883248	0.986949	3.22019	2.27804	0.168937	0.3408	0.707424				-0.499354	0.467501
1845	ENSMUSG00000078440	Dohh	deoxyhypusine_hydroxylase_monooxygenase	10.313	8.95181	0.984232	1	30.3806	21.4929	0.124539	0.277052	0.707456				-0.499288	0.557439
1846	ENSMUSG00000044452	Zfp507	zinc_finger_protein_507	3.22936	2.1841	0.107922	0.231303	2.76511	1.95698	0.158467	0.324855	0.707742				-0.498705	0.48831
1847	ENSMUSG00000032526	Deb1	differentially_expressed_in_B16F10_1	19.7192	18.0788	0.776271	0.902474	32.4774	22.9876	0.204808	0.392428	0.707802				-0.498582	0.40624
1848	ENSMUSG00000028675	Pnrc2	proline_rich_nuclear_receptor_coactivator_2	18.3032	13.6131	0.318562	0.50404	25.6011	18.1218	0.139315	0.294506	0.707852				-0.49848	0.530907
1849	ENSMUSG00000045624	Esf1	ESF1_nucleolar_pre_rRNA_processing_protein_homolog_S._cerevisiae_	11.8515	9.06989	0.410894	0.604072	5.36812	3.80046	0.164491	0.333734	0.707969				-0.498241	0.476599
1850	ENSMUSG00000026204	Ptprn	protein_tyrosine_phosphatase_receptor_type_N	36.9176	24.7021	0.0752948	0.173815	54.9246	38.8934	0.124026	0.276043	0.708123				-0.497928	0.559024
1851	ENSMUSG00000029560	Snx8	sorting_nexin_8	8.86106	7.09304	0.603459	0.763815	21.6389	15.3256	0.127932	0.279176	0.708244				-0.497681	0.554123
1852	ENSMUSG00000060935	Tmem263	transmembrane_protein_263	11.6659	15.6777	0.00309881	0.0122398	28.4684	20.1654	0.132683	0.28401	0.708342				-0.497482	0.546667
1853	ENSMUSG00000036918	Ttc7	tetratricopeptide_repeat_domain_7	1.56706	2.32526	0.000879525	0.00410368	3.58103	2.53709	0.164154	0.333198	0.70848				-0.4972	0.477298
1854	ENSMUSG00000001435	Col18a1	collagen_type_XVIII_alpha_1	13.8841	14.3087	0.223574	0.396653	8.61324	6.1044	0.135145	0.287741	0.708723				-0.496707	0.540999
1855	ENSMUSG00000021936	Mapk8	mitogen_activated_protein_kinase_8	2.65617	1.8528	0.16847	0.319433	2.68307	1.90217	0.162636	0.331065	0.708953				-0.496237	0.480087
1856	ENSMUSG00000031897	Psmb10	proteasome_prosome_macropain_subunit_beta_type_10	9.63991	9.92129	0.30835	0.491651	29.201	20.7023	0.159215	0.326012	0.708958				-0.496228	0.486766
1857	ENSMUSG00000054057	A930004D18Rik	RIKEN_cDNA_A930004D18_gene	1.85588	1.48242	0.697569	0.838459	2.92079	2.0711	0.231693	0.427473	0.709089				-0.495962	0.369091
1858	ENSMUSG00000023050	Map3k12	mitogen_activated_protein_kinase_kinase_kinase_12	2.75409	2.02035	0.284049	0.46272	2.34844	1.66534	0.169325	0.341357	0.709127				-0.495885	0.466791
1859	ENSMUSG00000042198	Chchd7	coiled_coil_helix_coiled_coil_helix_domain_containing_7	1.4293	1.11246	0.56743	0.730707	2.63688	1.86995	0.193134	0.375423	0.709153				-0.495831	0.425479
1860	ENSMUSG00000075591	Gm10874	predicted_gene_10874	1.81479	2.5436	0.0171603	0.0521376	3.08772	2.19001	0.297264	0.50071	0.709264				-0.495606	0.300413
1861	ENSMUSG00000039615	Stub1	STIP1_homology_and_U_Box_containing_protein_1	100.78	71.5911	0.172978	0.326435	283.716	201.237	0.124601	0.277123	0.709291				-0.495551	0.557328
1862	ENSMUSG00000028883	Sema3a	sema_domain_immunoglobulin_domain_Ig_short_basic_domain_secreted_semaphorin_3A	2.96198	3.94977	0.00339732	0.0132403	2.3863	1.69333	0.155789	0.321393	0.709603				-0.494916	0.492964
1863	ENSMUSG00000025362	Rps26	ribosomal_protein_S26	784.607	701.928	0.813131	0.92995	1114.77	791.228	0.125605	0.278916	0.709766				-0.494585	0.554527
1864	ENSMUSG00000008167	Fbxw9	F_box_and_WD_40_domain_protein_9	4.72477	3.52539	0.332541	0.521698	11.0679	7.85641	0.138677	0.29346	0.709836				-0.494442	0.532452
1865	ENSMUSG00000012405	Rpl15	ribosomal_protein_L15	19.8607	17.2376	0.98454	1	33.0058	23.4312	0.135607	0.288524	0.709911				-0.49429	0.539818
1866	ENSMUSG00000020287	Mpg	N_methylpurine_DNA_glycosylase	2.9779	2.82705	0.580423	0.744021	7.96676	5.65622	0.157784	0.324063	0.709978				-0.494154	0.489371
1867	ENSMUSG00000019864	Rtn4ip1	reticulon_4_interacting_protein_1	2.3005	2.04252	0.909017	1	2.72012	1.93124	0.273364	0.469806	0.709983				-0.494144	0.328081
1868	ENSMUSG00000026095	Asnsd1	asparagine_synthetase_domain_containing_1	8.88827	7.85472	0.893571	0.994857	9.65903	6.85846	0.15334	0.31791	0.710056				-0.493995	0.497696
1869	ENSMUSG00000020024	Cep83	centrosomal_protein_83	14.4023	11.7598	0.711538	0.850558	12.6632	8.99279	0.159934	0.327065	0.71015				-0.493805	0.485366
1870	ENSMUSG00000028013	Ppa2	pyrophosphatase_inorganic_2	2.14205	2.00758	0.615615	0.775997	3.38631	2.40504	0.162613	0.331055	0.710225				-0.493652	0.480099
1871	ENSMUSG00000029234	Tmem165	transmembrane_protein_165	24.3081	24.8511	0.251229	0.42381	52.0637	36.9796	0.131512	0.282889	0.710275				-0.49355	0.548384
1872	ENSMUSG00000024191	Bnip1	BCL2_adenovirus_E1B_interacting_protein_1	1.27877	0.911661	0.271668	0.447834	1.70957	1.21438	0.195596	0.378123	0.710341				-0.493416	0.422367
1873	ENSMUSG00000037316	Bag4	BCL2_associated_athanogene_4	3.82279	3.20729	0.858936	0.966722	5.6902	4.04263	0.179445	0.356912	0.710455				-0.493185	0.447439
1874	ENSMUSG00000001983	Taco1	translational_activator_of_mitochondrially_encoded_cytochrome_c_oxidase_I	8.85227	6.45961	0.336475	0.526439	10.6113	7.53945	0.212133	0.402534	0.710512				-0.493069	0.395198
1875	ENSMUSG00000049091	Sephs2	selenophosphate_synthetase_2	35.7459	26.0451	0.24506	0.423586	69.2636	49.2355	0.135057	0.287618	0.710842				-0.492398	0.541183
1876	ENSMUSG00000025733	Rhot2	ras_homolog_gene_family_member_T2	3.16822	2.3072	0.271073	0.447003	3.15916	2.24576	0.168493	0.340127	0.710873				-0.492337	0.468359
1877	ENSMUSG00000033256	Shf	Src_homology_2_domain_containing_F	1.0526	1.01447	0.581618	0.744871	2.27554	1.61785	0.236402	0.432691	0.710972				-0.492136	0.363822
1878	ENSMUSG00000028101	Pias3	protein_inhibitor_of_activated_STAT_3	3.72134	2.69099	0.246624	0.42381	5.00555	3.55923	0.156316	0.32216	0.711058				-0.491961	0.491928
1879	ENSMUSG00000033068	Entpd6	ectonucleoside_triphosphate_diphosphohydrolase_6	3.36717	2.65032	0.56544	0.728337	4.79751	3.41223	0.181	0.35884	0.71125				-0.491571	0.445099
1880	ENSMUSG00000001707	Eef1e1	eukaryotic_translation_elongation_factor_1_epsilon_1	49.566	47.6365	0.480706	0.668949	112.866	80.2867	0.1392	0.294297	0.711343				-0.491382	0.531214
1881	ENSMUSG00000029500	Pgam5	phosphoglycerate_mutase_family_member_5	11.0745	12.5317	0.070448	0.164818	28.748	20.4507	0.138189	0.292663	0.711378				-0.491312	0.533632
1882	ENSMUSG00000028099	Polr3c	polymerase_RNA_III_DNA_directed_polypeptide_C	10.0913	7.02854	0.147005	0.286945	4.76934	3.39436	0.178968	0.35627	0.711703				-0.490652	0.448221
1883	ENSMUSG00000025403	Shmt2	serine_hydroxymethyltransferase_2_mitochondrial_	66.0732	53.2526	0.626434	0.778734	81.7071	58.1754	0.136034	0.28923	0.711999				-0.490052	0.538756
1884	ENSMUSG00000025436	Xrcc6bp1	XRCC6_binding_protein_1	3.56281	3.60186	0.46025	0.657685	5.14477	3.66323	0.308115	0.512559	0.71203				-0.48999	0.290256
1885	ENSMUSG00000029047	Pex10	peroxisomal_biogenesis_factor_10	1.20737	0.981231	0.777571	0.902969	1.99836	1.42351	0.241813	0.439299	0.712342				-0.489358	0.35724
1886	ENSMUSG00000035873	Pawr	PRKC_apoptosis_WT1_regulator	20.9687	15.6783	0.340538	0.530511	32.1126	22.8777	0.155365	0.320735	0.712421				-0.489197	0.493854
1887	ENSMUSG00000027804	Ppid	peptidylprolyl_isomerase_D_cyclophilin_D_	20.6684	13.8411	0.0785533	0.179228	13.492	9.61282	0.147403	0.307994	0.712481				-0.489077	0.511458
1888	ENSMUSG00000026626	Ppp2r5a	protein_phosphatase_2_regulatory_subunit_B_alpha	6.27002	5.18304	0.763183	0.890351	9.32909	6.6468	0.144465	0.303442	0.712481				-0.489076	0.517925
1889	ENSMUSG00000024232	Bambi	BMP_and_activin_membrane_bound_inhibitor	4.48721	3.64756	0.697736	0.838596	7.63362	5.43911	0.167268	0.338137	0.71252				-0.488997	0.470908
1890	ENSMUSG00000039001	Rps21	ribosomal_protein_S21	68.4905	51.1825	0.317535	0.502983	112.096	79.8723	0.13854	0.293204	0.712535				-0.488967	0.53283
1891	ENSMUSG00000044339	Alkbh2	alkB_alkylation_repair_homolog_2_E._coli_	4.83799	3.64229	0.464834	0.661231	10.6031	7.55659	0.204728	0.392315	0.712675				-0.488684	0.406365
1892	ENSMUSG00000050830	Vwc2	von_Willebrand_factor_C_domain_containing_2	0.223109	0.167865	0.73463	0.866701	0.617805	0.440399	0.405221	0.620424	0.712844				-0.488341	0.207311
1893	ENSMUSG00000070923	Klhl9	kelch_like_9	13.9401	16.1822	0.0459495	0.115744	16.4076	11.6981	0.152158	0.316056	0.712967				-0.488093	0.500236
1894	ENSMUSG00000022706	Mrpl40	mitochondrial_ribosomal_protein_L40	16.3861	11.3641	0.156616	0.301771	20.7404	14.7917	0.167885	0.339161	0.713183				-0.487656	0.469594
1895	ENSMUSG00000029163	Emilin1	elastin_microfibril_interfacer_1	8.859	11.5993	0.00457008	0.0170099	18.504	13.1969	0.141063	0.297585	0.713192				-0.487638	0.526389
1896	ENSMUSG00000031808	Slc27a1	solute_carrier_family_27_fatty_acid_transporter_member_1	22.6974	18.254	0.626581	0.778734	26.0402	18.5728	0.151759	0.315377	0.713238				-0.487544	0.50117
1897	ENSMUSG00000048118	Arid4a	AT_rich_interactive_domain_4A_RBP1_like_	4.79226	3.24458	0.113835	0.241549	2.52212	1.79933	0.221891	0.416401	0.713421				-0.487174	0.380488
1898	ENSMUSG00000003429	Rps11	ribosomal_protein_S11	824.189	663.851	0.617918	0.777999	1352.2	964.93	0.133991	0.285813	0.713601				-0.486811	0.543918
1899	ENSMUSG00000037857	Nufip2	nuclear_fragile_X_mental_retardation_protein_interacting_protein_2	12.3968	10.8522	0.936882	1	11.3707	8.11419	0.151279	0.314594	0.713603				-0.486806	0.50225
1900	ENSMUSG00000022336	Eif3e	eukaryotic_translation_initiation_factor_3_subunit_E	132.805	131.796	0.337857	0.52759	164.899	117.685	0.138279	0.29282	0.713677				-0.486657	0.533399
1901	ENSMUSG00000022223	Sdr39u1	short_chain_dehydrogenase_reductase_family_39U_member_1	15.3964	10.6565	0.176645	0.331664	25.5579	18.2445	0.179309	0.356796	0.713849				-0.48631	0.44758
1902	ENSMUSG00000066357	Wdr6	WD_repeat_domain_6	26.414	22.452	0.907617	1	24.597	17.5598	0.147619	0.308342	0.713899				-0.486207	0.510967
1903	ENSMUSG00000030759	Far1	fatty_acyl_CoA_reductase_1	3.73139	4.30685	0.0533859	0.131454	3.07938	2.19859	0.16987	0.342044	0.713972				-0.48606	0.465918
1904	ENSMUSG00000097284	4930480K23Rik	RIKEN_cDNA_4930480K23_gene	0.317239	0.392513	0.271699	0.447847	0.298337	0.213057	0.755864	0.898215	0.714148				-0.485704	0.0466195
1905	ENSMUSG00000031644	Nek1	NIMA_never_in_mitosis_gene_a_related_expressed_kinase_1	1.34028	1.35151	0.34507	0.536463	1.14634	0.819109	0.234371	0.430945	0.714542				-0.48491	0.365578
1906	ENSMUSG00000033055	Ankrd54	ankyrin_repeat_domain_54	3.09397	2.34111	0.403776	0.596166	9.22135	6.59112	0.155545	0.321033	0.714767				-0.484455	0.49345
1907	ENSMUSG00000020716	Nf1	neurofibromatosis_1	3.58571	2.92075	0.687108	0.831029	2.2295	1.59378	0.167036	0.337742	0.714857				-0.484273	0.471415
1908	ENSMUSG00000090137	Uba52	ubiquitin_A_52_residue_ribosomal_protein_fusion_product_1	9.67065	6.99583	0.249261	0.42381	26.6931	19.0848	0.152245	0.316138	0.714969				-0.484048	0.500124
1909	ENSMUSG00000023007	Prpf40b	PRP40_pre_mRNA_processing_factor_40_homolog_B_yeast_	2.23154	1.60832	0.266028	0.440238	1.636	1.16986	0.226562	0.420791	0.715075				-0.483834	0.375933
1910	ENSMUSG00000045767	B230219D22Rik	RIKEN_cDNA_B230219D22_gene	29.4718	25.1925	0.937618	1	59.2548	42.4032	0.142861	0.300518	0.715607				-0.48276	0.522129
1911	ENSMUSG00000021532	Fastkd3	FAST_kinase_domains_3	9.36743	6.843	0.292808	0.47443	8.42411	6.0284	0.213415	0.404243	0.715612				-0.48275	0.393357
1912	ENSMUSG00000031467	Agpat5	1_acylglycerol_3_phosphate_O_acyltransferase_5_lysophosphatidic_acid_acyltransferase_epsilon_	3.28169	2.86777	0.949161	1	3.75192	2.685	0.168015	0.339386	0.715632				-0.48271	0.469306
1913	ENSMUSG00000030882	Dnhd1	dynein_heavy_chain_domain_1	0.352391	0.514731	0.00477502	0.0175627	0.174421	0.124905	0.460804	0.677503	0.716111				-0.481746	0.169089
1914	ENSMUSG00000069682	Gm10275	predicted_pseudogene_10275	532.256	430.07	0.633252	0.783229	527.733	377.93	0.141265	0.297909	0.716139				-0.481689	0.525917
1915	ENSMUSG00000003344	Btbd2	BTB_POZ_domain_containing_2	5.33253	4.73916	0.86915	0.974528	13.1815	9.44035	0.159212	0.326012	0.71618				-0.481605	0.486766
1916	ENSMUSG00000020116	Pno1	partner_of_NOB1_homolog_S._cerevisiae_	50.8885	38.1742	0.330725	0.519223	64.8376	46.4401	0.151271	0.314594	0.716253				-0.481459	0.50225
1917	ENSMUSG00000028949	Smarcd3	SWI_SNF_related_matrix_associated_actin_dependent_regulator_of_chromatin_subfamily_d_member_3	4.06514	3.23912	0.609008	0.769648	5.85281	4.19318	0.175561	0.350627	0.716439				-0.481084	0.455155
1918	ENSMUSG00000074733	Zfp950	zinc_finger_protein_950	0.83848	0.83251	0.417796	0.612458	0.594346	0.425813	0.318398	0.525485	0.716439				-0.481084	0.27944
1919	ENSMUSG00000022248	Rad1	RAD1_checkpoint_DNA_exonuclease	0.771316	0.632941	0.806576	0.925421	0.706686	0.506298	0.318398	0.525485	0.716439				-0.481084	0.27944
1920	ENSMUSG00000025154	Arhgap19	Rho_GTPase_activating_protein_19	2.30175	1.56804	0.140437	0.276315	2.35995	1.69076	0.204525	0.391975	0.716439				-0.481084	0.406741
1921	ENSMUSG00000047824	Pygo2	pygopus_2	19.0051	13.9685	0.265368	0.439442	31.7895	22.7982	0.150427	0.31314	0.717161				-0.479632	0.504262
1922	ENSMUSG00000063696	Gm8730	predicted_pseudogene_8730	1165.15	896.462	0.410237	0.603415	949.891	681.422	0.143453	0.301522	0.717369				-0.479213	0.520681
1923	ENSMUSG00000031158	Timm17b	translocase_of_inner_mitochondrial_membrane_17b	5.71553	5.49857	0.512571	0.679284	28.7188	20.6023	0.158339	0.324696	0.71738				-0.47919	0.488523
1924	ENSMUSG00000100164	2610306M01Rik	RIKEN_cDNA_2610306M01_gene	2.90527	2.92393	0.579213	0.742646	7.42259	5.32617	0.321824	0.528769	0.717562				-0.478824	0.276734
1925	ENSMUSG00000097466	D430036J16Rik	RIKEN_cDNA_D430036J16_gene	0.225713	0.230397	0.690709	0.833566	0.174273	0.125054	0.847719	0.96259	0.717575				-0.478798	0.0165587
1926	ENSMUSG00000028755	Cda	cytidine_deaminase	0.682275	0.56058	1	1	1.64629	1.18134	0.479794	0.688304	0.717576				-0.478796	0.162219
1927	ENSMUSG00000028328	Tmod1	tropomodulin_1	0.585089	0.412048	0.480962	0.668949	0.605043	0.434164	0.479794	0.688304	0.717576				-0.478796	0.162219
1928	ENSMUSG00000020321	Mdh1	malate_dehydrogenase_1_NAD_soluble_	42.8786	28.8094	0.0814081	0.184335	61.4666	44.1263	0.150752	0.313674	0.717892				-0.478162	0.503522
1929	ENSMUSG00000084347	Akt2-ps	thymoma_viral_proto_oncogene_2_pseudogene	12.904	9.6579	0.378469	0.570384	26.4605	18.996	0.182743	0.361634	0.717901				-0.478144	0.441731
1930	ENSMUSG00000066894	Vsig10	V_set_and_immunoglobulin_domain_containing_10	1.26359	0.986425	0.570124	0.733214	1.34836	0.968	0.25908	0.451135	0.717908				-0.478129	0.345694
1931	ENSMUSG00000022253	Nadk2	NAD_kinase_2_mitochondrial	2.66691	2.59708	0.461725	0.658097	3.00229	2.15553	0.207302	0.395888	0.717964				-0.478018	0.402427
1932	ENSMUSG00000079685	Ulbp1	UL16_binding_protein_1	4.60333	3.23613	0.259915	0.431944	3.66924	2.63484	0.30095	0.503736	0.718089				-0.477766	0.297797
1933	ENSMUSG00000024754	Tmem2	transmembrane_protein_2	11.6389	8.40391	0.221099	0.393009	8.41812	6.04571	0.171514	0.344602	0.718179				-0.477585	0.462682
1934	ENSMUSG00000042043	Tbca	tubulin_cofactor_A	135.415	138.801	0.248136	0.42381	277.959	199.719	0.156207	0.322076	0.718519				-0.476901	0.492042
1935	ENSMUSG00000023938	Aars2	alanyl_tRNA_synthetase_2_mitochondrial_putative_	7.84531	5.6606	0.254805	0.425181	6.73298	4.83906	0.210999	0.401282	0.718711				-0.476517	0.39655
1936	ENSMUSG00000015127	Unkl	unkempt_like_Drosophila_	0.840158	0.606998	0.372371	0.567747	0.983779	0.707318	0.300718	0.503486	0.718981				-0.475975	0.298012
1937	ENSMUSG00000026921	Egfl7	EGF_like_domain_7	0.473913	0.449159	0.755701	0.886388	1.18429	0.851481	0.300718	0.503486	0.718981				-0.475975	0.298012
1938	ENSMUSG00000042496	Prdm10	PR_domain_containing_10	1.18468	0.907341	0.510525	0.677351	0.664927	0.478225	0.380861	0.593758	0.719215				-0.475505	0.22639
1939	ENSMUSG00000021275	Tecpr2	tectonin_beta_propeller_repeat_containing_2	2.28593	1.53727	0.112479	0.239267	1.572	1.13067	0.230932	0.42629	0.719253				-0.475429	0.370295
1940	ENSMUSG00000051427	Ccdc157	coiled_coil_domain_containing_157	2.18457	2.61845	0.0448911	0.113589	2.97844	2.14235	0.225201	0.419762	0.719286				-0.475364	0.376997
1941	ENSMUSG00000094870	Zfp131	zinc_finger_protein_131	6.32148	5.43575	0.988582	1	13.1559	9.46617	0.178189	0.355026	0.719539				-0.474855	0.44974
1942	ENSMUSG00000047342	Zfp286	zinc_finger_protein_286	1.20808	0.864632	0.321605	0.50726	0.944634	0.679704	0.336341	0.546956	0.719542				-0.474849	0.262048
1943	ENSMUSG00000046138	9930021J03Rik	RIKEN_cDNA_9930021J03_gene	1.58447	1.93318	0.0250212	0.0710457	1.37703	0.990933	0.214634	0.406013	0.719614				-0.474704	0.39146
1944	ENSMUSG00000040521	Tsfm	Ts_translation_elongation_factor_mitochondrial	5.60355	5.08735	0.768597	0.895464	10.9563	7.88783	0.182053	0.36054	0.719935				-0.474062	0.443046
1945	ENSMUSG00000002763	Pex6	peroxisomal_biogenesis_factor_6	10.2242	9.15724	0.818619	0.934863	15.1296	10.8931	0.169506	0.341577	0.719983				-0.473965	0.466512
1946	ENSMUSG00000038456	Dennd2a	DENN_MADD_domain_containing_2A	7.67782	5.79641	0.362334	0.555899	9.57525	6.89455	0.170129	0.342379	0.720039				-0.473853	0.465492
1947	ENSMUSG00000075232	Amd1	S_adenosylmethionine_decarboxylase_1	19.0517	12.934	0.10447	0.225556	12.8871	9.28496	0.186599	0.367482	0.720486				-0.472959	0.434764
1948	ENSMUSG00000021520	Uqcrb	ubiquinol_cytochrome_c_reductase_binding_protein	73.2942	61.1694	0.811034	0.928111	127.644	91.9885	0.162214	0.330378	0.720665				-0.472599	0.480989
1949	ENSMUSG00000090021	Gm6493	predicted_gene_6493	2.74193	2.25524	0.832372	0.944957	2.96104	2.13439	0.385452	0.598502	0.720823				-0.472283	0.222934
1950	ENSMUSG00000072761	Gm6712	predicted_gene_6712	2.24845	2.1734	0.81167	0.928448	2.22574	1.60438	0.7633	0.900863	0.720833				-0.472263	0.0453413
1951	ENSMUSG00000027676	Ccdc39	coiled_coil_domain_containing_39	0.257661	0.245076	0.793209	0.9149	0.153037	0.110314	0.7633	0.900863	0.720833				-0.472263	0.0453413
1952	ENSMUSG00000037363	Letm2	leucine_zipper_EF_hand_containing_transmembrane_protein_2	0.91244	1.03378	0.36372	0.557385	0.630165	0.454244	0.7633	0.900863	0.720833				-0.472263	0.0453413
1953	ENSMUSG00000053907	Mat2a	methionine_adenosyltransferase_II_alpha	20.6783	14.1046	0.0996617	0.21757	15.9367	11.4901	0.162744	0.331212	0.720979				-0.471971	0.479894
1954	ENSMUSG00000020228	Helb	helicase_DNA_B	2.70671	1.97451	0.320933	0.506648	1.6737	1.20693	0.286481	0.486797	0.721116				-0.471697	0.312653
1955	ENSMUSG00000021646	Mccc2	methylcrotonoyl_Coenzyme_A_carboxylase_2_beta_	7.71687	6.32421	0.750918	0.881675	8.53176	6.15254	0.228842	0.423147	0.721134				-0.471662	0.373509
1956	ENSMUSG00000038886	Man2a2	mannosidase_2_alpha_2	3.65045	2.65901	0.250687	0.42381	4.85764	3.50301	0.174024	0.348615	0.721134				-0.47166	0.457653
1957	ENSMUSG00000039656	Rxrb	retinoid_X_receptor_beta	5.76453	4.1672	0.241351	0.418103	14.1661	10.2165	0.168268	0.339786	0.72119				-0.47155	0.468795
1958	ENSMUSG00000062198	2700097O09Rik	RIKEN_cDNA_2700097O09_gene	1.74273	1.38265	0.632392	0.782314	0.974609	0.702996	0.34804	0.561366	0.721311				-0.471307	0.250754
1959	ENSMUSG00000028152	Tspan5	tetraspanin_5	5.12096	4.51629	0.898656	0.998139	11.7684	8.48941	0.163968	0.332856	0.72137				-0.471188	0.477743
1960	ENSMUSG00000035064	Eef2k	eukaryotic_elongation_factor_2_kinase	7.37909	5.45853	0.290965	0.471988	9.77314	7.05169	0.170195	0.342441	0.721538				-0.470853	0.465414
1961	ENSMUSG00000024695	Zfp91	zinc_finger_protein_91	15.75	13.7779	0.938225	1	21.9466	15.8432	0.161208	0.328885	0.7219				-0.47013	0.482956
1962	ENSMUSG00000015357	Clpx	caseinolytic_mitochondrial_matrix_peptidase_chaperone_subunit	10.3728	7.65483	0.289453	0.470135	10.7765	7.77958	0.184188	0.364025	0.721901				-0.470128	0.438869
1963	ENSMUSG00000027978	Prss12	protease_serine_12_neurotrypsin_motopsin_	2.5322	2.02429	0.701129	0.841346	1.88003	1.35732	0.429924	0.648161	0.721967				-0.469996	0.188317
1964	ENSMUSG00000027884	Clcc1	chloride_channel_CLIC_like_1	3.48335	3.08886	0.895826	0.996181	5.14143	3.7122	0.200904	0.386316	0.722017				-0.469895	0.413058
1965	ENSMUSG00000014301	Pam16	presequence_translocase_asssociated_motor_16_homolog_S._cerevisiae_	7.31656	6.64578	0.814901	0.931702	16.6701	12.0406	0.233982	0.430415	0.722288				-0.469354	0.366113
1966	ENSMUSG00000038122	Tbc1d32	TBC1_domain_family_member_32	0.886069	1.10631	0.0495551	0.123541	0.740094	0.534638	0.389982	0.603621	0.722392				-0.469147	0.219236
1967	ENSMUSG00000045248	Med26	mediator_complex_subunit_26	8.77196	5.97932	0.130512	0.261758	10.5682	7.63442	0.206446	0.394538	0.722395				-0.46914	0.403911
1968	ENSMUSG00000026270	Capn10	calpain_10	3.73114	2.52942	0.126068	0.259239	8.94654	6.4636	0.184568	0.364619	0.72247				-0.468991	0.438161
1969	ENSMUSG00000027300	Ubox5	U_box_domain_containing_5	3.18568	2.36993	0.355624	0.548036	3.57274	2.58124	0.224605	0.419762	0.722482				-0.468966	0.376997
1970	ENSMUSG00000075012	Fjx1	four_jointed_box_1_Drosophila_	11.5488	8.25508	0.21479	0.383602	28.1381	20.3381	0.175077	0.350376	0.722795				-0.468341	0.455465
1971	ENSMUSG00000034269	Setd5	SET_domain_containing_5	7.06653	4.84357	0.10624	0.228497	5.18801	3.75091	0.168064	0.339442	0.722995				-0.467943	0.469235
1972	ENSMUSG00000038085	Cnbd2	cyclic_nucleotide_binding_domain_containing_2	0.543314	0.725704	0.0543613	0.133504	1.16124	0.839651	0.350101	0.563801	0.723062				-0.467809	0.248874
1973	ENSMUSG00000006705	Pknox1	Pbx_knotted_1_homeobox	2.70738	2.14304	0.572863	0.736013	3.35877	2.42889	0.199252	0.383901	0.723148				-0.467637	0.415781
1974	ENSMUSG00000028907	Utp11l	UTP11_like_U3_small_nucleolar_ribonucleoprotein_yeast_	12.7687	8.74249	0.115001	0.243601	11.5436	8.34819	0.183685	0.363186	0.723188				-0.467557	0.439871
1975	ENSMUSG00000029463	Fam216a	family_with_sequence_similarity_216_member_A	34.0627	24.4804	0.220366	0.391884	39.4824	28.5548	0.188445	0.370013	0.723229				-0.467476	0.431783
1976	ENSMUSG00000024583	Txnl1	thioredoxin_like_1	68.7274	52.9517	0.423106	0.618514	108.022	78.1501	0.164696	0.334039	0.723462				-0.46701	0.476203
1977	ENSMUSG00000035762	Tmem161b	transmembrane_protein_161B	5.40041	4.61784	0.96407	1	3.67538	2.65911	0.29482	0.497549	0.723492				-0.46695	0.303164
1978	ENSMUSG00000025894	Aasdhppt	aminoadipate_semialdehyde_dehydrogenase_phosphopantetheinyl_transferase	10.2378	8.97844	0.936652	1	13.82	10.0009	0.202272	0.388337	0.723652				-0.466632	0.410791
1979	ENSMUSG00000024352	Spata24	spermatogenesis_associated_24	2.01579	2.08947	0.534537	0.700144	7.38752	5.34669	0.343765	0.556051	0.723746				-0.466444	0.254886
1980	ENSMUSG00000039176	Polg	polymerase_DNA_directed_gamma	4.59325	3.33067	0.230825	0.404687	4.49614	3.2554	0.18021	0.357737	0.724044				-0.46585	0.446436
1981	ENSMUSG00000006057	Atp5g1	ATP_synthase_H+_transporting_mitochondrial_F0_complex_subunit_C1_subunit_9_	4.33964	3.71602	0.954664	1	14.7231	10.6603	0.17178	0.345098	0.72405				-0.465838	0.462058
1982	ENSMUSG00000045140	Pigw	phosphatidylinositol_glycan_anchor_biosynthesis_class_W	2.05254	1.39566	0.19233	0.352576	1.95179	1.41326	0.319965	0.526376	0.724084				-0.465771	0.278704
1983	ENSMUSG00000030002	Dusp11	dual_specificity_phosphatase_11_RNA_RNP_complex_1_interacting_	14.5329	10.0761	0.127033	0.259239	9.80177	7.09741	0.177207	0.353416	0.724095				-0.465748	0.451714
1984	ENSMUSG00000020844	Nxn	nucleoredoxin	39.4708	33.7296	0.93587	1	113.004	81.8434	0.165104	0.334719	0.724249				-0.465441	0.475319
1985	ENSMUSG00000038822	Hace1	HECT_domain_and_ankyrin_repeat_containing_E3_ubiquitin_protein_ligase_1	1.27735	0.945667	0.342607	0.533141	1.43784	1.04143	0.227771	0.421789	0.724303				-0.465334	0.374904
1986	ENSMUSG00000040455	Usp45	ubiquitin_specific_petidase_45	2.76986	2.56862	0.647573	0.795411	2.79441	2.02464	0.206122	0.394042	0.72453				-0.464883	0.404457
1987	ENSMUSG00000000600	Krit1	KRIT1_ankyrin_repeat_containing	1.95776	1.62259	0.778722	0.9039	1.67584	1.21427	0.194393	0.376826	0.724575				-0.464794	0.423859
1988	ENSMUSG00000045410	Akr1e1	aldo_keto_reductase_family_1_member_E1	3.30444	2.96292	0.831925	0.944724	4.03376	2.92295	0.248561	0.444471	0.724622				-0.464699	0.352157
1989	ENSMUSG00000020513	Tubd1	tubulin_delta_1	2.75909	2.20263	0.702412	0.842577	2.81966	2.04373	0.347166	0.560153	0.724814				-0.464317	0.251693
1990	ENSMUSG00000018199	Trove2	TROVE_domain_family_member_2	5.05784	4.7092	0.620617	0.778734	6.77776	4.91309	0.183174	0.36233	0.724883				-0.46418	0.440895
1991	ENSMUSG00000016239	Lonrf3	LON_peptidase_N_terminal_domain_and_ring_finger_3	0.478588	0.673246	0.0567127	0.138309	0.937461	0.679582	0.457809	0.677503	0.724918				-0.464111	0.169089
1992	ENSMUSG00000040310	Alx4	aristaless_like_homeobox_4	0.886813	1.02866	0.0879702	0.196844	1.02481	0.742912	0.282844	0.481846	0.724927				-0.464093	0.317091
1993	ENSMUSG00000034457	Eda2r	ectodysplasin_A2_receptor	9.81096	6.83552	0.144856	0.28337	15.8453	11.4959	0.179546	0.357075	0.725508				-0.462937	0.447241
1994	ENSMUSG00000078970	Wdr92	WD_repeat_domain_92	7.70631	5.22584	0.129699	0.26042	6.55773	4.75871	0.245953	0.444471	0.725664				-0.462626	0.352157
1995	ENSMUSG00000063018	2010204K13Rik	RIKEN_cDNA_2010204K13_gene	1.21863	0.84097	0.394759	0.587095	2.38219	1.7288	0.355435	0.56838	0.725719				-0.462517	0.245361
1996	ENSMUSG00000029640	Usp12	ubiquitin_specific_peptidase_12	8.44273	6.57777	0.482727	0.668949	10.7395	7.79389	0.185067	0.365447	0.725723				-0.462508	0.437175
1997	ENSMUSG00000031347	Cetn2	centrin_2	7.87432	8.69388	0.12485	0.259239	14.8838	10.8025	0.209026	0.398642	0.725791				-0.462374	0.399417
1998	ENSMUSG00000053754	Chd8	chromodomain_helicase_DNA_binding_protein_8	6.35161	4.77678	0.334331	0.523794	2.73577	1.98686	0.191197	0.372831	0.726252				-0.461458	0.428488
1999	ENSMUSG00000034032	Rpap1	RNA_polymerase_II_associated_protein_1	3.84474	2.60074	0.106718	0.229273	2.75154	1.99866	0.218938	0.411995	0.726379				-0.461205	0.385108
[truncated: 6,444 more rows]
