# Supplementary material for: mTORC1-Rps15 Axis Contributes to the Mechanisms Underlying Global Translation Reduction During Senescence of Mouse Embryonic Fibroblasts
Source: Front Cell Dev Biol. 2019 Dec 11;7:337. doi: 10.3389/fcell.2019.00337 (PMC6917584; doi:10.3389/fcell.2019.00337)
Supplement: Supplementary file 4 [file Table_3.XLSX]

## Sheet: Sheet1
No	Gene ID	Gene Name	Description	PRE Total mRNA FPKM	SEN Total mRNA FPKM	Total P-value	Total Q-value	PRE Polysomal mRNA FPKM	SEN Polysomal mRNA FPKM	Polysomal P-value	Polysomal Q-value	SEN/PRE Polysomal	Translational Trend (fold 1.5)	Translational Change (fold 1.5, q <0.05)	qRT-PCR	log2(fold)	lg(Q-value)	T-PRE lg FPKM	T-SEN lg FPKM	P-PRE lg FPKM	P-SEN lg FPKM	TOP or TOP-like	5'UTR
16	ENSMUSG00000044991	1110034G24Rik	RIKEN_cDNA_1110034G24_gene	1.44229	1.05955	0.48494	0.668949	3.26008	2.07851	0.0984407	0.232841	0.637566	Down		Yes	-0.649354	0.63294	0.159053	0.0251217	0.513228	0.317753	TOP	CCTCAGCAAAGACGGGTTCA
26	ENSMUSG00000033417	Cacul1	CDK2_associated_cullin_domain_1	11.4795	12.6914	0.0946447	0.208464	22.7887	14.8524	0.0373983	0.110884	0.651742	Down		Yes	-0.617627	0.955129	1.05992	1.10351	1.35772	1.1718	TOP-like	GTGCCTTCCTGGCCGCTCCC
18	ENSMUSG00000021537	Cetn3	centrin_3	58.1106	44.5578	0.420789	0.615755	100.713	65.2624	0.0355665	0.106284	0.648001	Down		Yes	-0.625931	0.973533	1.76426	1.64892	2.00309	1.81466	TOP-like	GGTTCCCGTGGTAAAGTCCC
24	ENSMUSG00000027170	Eif3m	eukaryotic_translation_initiation_factor_3_subunit_M	39.3548	27.065	0.114633	0.242979	52.0612	31.7773	0.0109759	0.0417138	0.610384	Down	Down	Yes	-0.712211	1.37972	1.595	1.43241	1.71651	1.50212	TOP-like	GTTTCTGGATCGGAGCGTCT
23	ENSMUSG00000066647	Gm5113	predicted_gene_5113	1.36433	1.1009	0.762334	0.889647	2.33417	1.21381	0.0154407	0.0554528	0.520019	Down		Yes	-0.943364	1.25608	0.134921	0.0417489	0.368132	0.0841511	TOP	CTCTTGTGATTTGGGGTTTC
12	ENSMUSG00000060803	Gstp1	glutathione_S_transferase_pi_1	88.3319	62.9634	0.192611	0.352926	211.678	129.374	0.0113792	0.0429361	0.611183	Down	Down	Yes	-0.710324	1.36718	1.94612	1.79909	2.32567	2.11185	TOP	CTCTGAGTACCCCTCTGTCT
29	ENSMUSG00000041840	Haus1	HAUS_augmin_like_complex_subunit_1	12.2826	8.53802	0.21369	0.382439	13.4318	8.43124	0.0598589	0.160059	0.627709	Down		Yes	-0.671833	0.795721	1.08929	0.931357	1.12813	0.925892	TOP	CTTTGAGATTGAGGTGGCGG
15	ENSMUSG00000015882	Lcorl	ligand_dependent_nuclear_receptor_corepressor_like	0.449527	0.328977	0.332027	0.520976	0.444297	0.285707	0.0797156	0.197619	0.643054	Down		Yes	-0.636987	0.704171	-0.347244	-0.482834	-0.352327	-0.544079	TOP	CTCCCCGCCTCCCATTCCTG
19	ENSMUSG00000018160	Med1	mediator_complex_subunit_1	4.06353	3.60443	0.86796	0.973743	3.2952	2.17014	0.0551534	0.150249	0.658575	Down		Yes	-0.60258	0.823188	0.608903	0.556836	0.517882	0.336488	TOP-like	GATCTTTGGGAAGTTCCGTT
10	ENSMUSG00000072501	Phf20l1	PHD_finger_protein_20_like_1	9.65798	7.66464	0.564023	0.727123	8.90988	5.5219	0.0196442	0.0668812	0.61975	Down		Yes	-0.690242	1.1747	0.984886	0.884492	0.949872	0.742088	TOP	TTCCATTGTCAACTTCGTCT
13	ENSMUSG00000025218	Poll	polymerase_DNA_directed_lambda	3.85037	2.71086	0.277496	0.455652	8.7041	5.28272	0.0256591	0.082984	0.606923	Down		Yes	-0.720415	1.08101	0.585503	0.433107	0.939724	0.722858	TOP	TTTTTTTTTTTTCCCCTCTA
25	ENSMUSG00000021018	Polr2h	polymerase_RNA_II_DNA_directed_polypeptide_H	18.6887	12.793	0.135425	0.26803	32.1976	19.9435	0.0208835	0.0703586	0.61941	Down		Yes	-0.691032	1.15268	1.27158	1.10697	1.50782	1.2998	TOP	CTCTGCCCTGTCTTACTTTT
6	ENSMUSG00000041187	Prkd2	protein_kinase_D2	2.57236	1.78593	0.189862	0.348735	2.36987	1.28465	0.00564371	0.0241975	0.542074	Down	Down	Yes	-0.883438	1.61623	0.410332	0.251865	0.374725	0.108784	TOP-like	AACTTTCCTCCGACTTTCAC
11	ENSMUSG00000021832	Psmc6	proteasome_prosome_macropain_26S_subunit_ATPase_6	143.092	108.1	0.346655	0.538287	194.301	113.66	0.00420435	0.0190656	0.584969	Down	Down	Yes	-0.773569	1.71975	2.15562	2.03382	2.28848	2.05561	TOP	CCCTATGAGCGACGGCTTCT
30	ENSMUSG00000063457	Rps15	ribosomal_protein_S15	568.426	394.176	0.121667	0.254478	1106.26	681.956	0.0116377	0.043794	0.616451	Down	Down	Yes	-0.697941	1.35859	2.75467	2.59569	3.04386	2.83376	TOP	TTCCTTTTCCGAGTAACCGCCAAG
21	ENSMUSG00000025816	Sec61a2	Sec61_alpha_subunit_2_S._cerevisiae_	6.12336	4.41742	0.231575	0.405566	5.82678	3.75333	0.0398777	0.116407	0.644152	Down		Yes	-0.634528	0.934022	0.78699	0.645169	0.765429	0.574417	TOP-like	AGCCTCCGCCGCCTAGGCCA
5	ENSMUSG00000018398	Sept8	septin_8	9.50072	11.7799	0.0129449	0.0411464	9.53825	6.21702	0.0388163	0.113923	0.651799	Down		Yes	-0.6175	0.943388	0.977756	1.07114	0.979469	0.793582	TOP	TCCTGCCAAGCCGCGGAGAC
14	ENSMUSG00000037361	Sf3b6	splicing_factor_3B_subunit_6	50.6676	37.0045	0.25847	0.429943	140.452	77.0755	0.0011117	0.00617303	0.548767	Down	Down	Yes	-0.865734	2.2095	1.70473	1.56825	2.14753	1.88692	TOP-like	GCATCTTTTCTAGGAAGTAA
8	ENSMUSG00000042202	Slc35e2	solute_carrier_family_35_member_E2	1.54443	1.07063	0.200357	0.36325	1.77765	0.736488	2.31e-05	0.000215623	0.414304	Down	Down	Yes	-1.27124	3.6663	0.188767	0.0296402	0.249847	-0.132834	TOP-like	GGCTCTCGCCCTTGACTCTG
9	ENSMUSG00000028412	Slc44a1	solute_carrier_family_44_member_1	5.43077	5.16591	0.531143	0.697114	8.65619	5.74951	0.0569076	0.154252	0.664208	Down		Yes	-0.590293	0.81177	0.734861	0.713147	0.937327	0.759631	TOP	TTTCCGCTGGGGAGCAGCTG
7	ENSMUSG00000089774	Slc5a3	solute_carrier_family_5_inositol_transporters_member_3	7.56127	8.09775	0.142681	0.279887	7.00139	4.47142	0.0290857	0.0913994	0.638648	Down		Yes	-0.646907	1.03906	0.878595	0.908364	0.845184	0.650446	TOP-like	GCTTTCGCCGTCCGGGAGCT
2	ENSMUSG00000036687	Tmem184a	transmembrane_protein_184a	0.165994	0.146328	1	1	0.483097	0.292632	0.168878	0.340798	0.605741	Down		Yes	-0.723228	0.467503	-0.779908	-0.834673	-0.315965	-0.533679	TOP-like	TGCTTCTCCTCCCTCCGCCC
20	ENSMUSG00000022752	Tomm70a	translocase_of_outer_mitochondrial_membrane_70_homolog_A_yeast_	59.5195	41.4565	0.132127	0.262714	69.6576	45.1681	0.0318006	0.0982364	0.64843	Down		Yes	-0.624977	1.00773	1.77466	1.61759	1.84297	1.65483	TOP-like	GACCTCTGGCCCTTTTCTGT
27	ENSMUSG00000026723	Trdmt1	tRNA_aspartic_acid_methyltransferase_1	2.14601	1.44784	0.191771	0.351748	2.40619	1.18571	0.00316366	0.0150097	0.492775	Down	Down	Yes	-1.021	1.82363	0.331632	0.16072	0.381331	0.0739794	TOP-like	AGTTTCCAGGCCGCGGTCGC
28	ENSMUSG00000038535	Zfp280d	zinc_finger_protein_280D	0.753335	0.579976	0.470368	0.667265	0.621677	0.369375	0.0183065	0.0630974	0.59416	Down		Yes	-0.751077	1.19999	-0.123012	-0.23659	-0.206435	-0.432532	TOP	TCCCCCCTCACGGCGCCCAG
4	ENSMUSG00000042197	Zfp451	zinc_finger_protein_451	1.77995	1.33101	0.350918	0.543529	2.70243	0.730335	2.99e-13	1.22e-11	0.270251	Down	Down	Yes	-1.88763	10.9136	0.250408	0.12418	0.431754	-0.136478	TOP-like	AATCCCTCGCGGGGCGGGAG
17	ENSMUSG00000023892	Zfp51	zinc_finger_protein_51	6.28401	5.16396	0.765697	0.892722	6.17833	4.07508	0.0931911	0.223527	0.659577	Down		Yes	-0.600388	0.650669	0.798237	0.712983	0.790871	0.610137	TOP-like	GCCCCTTAT
1	ENSMUSG00000090641	Zfp712	zinc_finger_protein_712	0.392485	0.273157	0.633545	0.783493	0.432934	0.169453	0.0511523	0.141358	0.391406	Down		Yes	-1.35326	0.849679	-0.406177	-0.563587	-0.363578	-0.770951	TOP	TTCCGTGTTTCTTCTGCGCC
22	ENSMUSG00000052676	Zmat1	zinc_finger_matrin_type_1	0.334841	0.269231	0.802513	0.922	0.2825	0.162907	0.118541	0.26661	0.57666	Down		Yes	-0.794207	0.574124	-0.475161	-0.569876	-0.548981	-0.788061	TOP	TTTTTTTTTTTTTTTTTTGG
3	ENSMUSG00000042408	Zmym6	zinc_finger_MYM_type_6	1.4657	1.19094	0.713868	0.852413	0.813456	0.484257	0.0429054	0.123386	0.595308	Down		Yes	-0.748291	0.908735	0.166045	0.0758889	-0.0896659	-0.314924	TOP-like	GTTTTTAAGGAATATGGACC
885	ENSMUSG00000031278	Acsl4	acyl_CoA_synthetase_long_chain_family_member_4	13.9496	14.5474	0.199181	0.361616	13.6745	8.72582	0.0282985	0.0894604	0.638108	Down		No	-0.648126	1.04837	1.14456	1.16278	1.13591	0.940806	TOP	CTTTTCCGGGCTCGCGCCGG
1415	ENSMUSG00000038057	Dbil5	diazepam_binding_inhibitor_like_5	0.459783	0.444439	1	1	0.568852	0.289422	0.731885	0.879697	0.508783	Down		No	-0.974878	0.0556671	-0.337447	-0.352188	-0.245	-0.538468	TOP-like	GCTTCCGTGCTGTAGTCTGC
1475	ENSMUSG00000027505	Fam209	family_with_sequence_similarity_209	0.318895	0.221938	1	1	0.189464	0.0802765	1	1	0.423704	Down		No	-1.23887	0	-0.496353	-0.653769	-0.722474	-1.09541	TOP	CCCCACCATGTGTAGCTCCC
776	ENSMUSG00000049122	Frmd3	FERM_domain_containing_3	0.141539	0.170043	0.350075	0.54248	0.315251	0.127309	0.0144973	0.0525467	0.403834	Down		No	-1.30816	1.27945	-0.849124	-0.769442	-0.501343	-0.89514	TOP	CTCCTCGCCACTCGCCGCTG
875	ENSMUSG00000001823	Hoxd12	homeobox_D12	1.15953	0.917041	0.758277	0.887489	4.51312	2.63263	0.0268874	0.0857507	0.583328	Down		No	-0.777622	1.06676	0.064281	-0.0376113	0.654477	0.42039	TOP	CCTCTGAGCCCGTCCTCCTA
931	ENSMUSG00000040432	Ltb4r2	leukotriene_B4_receptor_2	0.464048	0.394749	1	1	0.96473	0.311665	0.0348449	0.104535	0.323059	Down		No	-1.63013	0.980739	-0.333437	-0.403679	-0.0155943	-0.506312	TOP	CTCTCCGCAAATGTGACAGG
1421	ENSMUSG00000043807	Ly6g5b	lymphocyte_antigen_6_complex_locus_G5B	0.440773	0.302117	0.635239	0.784748	0.178516	0.100919	0.759851	0.898215	0.565323	Down		No	-0.822852	0.0466195	-0.355785	-0.519825	-0.748322	-0.996026	TOP	TCCCCCAAATTCCATAATGA
167	ENSMUSG00000051730	Mettl5	methyltransferase_like_5	1.98345	1.58822	0.711515	0.850558	3.13522	1.53079	0.00227239	0.011357	0.488257	Down	Down	No	-1.03429	1.94474	0.297422	0.200912	0.496268	0.184916	TOP-like	GTACTTCCGGCACTGCGGGG
849	ENSMUSG00000031059	Ndufb11	NADH_dehydrogenase_ubiquinone_1_beta_subcomplex_11	53.4912	46.3504	0.995244	1	199.991	127.307	0.0238523	0.0783103	0.636562	Down		No	-0.651626	1.10618	1.72828	1.66605	2.30101	2.10485	TOP	TTTCCCTACAGGGCCATCTA
269	ENSMUSG00000021413	Prpf4b	PRP4_pre_mRNA_processing_factor_4_homolog_B_yeast_	22.1946	15.3357	0.124944	0.259239	14.5832	8.71339	0.00961164	0.0374018	0.597495	Down	Down	No	-0.743002	1.42711	1.34625	1.1857	1.16385	0.940187	TOP-like	GAGTTTTTCTATCCGGATTC
918	ENSMUSG00000024084	Qpct	glutaminyl_peptide_cyclotransferase_glutaminyl_cyclase_	5.0905	3.97227	0.594374	0.755534	7.76499	4.69105	0.0325723	0.100116	0.604128	Down		No	-0.727074	0.999496	0.706761	0.599039	0.890141	0.67127	TOP	CCTTCCTTCCTTCCTTCCTT
1130	ENSMUSG00000049517	Rps23	ribosomal_protein_S23	8.42091	6.7623	0.727204	0.864138	10.9301	6.89617	0.100233	0.236262	0.630933	Down		No	-0.664442	0.626607	0.925359	0.830095	1.03862	0.838608	TOP-like	GGGCTTCCCGCAATGCCTTG
135	ENSMUSG00000037071	Scd1	stearoyl_Coenzyme_A_desaturase_1	28.5929	25.4567	0.842409	0.953071	48.2669	26.43	0.000956761	0.00540901	0.547581	Down	Down	No	-0.868857	2.26688	1.45626	1.4058	1.68365	1.4221	TOP-like	CACCTCCACGCCTGGCTTCC
1491	ENSMUSG00000032988	Slc16a8	solute_carrier_family_16_monocarboxylic_acid_transporters_member_8	0.246499	0.285931	0.832022	0.944724	0.109818	0.0620827	1	1	0.565323	Down		No	-0.822852	0	-0.608185	-0.543739	-0.959326	-1.20703	TOP	CTTTCTGTCGGAGGTCCAGC
1192	ENSMUSG00000019734	Tmc4	transmembrane_channel_like_gene_family_4	0.600459	0.401248	0.275148	0.452619	0.40704	0.238342	0.152573	0.316641	0.58555	Down		No	-0.772136	0.499433	-0.221517	-0.396587	-0.390363	-0.622799	TOP	TTTCAATCCTTTGTGTTCAT
1194	ENSMUSG00000027692	Tnik	TRAF2_and_NCK_interacting_kinase	0.629608	0.529836	0.887821	0.99048	0.340441	0.226521	0.15362	0.318275	0.665377	Down		No	-0.587757	0.497198	-0.20093	-0.275859	-0.467958	-0.644891	TOP	CTCCCAGGAAGCGGTGATAG
1449	ENSMUSG00000050747	Trim15	tripartite_motif_containing_15	0.191276	0.180264	1	1	0.159753	0.10537	0.81105	0.936144	0.659579	Down		No	-0.600383	0.0286573	-0.71834	-0.744091	-0.796551	-0.977284	TOP	TCCTTTGCTTCTGTGACAGT
902	ENSMUSG00000056579	Tug1	taurine_upregulated_gene_1	11.1537	8.73392	0.491895	0.668949	14.7437	9.51263	0.029725	0.0930112	0.645199	Down		No	-0.632183	1.03146	1.04742	0.941209	1.16861	0.9783	TOP	TTTTTTTTTTTTTTTTTTTT
786	ENSMUSG00000034173	Zbed5	zinc_finger_BED_type_containing_5	3.46976	2.63119	0.425957	0.621986	16.7915	10.3677	0.0157269	0.0562608	0.617436	Down		No	-0.695639	1.24979	0.5403	0.420153	1.22509	1.01568	TOP-like	ACCTTCCTCCCTCCTTGCTG
964	ENSMUSG00000068130	Zfp442	zinc_finger_protein_442	0.487395	0.33921	0.501896	0.668949	0.796109	0.405074	0.0397958	0.116249	0.508818	Down		No	-0.974779	0.934613	-0.312119	-0.469531	-0.0990274	-0.392465	TOP	TTTCCTGCAAGGTCCTCCTC
917	ENSMUSG00000057396	Zfp759	zinc_finger_protein_759	0.741559	0.786017	0.446901	0.644177	1.12012	0.563497	0.0322731	0.0993957	0.50307	Down		No	-0.99117	1.00263	-0.129854	-0.104568	0.0492634	-0.249109	TOP-like	AAATTTCCATATTCTTTCGT
109	ENSMUSG00000069743	Zfp820	zinc_finger_protein_820	2.40968	1.76091	0.36629	0.560085	2.79093	1.21373	0.000350809	0.00230639	0.434884	Down	Down	No	-1.2013	2.63707	0.38196	0.245737	0.445749	0.0841232	TOP-like	GCTCTCTGGCCCTGGAAAAG
177	ENSMUSG00000066613	Zfp932	zinc_finger_protein_932	1.2222	0.942981	0.551701	0.716758	1.40423	0.696392	0.00276304	0.0133313	0.495923	Down	Down	No	-1.01181	1.87513	0.0871406	-0.0254972	0.147439	-0.157146	TOP	CCCTTAGTAGCTGAGCAGGC
293	ENSMUSG00000060336	Zfp937	zinc_finger_protein_937	1.48024	0.996968	0.279928	0.458635	1.55988	0.721533	0.0116633	0.0438552	0.462556	Down	Down	No	-1.1123	1.35798	0.170332	-0.00131889	0.193092	-0.141744	TOP	TTTCCTGCAAGGTCCTCCTC
		Red Font	tract of polypyrimidines
		"Up" for Translational Trend: Polysomal FPKM SEN/PRE >1.5
		"Down" for Translational Trend: Polysomal FPKM SEN/PRE <0.67
		"Up" for Translational Change: Polysomal FPKM SEN/PRE >1.5 and FDR q<0.05
		"Down" for Translational Change: Polysomal FPKM SEN/PRE <0.67 and FDR q<0.05
